# Supplementary material for: The impact of selective HDAC inhibitors on the transcriptome of early mouse embryos
Source: BMC Genomics. 2024 Feb 5;25:143. doi: 10.1186/s12864-024-10029-3 (PMC10840191; doi:10.1186/s12864-024-10029-3)
Supplement: Supplementary file 6 — Supplementary Material 6 [file 12864_2024_10029_MOESM6_ESM.xlsx]

## Sheet: Table S1
Table S1. GSEA analysis results using the principal component loadings sequence that differentiate between the HDACi treatment and control.
ONTOLOGY	ID	Description	setSize	enrichmentScore	NES	pvalue	p.adjust	qvalues	rank	leading_edge	core_enrichment
BP	GO:0002486	antigen processing and presentation of endogenous peptide antigen via MHC class I via ER pathway, TAP-independent	13	0.806575	2.27677	7.78184e-06	0.0061796	0.00597907	1629	tags=77%, list=14%, signal=66%	14964/15042/14990/100529082/14972/667977/15019/15040/15013/14963
BP	GO:0021983	pituitary gland development	12	0.751467	2.08666	0.000311686	0.0435073	0.0420954	1472	tags=50%, list=12%, signal=44%	14461/12159/16392/18508/21416/14601
BP	GO:0007608	sensory perception of smell	74	0.479919	2.07967	5.99985e-06	0.0061796	0.00597907	2943	tags=55%, list=25%, signal=42%	257888/258581/258818/258728/258384/258593/258962/257921/14918/18577/258272/14680/258684/258319/257959/404331/258383/258693/258527/18249/258877/257926/54526/12789/258493/258602/117005/259105/258889/258103/259086/258689/258905/18347/100039953/258353/258652/258532/258866/258756/259053
BP	GO:0001916	positive regulation of T cell mediated cytotoxicity	22	0.619033	2.06263	0.000383454	0.0492431	0.0476451	2010	tags=55%, list=17%, signal=45%	14964/19294/15042/14990/100529082/14972/667977/15019/15040/15013/14963/102570
BP	GO:0010498	proteasomal protein catabolic process	382	-0.322534	-1.53916	8.80146e-05	0.0217362	0.0210309	2824	tags=33%, list=24%, signal=26%	101358/18023/67128/56291/71472/28075/67490/55992/448987/54607/68034/12005/56424/230249/116870/227693/228769/99375/606496/66771/66313/70604/106021/75770/20588/69259/17246/68817/12488/20338/56736/12398/63958/26374/224997/26444/223455/231863/224727/107995/26931/11797/19170/11907/108159/269523/56317/66597/108155/54644/77006/76454/66245/67163/226144/74126/66997/68292/27061/19164/52377/26554/21927/6790…
BP	GO:0034470	ncRNA processing	315	-0.328691	-1.55038	0.000269109	0.0401849	0.0388808	3399	tags=45%, list=29%, signal=33%	68045/72656/20055/67223/71989/66637/68276/75284/66965/106707/70359/67994/52705/245474/20115/20088/17975/229937/233189/73736/67005/12578/106338/230233/17299/69713/269470/21357/68730/66254/72344/66580/225348/70285/239528/67676/215194/19942/27998/66878/68533/59050/75422/328162/54351/140546/68327/19941/214290/100087/19090/66181/66078/229780/20085/64934/223499/72662/67755/72515/56200/52575/14911/32950…
BP	GO:0034248	regulation of cellular amide metabolic process	315	-0.33573	-1.58359	0.000128617	0.0252844	0.0244639	3306	tags=36%, list=28%, signal=26%	225929/239528/67031/67579/80912/243574/230861/232164/19653/11652/75422/20425/19941/217351/19090/78893/260302/22059/269037/64436/229096/52575/13636/140488/192160/12261/56177/606496/18746/64930/20181/56055/108037/68134/53422/234594/23988/19878/66399/224742/26987/237400/56484/228026/67267/227102/110954/236900/13665/76846/234734/20168/72162/234384/19704/18648/208643/12785/66844/208922/73158/26417/200…
BP	GO:0022613	ribonucleoprotein complex biogenesis	370	-0.335665	-1.59607	2.34034e-05	0.0129448	0.0125247	3406	tags=38%, list=29%, signal=28%	268449/66254/67832/72344/66580/106298/225348/70285/97112/239528/107732/16785/215194/19942/15519/27998/66878/72831/68533/59050/75422/57741/140546/68327/19941/19090/66181/20085/64934/14007/223499/72662/67755/217011/72515/56200/57837/12261/66489/107686/14645/213773/67097/70767/99375/101739/67465/64930/75416/67439/234374/66405/57444/20068/67949/71990/20104/110954/19655/69237/432508/224092/66448/23438…
BP	GO:0042176	regulation of protein catabolic process	293	-0.343142	-1.60125	0.00012554	0.0252844	0.0244639	4232	tags=50%, list=36%, signal=33%	17248/193740/170823/108143/11983/67184/217410/94232/20115/52033/68497/59029/54198/223870/211770/232286/69601/22187/12578/242406/382073/56389/67269/14360/72584/16798/74772/66616/103573/17846/20720/56812/23807/13649/13000/76375/11502/19052/15519/26419/15258/105689/53312/75788/211323/19165/18023/56291/71472/260302/28075/67490/269608/18245/68034/12005/13636/56424/192176/54375/227693/228769/99375/6064…
BP	GO:0045732	positive regulation of protein catabolic process	161	-0.379084	-1.65252	0.00037316	0.0492431	0.0476451	3330	tags=43%, list=28%, signal=31%	56812/23807/76375/11502/15519/26419/53312/75788/19165/260302/18245/68034/12005/56424/227693/99375/606496/19733/66313/106039/17246/56736/12398/26374/224727/80708/107995/67267/65113/66615/269523/77006/279766/14083/23805/66245/27061/19164/280408/12795/105835/56458/17999/27681/231672/13645/22225/71732/16835/237500/11789/93960/66498/26420/54609/106042/54638/66894/100494/329795/16971/19211/108705/11816…
BP	GO:1903050	regulation of proteolysis involved in cellular protein catabolic process	172	-0.378512	-1.66084	0.000151795	0.0270743	0.0261957	4225	tags=51%, list=35%, signal=33%	193740/170823/108143/11983/217410/94232/20115/52033/59029/223870/211770/232286/69601/22187/12578/67269/16798/103573/17846/56812/23807/13000/76375/26419/15258/53312/75788/19165/18023/56291/71472/28075/67490/68034/12005/13636/56424/227693/228769/606496/19733/20588/17246/22215/56736/12398/26374/224997/224727/107995/269523/108155/77006/14083/66245/27061/19164/67903/12795/93739/231672/57320/13645/2222…
BP	GO:0035966	response to topologically incorrect protein	109	-0.416902	-1.72634	0.000248182	0.0388677	0.0376064	3518	tags=43%, list=30%, signal=31%	140499/78943/110213/15505/67031/116891/15519/11993/67623/11911/67490/56424/50497/70604/68134/224727/269523/77006/12330/74126/68292/26554/15512/56334/67878/22230/19246/12317/229317/13666/15507/192193/17872/231630/13198/27368/27362/76577/64136/80517/28146/23802/108687/226090/109815/17974/12443
BP	GO:0006486	protein glycosylation	123	-0.420863	-1.77013	6.87092e-05	0.0183826	0.017786	2635	tags=37%, list=22%, signal=29%	233824/67574/14423/16795/108902/269181/54613/53625/108155/338337/68292/19164/67075/94192/53618/13480/237500/211673/18145/73068/223774/54218/231050/224143/387314/56374/381510/380959/102580/57357/80294/194388/12499/97884/16430/64136/56546/14538/13478/268510/68563/108760/28146/14422/14595/26433
BP	GO:0042254	ribosome biogenesis	266	-0.387046	-1.78681	6.32274e-07	0.00135328	0.00130936	3406	tags=42%, list=29%, signal=31%	268449/66254/67832/72344/66580/106298/225348/70285/97112/107732/16785/215194/19942/27998/66878/72831/68533/59050/75422/57741/140546/68327/19941/19090/66181/20085/64934/223499/72662/67755/217011/72515/56200/57837/12261/66489/14645/213773/67097/99375/64930/75416/234374/57444/20068/67949/71990/20104/110954/69237/224092/66448/234384/68193/50912/67040/67045/20116/107071/224823/72181/72284/18432/227522…
BP	GO:0045727	positive regulation of translation	104	-0.441418	-1.80742	0.000161887	0.0280939	0.0271822	3270	tags=40%, list=27%, signal=30%	239528/67031/230861/19653/75422/19941/19090/229096/52575/12261/18746/20181/68134/224742/67267/76846/72162/234384/208643/12785/208922/73158/26417/20091/58988/72181/194952/13690/73826/53817/140570/83557/75064/224045/67843/13211/56347/28146/101122/17974/100609/227682
BP	GO:0030968	endoplasmic reticulum unfolded protein response	55	-0.49935	-1.84286	0.000360294	0.0492223	0.047625	1870	tags=35%, list=16%, signal=29%	77006/12330/56334/67878/19246/12317/229317/13666/17872/231630/13198/27368/80517/28146/23802/226090/109815/17974/12443
BP	GO:0070085	glycosylation	132	-0.439667	-1.87318	4.10302e-06	0.0052691	0.00509811	1708	tags=32%, list=14%, signal=28%	338337/68292/19164/67075/94192/53618/56375/13480/237500/211673/18145/73068/223774/54218/231050/224143/387314/56374/381510/380959/102580/56386/53418/57357/80294/194388/12499/97884/16430/64136/56546/94181/14538/57370/13478/268510/68563/108760/28146/14422/14595/26433
BP	GO:0034976	response to endoplasmic reticulum stress	198	-0.447859	-2.00401	8.12094e-09	5.21445e-05	5.04524e-05	2823	tags=40%, list=24%, signal=31%	18023/11911/71472/66073/22059/67490/56424/230249/70604/11937/75770/20338/320709/63958/223455/224727/66168/108159/269523/66597/77006/13665/12330/67163/226144/74126/208643/68292/27061/52377/70231/52231/57320/53357/68944/56334/12304/237500/67397/67878/54609/22230/19246/12317/229317/26408/13666/329795/56807/192193/18453/17872/231630/14827/14251/13198/224045/26943/27368/75744/19053/27362/76577/64136/5…
BP	GO:0048857	neural nucleus development	11	-0.812605	-2.01758	2.82241e-05	0.0129448	0.0125247	903	tags=45%, list=8%, signal=42%	11859/15394/12569/103889/17172
CC	GO:0042175	nuclear outer membrane-endoplasmic reticulum membrane network	424	-0.314433	-1.51549	0.000129946	0.0252844	0.0244639	3837	tags=41%, list=32%, signal=29%	68801/98417/66890/13607/18806/28169/67231/17252/14919/278279/73024/13360/382030/67767/77254/67180/58246/109754/78943/66146/74559/103573/59021/228812/110213/66789/56812/70495/80286/235293/66087/116891/13350/12010/381903/11993/67154/67398/13481/74775/105847/18700/231225/27388/18023/13200/66913/71472/67490/56442/12752/73991/66116/76025/72265/103425/22174/70604/28042/20818/236792/11937/68032/99712/68…
CC	GO:0005789	endoplasmic reticulum membrane	404	-0.321125	-1.54382	3.99932e-05	0.0171197	0.0165642	3837	tags=41%, list=32%, signal=29%	68801/98417/66890/13607/18806/28169/67231/17252/14919/278279/73024/13360/67767/77254/58246/109754/78943/66146/74559/59021/228812/110213/66789/56812/70495/80286/235293/66087/116891/13350/12010/381903/11993/67154/67398/13481/74775/105847/18700/231225/27388/18023/13200/66913/71472/67490/56442/12752/73991/66116/76025/72265/103425/22174/70604/28042/20818/236792/11937/68032/99712/68929/20338/53421/1423…
CC	GO:0015030	Cajal body	32	-0.577943	-1.88911	0.000378422	0.0492431	0.0476451	2413	tags=44%, list=20%, signal=35%	70767/70052/57444/224092/12566/216853/55989/70769/53890/231915/14113/12812/70645/102423
CC	GO:0005790	smooth endoplasmic reticulum	24	-0.634282	-1.92882	0.000276121	0.0402949	0.0389872	1928	tags=54%, list=16%, signal=45%	110954/12330/74126/19164/12304/67397/17918/12317/21823/14827/140492/56486/19035
MF	GO:0004984	olfactory receptor activity	59	0.568295	2.34543	1.04287e-07	0.000334815	0.000323949	2943	tags=61%, list=25%, signal=46%	257888/258581/258818/258728/258384/258593/258962/257921/14918/258272/258684/258319/257959/404331/258383/258693/258527/258877/257926/258493/258602/117005/259105/258889/258103/259086/258689/258905/18347/258353/258652/258532/637004/258866/258756/259053
MF	GO:0042605	peptide antigen binding	16	0.710602	2.15723	0.00013892	0.0262355	0.0253841	1629	tags=62%, list=14%, signal=54%	14964/15042/14990/100529082/14972/667977/15019/15040/15013/14963
MF	GO:0005549	odorant binding	28	0.607766	2.12996	0.000296885	0.0423621	0.0409874	2222	tags=64%, list=19%, signal=52%	171261/258581/258728/258384/258962/14918/171262/258272/17841/258684/258319/171273/257959/258693/18249/117005/258103/258689
MF	GO:0060089	molecular transducer activity	388	0.267264	1.47656	0.000103239	0.0236749	0.0229066	1772	tags=24%, list=15%, signal=22%	12953/107831/171261/18106/217303/16847/12802/21667/12501/79201/19065/80891/12978/257888/18703/11552/18128/258581/27494/16161/384221/258818/14588/258728/29820/16169/258384/72075/233080/18212/14370/140741/13839/16542/258593/17295/15564/13176/258962/18793/257921/14918/13845/21942/108015/171262/258272/18430/13835/12504/258684/258319/245537/227289/171273/257959/19207/12506/93746/353187/20183/59049/404…
MF	GO:0003729	mRNA binding	251	-0.360996	-1.66052	4.45307e-05	0.0178707	0.0172908	3270	tags=39%, list=27%, signal=29%	239528/110611/67031/67579/80912/67039/15519/230861/12457/19653/30877/20425/112403/19941/66055/22059/229096/14007/207920/140488/12261/66489/72692/19946/20924/20492/83410/51810/18746/100336/22668/108037/76793/68134/53422/237400/94230/20104/19655/70248/432508/56190/107829/56275/72162/15381/208643/12785/56516/57317/208922/21843/73158/20091/57320/15387/231386/13690/545824/20637/110809/69639/12317/2293…
MF	GO:0016757	transferase activity, transferring glycosyl groups	143	-0.438189	-1.89374	1.86193e-06	0.00298887	0.00289188	2594	tags=38%, list=22%, signal=30%	80285/67574/14423/16795/108902/269181/54613/18950/19719/53625/108155/67287/231327/68292/75387/547253/94192/53618/56375/19309/13480/237500/73068/223774/76485/54218/231050/224143/387314/381510/380959/102580/56386/53418/80294/97884/16430/64136/56546/14538/234407/269941/57370/13478/268510/108760/78781/60507/230801/14422/14595/59027/11546/26433/22271
MF	GO:0016758	transferase activity, transferring hexosyl groups	100	-0.466283	-1.90428	8.66164e-06	0.0061796	0.00597907	2568	tags=41%, list=22%, signal=32%	67574/14423/16795/108902/269181/19719/53625/108155/68292/94192/53618/56375/19309/13480/237500/73068/223774/54218/231050/224143/387314/381510/380959/102580/56386/53418/80294/97884/16430/64136/56546/14538/234407/269941/57370/268510/108760/230801/14422/14595/26433
