# Supplementary material for: The impact of selective HDAC inhibitors on the transcriptome of early mouse embryos
Source: BMC Genomics. 2024 Feb 5;25:143. doi: 10.1186/s12864-024-10029-3 (PMC10840191; doi:10.1186/s12864-024-10029-3)
Supplement: Supplementary file 7 — Supplementary Material 7 [file 12864_2024_10029_MOESM7_ESM.xlsx]

## Sheet: Table S2
Table S2. DEGs identified at the 1-cell stage after T247 treatment.
	logFC	CI.L	CI.R	AveExpr	t	P.Value	adj.P.Val	B
Magef1	4.98918	4.63929	5.33907	8.81488	27.6145	1.0897e-20	1.3034e-16	36.2266
Golt1a	3.75819	3.48825	4.02812	8.86028	13.9087	1.6863e-13	9.9672e-11	20.9157
Vax2	3.58869	3.18137	3.996	10.9462	19.3884	6.6394e-17	1.9853e-13	28.4129
4930517J16Rik	3.55489	3.35538	3.75441	6.64413	19.6139	5.0173e-17	1.9853e-13	28.6741
Mthfsd	3.53994	3.191	3.88888	6.63582	15.9081	7.4747e-15	7.4504e-12	23.934
Dcaf12l2	3.40659	3.03866	3.77453	11.0909	13.4155	3.839e-13	1.8361e-10	20.1122
Gm5565	3.29739	2.65767	3.93711	6.04762	13.2669	4.9406e-13	1.9698e-10	19.8653
4833415N18Rik	3.22631	3.02226	3.43035	7.68195	19.018	1.0584e-16	2.532e-13	27.9769
2300009A05Rik	3.22271	2.76643	3.67898	8.94083	12.2799	2.7918e-12	7.5892e-10	18.1646
Tox4	3.10484	2.7098	3.49987	10.2317	16.5107	3.1107e-15	3.7207e-12	24.7749
Gm5608	3.0835	2.79588	3.37111	7.73775	16.8367	1.9572e-15	2.9263e-12	25.2177
Knop1	3.01587	2.66334	3.36841	10.6917	16.3682	3.8176e-15	4.1511e-12	24.5789
Gm12472	2.94353	2.69651	3.19055	6.62153	21.9048	3.3896e-18	2.0272e-14	31.1566
Plp1	2.90356	2.40919	3.39794	12.6594	12.2408	2.9965e-12	7.9646e-10	18.0949
Sec24d	2.84877	2.24293	3.45461	12.2518	10.0604	2.0251e-10	1.7662e-08	13.9224
5730419F03Rik	2.8451	2.5949	3.09529	8.93729	8.63686	4.3457e-09	2.184e-07	10.8655
Sp6	2.78959	2.19723	3.38194	7.10716	6.11429	1.8933e-06	3.4208e-05	4.79333
Arhgef4	2.69304	2.46552	2.92055	6.86716	13.8045	2.0027e-13	1.0888e-10	20.748
Hdac7	2.649	2.21543	3.08258	7.4759	15.4661	1.4471e-14	1.2363e-11	23.2978
Krtap4-1	2.60949	2.11695	3.10202	5.98891	14.6524	5.087e-14	3.3803e-11	22.0815
Tmem161a	2.60573	2.31902	2.89244	9.33702	14.6616	5.0135e-14	3.3803e-11	22.0957
Fcrls	2.56676	2.34438	2.78914	8.05797	8.38384	7.7057e-09	3.3638e-07	10.2933
1700063H04Rik	2.55483	2.23094	2.87872	7.61534	5.95242	2.8673e-06	4.8518e-05	4.37956
Cd300a	2.54724	2.11074	2.98374	6.55496	8.25911	1.0252e-08	4.2283e-07	10.008
Gm5106	2.54037	2.1585	2.92224	7.53064	10.2372	1.4093e-10	1.3273e-08	14.283
Gm11938	2.50368	2.2273	2.78007	5.62122	11.6331	9.1788e-12	1.7367e-09	16.9905
Unc93a2	2.49682	2.14262	2.85102	6.89192	13.3525	4.271e-13	1.8361e-10	20.0079
Scn3b	2.49439	2.21423	2.77454	6.90148	11.3297	1.6302e-11	2.5656e-09	16.4226
Nhlh1	2.48344	1.98415	2.98273	7.24475	9.44948	7.3107e-10	5.0839e-08	12.644
Prrt1	2.45697	2.18223	2.73172	7.0216	13.3281	4.4517e-13	1.8361e-10	19.9673
Zfp715	2.44119	2.19787	2.68451	7.62187	8.11811	1.4192e-08	5.5291e-07	9.68299
Purb	2.43322	2.09004	2.77641	9.17155	8.87895	2.5322e-09	1.4087e-07	11.4047
Prag1	2.41223	1.93789	2.88657	7.35131	17.215	1.1541e-15	1.9721e-12	25.721
Abca17	2.40608	2.03071	2.78146	7.12603	6.49433	7.2179e-07	1.5307e-05	5.75572
Arhgap26	2.40453	2.05393	2.75513	10.4828	10.477	8.6704e-11	9.2595e-09	14.7656
Smok3b	2.3862	1.73257	3.03984	10.7128	7.16155	1.3804e-07	3.7391e-06	7.40864
Sp4	2.37077	2.03364	2.70791	6.51302	14.1541	1.1295e-13	7.1104e-11	21.3062
B020031M17Rik	2.36271	2.10729	2.61813	12.253	9.19296	1.2713e-09	7.7584e-08	12.0923
Lrrc2	2.33319	1.84846	2.81792	7.84799	12.9743	8.1716e-13	2.9618e-10	19.3722
Slco1c1	2.32943	1.97677	2.68209	9.24315	6.3015	1.1752e-06	2.3119e-05	5.2691
Elavl4	2.31027	1.67432	2.94621	8.41484	8.85632	2.6625e-09	1.4676e-07	11.3547
Pnma2	2.28718	1.68246	2.8919	10.002	9.39323	8.2478e-10	5.6373e-08	12.5238
Tmem92	2.28178	2.03348	2.53007	11.6812	12.4233	2.1574e-12	6.001e-10	18.4184
Nuak2	2.27422	1.93168	2.61676	7.18993	9.02632	1.8296e-09	1.0521e-07	11.7291
Dgcr2	2.26726	1.95245	2.58206	9.44048	15.4723	1.4335e-14	1.2363e-11	23.3069
Hpca	2.25436	1.98642	2.52229	11.0301	11.5966	9.8301e-12	1.8089e-09	16.9228
Nectin2	2.23233	1.75663	2.70804	9.31601	17.8699	4.7321e-16	9.4334e-13	26.567
Trpm1	2.22906	1.7987	2.65942	8.8158	11.008	3.0315e-11	4.0288e-09	15.8082
Npcd	2.22206	1.59807	2.84606	8.625	4.78977	5.9579e-05	0.00061274	1.36764
Neu2	2.22177	1.94191	2.50163	8.12788	14.8009	4.0275e-14	3.0108e-11	22.308
Ppp1r3b	2.21953	1.97181	2.46724	13.4208	11.4512	1.2935e-11	2.2102e-09	16.6514
4933405E24Rik	2.20521	1.96627	2.44416	9.49548	10.0827	1.9344e-10	1.7138e-08	13.968
Ccdc187	2.20191	1.75411	2.6497	8.64075	11.0404	2.8463e-11	3.9131e-09	15.8707
Lzts3	2.19185	1.81395	2.56975	8.54277	16.7318	2.2699e-15	3.0167e-12	25.0762
Prkn	2.1885	1.81619	2.56081	10.2737	13.8862	1.75e-13	9.9672e-11	20.8796
Krt9	2.18207	1.93718	2.42696	11.1842	11.0862	2.604e-11	3.6643e-09	15.9589
Cyp17a1	2.1549	1.73848	2.57132	11.822	8.69304	3.8311e-09	1.9752e-07	10.9913
Armt1	2.15403	1.82652	2.48154	7.57235	8.22143	1.118e-08	4.5639e-07	9.9214
Krt86	2.137	1.74638	2.52763	7.04123	11.9252	5.3323e-12	1.1693e-09	17.5268
Mcts1	2.13679	1.17354	3.10004	7.74494	13.101	6.5646e-13	2.5329e-10	19.5869
LOC115486430	2.13312	1.86337	2.40287	11.5423	7.02502	1.9281e-07	4.9919e-06	7.07457
Scube2	2.10751	1.88792	2.32709	6.67697	7.31288	9.5567e-08	2.761e-06	7.77626
Orly	2.09989	1.78569	2.41408	6.32574	7.49297	6.1929e-08	1.8945e-06	8.21002
Slc16a7	2.09984	1.89205	2.30763	6.2961	11.1591	2.2619e-11	3.4045e-09	16.0984
Adra2b	2.09244	1.80176	2.38313	7.86367	12.7843	1.138e-12	3.7811e-10	19.0471
Gm5589	2.06887	1.53833	2.5994	7.97996	10.9174	3.6185e-11	4.6539e-09	15.6328
Sorcs1	2.06636	1.72864	2.40407	7.22838	13.5982	2.8229e-13	1.468e-10	20.4128
Iqsec3	2.06362	1.75253	2.37472	10.2558	8.3988	7.4473e-09	3.3114e-07	10.3274
Ehmt1	2.04286	1.73109	2.35462	13.1993	9.80773	3.4242e-10	2.6945e-08	13.3997
Olfr1466	2.0417	1.85907	2.22433	11.8246	10.1838	1.5719e-10	1.4243e-08	14.1744
H4c8	2.03636	1.73445	2.33826	6.50708	14.8485	3.7383e-14	2.9809e-11	22.3802
Npy4r	2.01246	1.55895	2.46597	6.17873	9.24748	1.1295e-09	7.0746e-08	12.2103
Fxyd1	2.01173	1.64516	2.3783	11.3049	8.41438	7.1878e-09	3.2443e-07	10.3628
1700112J16Rik	2.00161	1.72047	2.28274	9.601	11.4118	1.394e-11	2.3102e-09	16.5774
Adam21	1.98548	1.54764	2.42332	7.4834	6.18753	1.5704e-06	2.9488e-05	4.97984
Casp14	1.98379	1.72338	2.2442	7.4964	9.27813	1.057e-09	6.8338e-08	12.2765
2310043M15Rik	1.96787	1.71362	2.22212	7.3522	11.2282	1.9802e-11	3.0365e-09	16.2301
Xntrpc	1.96686	1.66382	2.2699	9.47882	7.13267	1.4812e-07	3.9724e-06	7.33817
Iigp1	1.966	1.7272	2.20481	6.53623	6.94512	2.3471e-07	5.9102e-06	6.87806
1110002J07Rik	1.96461	1.54914	2.38008	8.78907	9.01945	1.8574e-09	1.063e-07	11.7141
Synj2	1.96321	1.57143	2.35499	8.9792	11.115	2.4628e-11	3.567e-09	16.0141
Gm10142	1.95888	1.59772	2.32004	8.2202	11.6265	9.2928e-12	1.7367e-09	16.9783
Olfr1386	1.9532	1.69353	2.21287	8.44325	10.4427	9.2907e-11	9.5798e-09	14.697
Vmn1r87	1.94509	1.65631	2.23388	7.39333	11.9766	4.8512e-12	1.1159e-09	17.6201
Dcdc2c	1.93941	1.69477	2.18405	10.895	9.10141	1.5521e-09	9.1904e-08	11.8932
Ushbp1	1.92481	1.68999	2.15964	7.73671	10.6964	5.5934e-11	6.6135e-09	15.2008
Rs1	1.92345	1.60361	2.24329	8.66391	10.7049	5.4996e-11	6.578e-09	15.2176
Fdxacb1	1.92171	1.65063	2.19279	9.9437	11.1124	2.4752e-11	3.567e-09	16.0091
Septin1	1.91733	1.65639	2.17827	7.30035	13.0628	7.0113e-13	2.6207e-10	19.5223
Lepr	1.91689	1.52311	2.31068	11.0551	7.82897	2.7875e-08	9.6642e-07	9.00813
Fbxo17	1.91337	1.58188	2.24487	11.4763	10.2614	1.3415e-10	1.2768e-08	14.332
Trip12	1.91149	1.14298	2.67999	7.60819	10.9545	3.3651e-11	4.375e-09	15.7048
Prf1	1.91069	1.68651	2.13488	8.53845	11.1496	2.3038e-11	3.4045e-09	16.0802
Gm10427	1.89845	1.65154	2.14536	12.4126	9.83933	3.2051e-10	2.5729e-08	13.4655
Tulp1	1.89796	1.3313	2.46461	6.7328	7.34431	8.8572e-08	2.5966e-06	7.85226
Blcap	1.89057	1.63892	2.14223	10.9986	12.9085	9.161e-13	3.2228e-10	19.26
D130062J10Rik	1.89025	0.849084	2.93141	9.18635	11.804	6.6728e-12	1.3528e-09	17.3055
Gm10428	1.8902	1.59118	2.18921	6.8065	9.6996	4.2976e-10	3.2534e-08	13.1734
Ppfia4	1.88465	1.66624	2.10307	8.00159	11.3495	1.5697e-11	2.5034e-09	16.46
Speer4c	1.8825	1.45682	2.30818	7.11946	8.47993	6.1931e-09	2.9395e-07	10.5116
Myo18b	1.87506	1.63476	2.11536	9.79617	13.4021	3.9266e-13	1.8361e-10	20.0901
Gm13315	1.87209	1.71678	2.02741	7.13361	6.8637	2.8701e-07	6.9351e-06	6.67701
Zfp672	1.86828	1.52143	2.21514	11.7954	9.38222	8.4451e-10	5.7393e-08	12.5002
Scn8a	1.86409	1.28466	2.44352	12.0006	7.78742	3.0743e-08	1.0447e-06	8.91022
Zfp933	1.86107	1.57673	2.14542	8.83099	9.70858	4.217e-10	3.2331e-08	13.1923
Tcp10c	1.85657	1.41875	2.29439	9.42872	8.46998	6.3345e-09	2.9713e-07	10.4891
Bglap3	1.85359	1.31341	2.39377	7.16497	11.4058	1.4099e-11	2.3102e-09	16.5662
Ldb3	1.84904	1.39083	2.30724	5.88716	12.1776	3.3598e-12	8.5502e-10	17.9822
Cetn1	1.84857	1.24956	2.44757	6.7825	12.1182	3.7432e-12	9.2042e-10	17.8757
Zfp36l3	1.83466	1.42158	2.24774	7.35493	12.0768	4.0372e-12	9.6578e-10	17.8012
AW060742	1.8311	1.55862	2.10358	6.68743	7.60756	4.7093e-08	1.539e-06	8.48384
Cyba	1.82888	1.51349	2.14426	11.5688	9.06821	1.669e-09	9.786e-08	11.8208
Mvk	1.82743	1.58888	2.06598	10.4489	5.24451	1.804e-05	0.00022689	2.55038
Rhox7a	1.82092	1.3269	2.31494	6.25378	9.17831	1.3125e-09	7.9689e-08	12.0605
A930001C03Rik	1.82061	1.57584	2.06538	9.01292	10.1911	1.5484e-10	1.4138e-08	14.1893
Gng4	1.81559	1.57205	2.05913	9.99097	10.7809	4.7322e-11	5.8352e-09	15.3667
Cd4	1.81372	1.52796	2.09949	11.8328	10.8212	4.3703e-11	5.5025e-09	15.4456
Elapor1	1.81264	1.37768	2.24759	11.4333	6.7232	4.0686e-07	9.3049e-06	6.32832
Gm14325	1.81067	1.45717	2.16417	13.7768	8.11879	1.4169e-08	5.5291e-07	9.68456
Doxl2	1.80491	1.57522	2.03461	7.63952	9.56589	5.7035e-10	4.1597e-08	12.8915
St6galnac1	1.79621	1.57218	2.02025	7.24735	6.87591	2.7847e-07	6.8113e-06	6.7072
Slfn9	1.7836	1.19107	2.37613	9.00913	8.59806	4.742e-09	2.3498e-07	10.7783
Shc4	1.78356	1.54323	2.02389	8.05303	9.70558	4.2437e-10	3.2331e-08	13.186
Gm16386	1.77383	1.37536	2.1723	11.267	4.5587	0.00010944	0.00101868	0.767974
Gm3325	1.77309	1.54289	2.00328	7.36711	6.6675	4.6752e-07	1.0511e-05	6.18947
Gxylt2	1.76993	1.3012	2.23867	12.2064	8.74029	3.447e-09	1.8083e-07	11.0968
Hs2st1	1.75379	1.37111	2.13646	10.1648	11.962	4.9832e-12	1.1246e-09	17.5936
A330072L02Rik	1.74432	0.928844	2.5598	5.84264	8.50107	5.9033e-09	2.8244e-07	10.5595
Zfp345	1.74415	1.26696	2.22133	9.43513	11.9109	5.4745e-12	1.1693e-09	17.5008
Pigr	1.74136	1.46198	2.02075	14.677	7.58039	5.0245e-08	1.6287e-06	8.41907
Cd44	1.73786	1.50925	1.96648	7.31465	4.64158	8.7998e-05	0.00084339	0.982809
Atp8a1	1.73283	1.22573	2.23994	9.56978	7.54842	5.4231e-08	1.7206e-06	8.34274
Ccdc134	1.73085	1.08442	2.37729	8.85652	4.98617	3.554e-05	0.00040141	1.87842
Gm9757	1.72477	1.27633	2.17322	16.3791	8.05052	1.6601e-08	6.2639e-07	9.52623
Rad51c	1.72355	1.30417	2.14294	14.2626	11.9194	5.3894e-12	1.1693e-09	17.5163
Armcx3	1.72271	1.51845	1.92697	6.34471	8.01043	1.8225e-08	6.7487e-07	9.43297
Tbx22	1.71553	1.41351	2.01756	5.92365	11.1044	2.5139e-11	3.5796e-09	15.9938
Gm12253	1.71497	1.39781	2.03213	6.291	7.87114	2.5244e-08	8.8032e-07	9.10723
Sun5	1.71471	1.36053	2.0689	6.98518	10.6574	6.0437e-11	6.8975e-09	15.124
Tdgf1	1.70472	1.49522	1.91422	8.16953	9.99463	2.3202e-10	1.9682e-08	13.7871
Gm52229	1.7032	1.44931	1.95709	13.631	6.86505	2.8605e-07	6.9351e-06	6.68035
4921516I12Rik	1.68901	1.32864	2.04939	5.91627	8.25255	1.0407e-08	4.2777e-07	9.99295
AA414768	1.68889	1.24056	2.13722	7.7703	5.35138	1.3638e-05	0.00017945	2.828
Mpp3	1.68641	1.29218	2.08065	8.19668	7.18476	1.3044e-07	3.546e-06	7.46521
Rtn4rl2	1.68253	1.48563	1.87943	9.25385	4.74416	6.7177e-05	0.00067522	1.24912
Ermn	1.67982	1.18453	2.1751	12.2759	6.59647	5.5846e-07	1.2279e-05	6.01193
Gm17753	1.67718	1.45019	1.90418	8.71928	7.54654	5.4475e-08	1.7237e-06	8.33825
Lipo1	1.67625	1.00191	2.35058	12.3668	9.99932	2.2977e-10	1.9631e-08	13.7968
4933416I08Rik	1.66847	1.46391	1.87303	8.3189	4.61234	9.5034e-05	0.00090001	0.906994
Olfr629	1.66639	1.40265	1.93013	7.14374	7.30447	9.7531e-08	2.8043e-06	7.75591
Ccl21b	1.66586	1.44956	1.88216	12.1797	12.4911	1.9114e-12	5.5762e-10	18.5375
4932412D23Rik	1.66529	1.36452	1.96605	7.79333	8.40037	7.4207e-09	3.3114e-07	10.3309
Oxtr	1.66303	1.25348	2.07259	7.134	6.93116	2.4293e-07	6.0771e-06	6.84364
Teddm2	1.66194	1.40021	1.92366	9.04891	13.3843	4.0471e-13	1.8361e-10	20.0605
Ephx3	1.66145	1.48915	1.83375	8.82874	8.16192	1.2824e-08	5.1129e-07	9.78426
Lrsam1	1.66048	1.26973	2.05123	7.73954	6.0988	1.9698e-06	3.5165e-05	4.75385
Zfp791	1.65822	1.36302	1.95342	12.8617	8.69046	3.8534e-09	1.9781e-07	10.9855
Prss28	1.65636	1.17787	2.13486	6.25632	6.16056	1.6823e-06	3.1004e-05	4.91121
Gm6787	1.63369	1.41759	1.84979	5.5899	9.27198	1.0711e-09	6.8817e-08	12.2632
Lck	1.63066	1.35933	1.90199	8.40239	3.44821	0.00194833	0.0107342	-2.0382
Orai2	1.62833	1.39025	1.86641	5.92755	5.50702	9.0851e-06	0.00012769	3.23158
Cd79a	1.61854	1.41553	1.82156	6.11903	10.0978	1.8751e-10	1.6738e-08	13.999
Cdh12	1.61616	1.11438	2.11794	5.60661	7.39596	7.8193e-08	2.3265e-06	7.97687
Slurp2	1.60093	1.08201	2.11984	8.39992	8.88002	2.5262e-09	1.4087e-07	11.4071
Spag17os	1.5945	1.30756	1.88143	4.99927	7.26618	1.0702e-07	3.0073e-06	7.66311
5430434I15Rik	1.59338	1.30573	1.88104	6.46229	5.29149	1.5951e-05	0.00020538	2.67245
Gm12298	1.59298	1.24324	1.94272	5.54038	7.72295	3.5803e-08	1.1996e-06	8.75788
AI662245	1.59261	1.11757	2.06764	7.96981	9.03807	1.783e-09	1.0303e-07	11.7548
Tm4sf5	1.59128	1.27984	1.90271	8.5068	10.8083	4.4832e-11	5.5857e-09	15.4203
Zdhhc22	1.58988	1.23906	1.94069	7.68474	6.87313	2.8039e-07	6.8303e-06	6.70034
Rhobtb1	1.58786	1.18646	1.98926	8.60635	11.5016	1.1758e-11	2.0382e-09	16.7458
Wfdc13	1.58643	1.2992	1.87367	11.5862	8.9663	2.0878e-09	1.1892e-07	11.5974
Mapk8ip2	1.58632	1.33681	1.83584	6.90422	9.37473	8.5823e-10	5.7996e-08	12.4842
Ltbp3	1.58225	1.10702	2.05747	8.91274	7.04194	1.8497e-07	4.82e-06	7.11611
Krtap5-5	1.57529	1.23784	1.91274	10.015	8.33529	8.6093e-09	3.7042e-07	10.1825
Cerk	1.57378	1.09417	2.0534	6.06056	4.5332	0.00011703	0.00107758	0.701969
Cabp5	1.57337	1.31494	1.8318	8.13125	6.86374	2.8698e-07	6.9351e-06	6.67712
Cd244a	1.56738	1.27985	1.85491	10.2057	9.32606	9.5304e-10	6.3329e-08	12.3797
Cd3e	1.56559	1.29228	1.8389	9.31881	10.5196	7.9595e-11	8.6549e-09	14.8506
Gm14410	1.56534	0.861402	2.26928	10.6931	11.5666	1.0401e-11	1.8567e-09	16.867
P4ha3	1.56458	1.11059	2.01857	7.18691	10.6421	6.2307e-11	7.0307e-09	15.0937
Snhg15	1.56224	0.889827	2.23465	13.2487	8.09735	1.4891e-08	5.7087e-07	9.63489
Sox13	1.55972	1.33595	1.78348	9.58232	11.7092	7.9611e-12	1.561e-09	17.1311
5430403G16Rik	1.55826	1.22105	1.89547	7.89264	10.2851	1.2781e-10	1.2527e-08	14.3801
Zfp975	1.55716	1.21696	1.89737	9.93225	10.2601	1.345e-10	1.2768e-08	14.3294
Zfp386	1.55561	0.929791	2.18143	10.3629	7.25742	1.0932e-07	3.055e-06	7.64187
Pabpc4l	1.55531	0.845459	2.26516	7.02017	4.49147	0.0001306	0.00117984	0.593997
Ogfod1	1.55488	1.17252	1.93723	14.7507	10.2044	1.5069e-10	1.3864e-08	14.2164
Gm6309	1.55384	0.95353	2.15415	5.27402	7.10329	1.5915e-07	4.2396e-06	7.26637
Szrd1	1.55378	1.03876	2.06879	9.36899	9.28093	1.0506e-09	6.8294e-08	12.2825
Gm45351	1.54509	1.21993	1.87024	8.84963	6.5256	6.672e-07	1.4379e-05	5.83426
Tmem198	1.54452	1.0165	2.07255	10.1331	11.0336	2.8841e-11	3.9201e-09	15.8576
Tenm4	1.54339	1.25688	1.8299	12.862	8.13851	1.3537e-08	5.3439e-07	9.73016
Tnfrsf10b	1.54267	1.1202	1.96514	7.21233	12.1142	3.7707e-12	9.2042e-10	17.8685
Rab3c	1.54123	1.33718	1.74529	12.7832	7.50421	6.0283e-08	1.8632e-06	8.23696
Tmprss3	1.54121	1.1464	1.93602	11.2782	7.24669	1.122e-07	3.1138e-06	7.61582
2610034E01Rik	1.53418	0.856604	2.21176	5.62656	9.2673	1.082e-09	6.8842e-08	12.2531
Slit1	1.5337	1.19244	1.87496	6.22882	8.10389	1.4667e-08	5.6774e-07	9.65005
Gm14308	1.52878	1.34445	1.71311	7.72921	7.08003	1.6848e-07	4.4386e-06	7.20945
Tas2r113	1.52723	1.08496	1.9695	10.5456	6.61125	5.3815e-07	1.1922e-05	6.04894
Zfp992	1.52708	1.31542	1.73875	11.1452	9.55804	5.7994e-10	4.2041e-08	12.8748
Ccdc159	1.52504	0.961763	2.08832	5.76148	10.4718	8.7607e-11	9.2705e-09	14.7553
1700022A21Rik	1.52412	0.978364	2.06988	7.33737	6.52211	6.7308e-07	1.4454e-05	5.8255
Cyp3a13	1.52052	0.689238	2.35179	7.16346	8.47493	6.2638e-09	2.9558e-07	10.5003
Speer4d	1.51483	0.975043	2.05463	8.8846	6.08106	2.0613e-06	3.6471e-05	4.70858
Gm9924	1.50953	1.27019	1.74887	10.863	10.5674	7.2329e-11	8.0105e-09	14.9456
Rapsn	1.50756	1.25072	1.76441	13.8647	12.56	1.6908e-12	5.1855e-10	18.6581
Zfp941	1.50756	0.576914	2.4382	8.7823	10.5065	8.1714e-11	8.8053e-09	14.8245
Gm833	1.50728	1.29829	1.71627	5.73567	8.4229	7.0497e-09	3.2061e-07	10.3822
Fgfr3	1.50366	1.00794	1.99937	8.1029	3.71433	0.00098913	0.00621373	-1.38398
Tat	1.49894	1.0258	1.97207	8.18271	10.4093	9.9364e-11	1.0072e-08	14.6303
Aldh3a1	1.49707	1.19235	1.80179	10.1294	9.86662	3.0275e-10	2.4634e-08	13.5223
Baiap2l2	1.49659	1.27072	1.72245	10.9962	12.1819	3.3339e-12	8.5502e-10	17.9898
Tceal7	1.49651	1.07259	1.92043	5.24127	3.29154	0.00288689	0.0147438	-2.41515
Rtp2	1.49466	1.10671	1.88262	5.39681	5.32256	1.4706e-05	0.00019119	2.75316
Apc2	1.49412	1.02694	1.96131	9.45315	3.76925	0.00085888	0.00554402	-1.24711
Fam219a	1.49163	1.17399	1.80928	14.6472	9.46264	7.1078e-10	4.9718e-08	12.6721
Gm15417	1.48864	1.22876	1.74851	8.06041	9.76561	3.7404e-10	2.9051e-08	13.3117
Shank1	1.48861	1.20508	1.77214	7.25662	10.6746	5.841e-11	6.783e-09	15.1578
Helz2	1.48572	1.1981	1.77333	5.5306	5.31443	1.5022e-05	0.00019467	2.73204
Gfra4	1.48417	1.14423	1.82411	14.5026	6.44349	8.2047e-07	1.7127e-05	5.62777
Aopep	1.48313	0.91688	2.04939	7.80461	10.7748	4.7898e-11	5.846e-09	15.3547
Mef2a	1.48157	1.25837	1.70477	11.0457	6.51666	6.8236e-07	1.4627e-05	5.81182
4833419G08Rik	1.47995	1.13937	1.82053	7.10195	6.10614	1.9332e-06	3.4658e-05	4.77255
Cnr2	1.47947	1.11479	1.84415	11.7045	8.94861	2.1708e-09	1.2306e-07	11.5584
9930111J21Rik1	1.47798	1.12782	1.82815	8.78217	8.58812	4.8495e-09	2.3772e-07	10.7559
Uncx	1.47709	1.27611	1.67808	6.50984	4.13761	0.00033022	0.00253031	-0.315951
Pot1a	1.47403	1.11568	1.83237	11.9482	8.28868	9.579e-09	3.9783e-07	10.0758
Bcl9l	1.474	1.03763	1.91038	5.90591	3.5193	0.00162743	0.00934055	-1.86502
Olfr212	1.47214	1.21155	1.73273	11.7412	6.08184	2.0572e-06	3.6471e-05	4.71056
Ctsf	1.46649	0.866332	2.06665	7.1761	6.60265	5.4987e-07	1.2135e-05	6.02742
Bcs1l	1.46498	1.30284	1.62711	11.0097	11.3116	1.6876e-11	2.6215e-09	16.3883
Tbc1d2	1.45955	1.18228	1.73682	7.25802	7.55091	5.3909e-08	1.7149e-06	8.34869
Chrna2	1.45886	0.88637	2.03134	7.63955	9.34099	9.2286e-10	6.1667e-08	12.4118
4931431B13Rik	1.4513	1.24786	1.65473	5.77444	6.72521	4.0482e-07	9.2761e-06	6.33333
Rs5-8s1	1.4505	1.23919	1.66181	13.3401	5.92671	3.0633e-06	5.1533e-05	4.31367
Gm45231	1.44989	1.23215	1.66764	8.18842	6.11117	1.9085e-06	3.4304e-05	4.78538
Tas2r109	1.445	1.0203	1.8697	10.36	5.99239	2.5874e-06	4.4722e-05	4.48193
Gm13194	1.44348	1.20772	1.67923	10.9802	5.1813	2.129e-05	0.00026172	2.38605
Zfp972	1.43766	1.14914	1.72618	10.3014	8.43184	6.9077e-09	3.1536e-07	10.4025
Galt	1.43692	1.17127	1.70257	7.06546	5.58349	7.4453e-06	0.00010737	3.42951
Prkag2	1.43626	1.14118	1.73133	6.88758	5.18089	2.1313e-05	0.00026173	2.38498
Fnbp1	1.43624	1.14151	1.73098	10.9169	8.11957	1.4144e-08	5.5291e-07	9.68636
Hcrt	1.42926	1.22617	1.63235	8.28509	6.86087	2.8902e-07	6.9688e-06	6.67002
Wdr66	1.42401	0.763001	2.08501	6.57142	9.29281	1.024e-09	6.7294e-08	12.3081
Tyms	1.42314	1.07454	1.77173	5.35053	10.6922	5.6398e-11	6.6135e-09	15.1926
1700092M07Rik	1.42231	0.876077	1.96853	7.99275	10.2883	1.2698e-10	1.2527e-08	14.3866
Mepe	1.4209	1.15797	1.68383	6.3084	9.12023	1.4896e-09	8.8643e-08	11.9342
Vmn2r17	1.41956	0.981321	1.8578	14.1145	6.40439	9.0562e-07	1.858e-05	5.5292
Trim7	1.41791	1.09379	1.74203	5.87078	4.18527	0.00029156	0.00230844	-0.194112
Slc1a4	1.41742	1.14856	1.68627	11.0404	6.0046	2.5075e-06	4.3594e-05	4.51319
Rnu2-10	1.41703	0.895143	1.93892	8.79235	5.04013	3.0841e-05	0.00035641	2.01884
Gm2824	1.41699	1.12896	1.70502	7.05216	10.5717	7.1706e-11	8.0105e-09	14.9542
Gpsm3	1.41599	0.745139	2.08684	6.51043	8.10999	1.4461e-08	5.6159e-07	9.66418
Krtap16-3	1.41558	1.03162	1.79954	5.45911	4.86101	4.9394e-05	0.0005233	1.55285
Dpysl5	1.41491	1.14921	1.68061	12.2206	7.00525	2.0241e-07	5.1954e-06	7.02601
Wdr45b	1.41329	1.16012	1.66646	7.42506	7.24724	1.1205e-07	3.1138e-06	7.61716
Hrh4	1.41268	0.862023	1.96334	9.86704	7.32559	9.2672e-08	2.6949e-06	7.80701
Csf1r	1.41004	0.924552	1.89552	8.71708	8.46539	6.4008e-09	2.9906e-07	10.4787
Fam234b	1.40516	0.861804	1.94853	12.3136	11.5515	1.0702e-11	1.8825e-09	16.8388
Ncbp3	1.4039	0.99552	1.81229	9.54404	5.96682	2.7631e-06	4.7011e-05	4.41646
9530083O12Rik	1.4038	0.934604	1.873	11.5738	6.76765	3.6425e-07	8.4927e-06	6.43886
Gm10576	1.4003	0.846906	1.9537	13.4312	7.45228	6.8283e-08	2.0625e-06	8.11236
Lctl	1.39885	1.24814	1.54956	8.43046	3.573	0.00141977	0.00835313	-1.73341
Nelfcd	1.39609	1.11248	1.6797	13.3881	10.2702	1.3175e-10	1.2709e-08	14.3499
Gm11412	1.39536	0.897705	1.89301	13.2906	12.6091	1.5496e-12	4.8777e-10	18.7438
Zfp934	1.39513	0.959883	1.83038	6.55858	7.65163	4.2403e-08	1.405e-06	8.58872
Arl4c	1.39495	0.993017	1.79687	11.2209	11.3679	1.5155e-11	2.4496e-09	16.4947
Obp1a	1.39454	0.8819	1.90718	9.20075	10.9602	3.3274e-11	4.3736e-09	15.7159
BC018473	1.39299	1.03132	1.75467	6.42187	3.76372	0.00087118	0.00561735	-1.2609
4930581F22Rik	1.39206	0.905864	1.87825	5.29695	5.50084	9.2325e-06	0.00012946	3.21559
Folr1	1.39077	1.04962	1.73192	9.79659	4.15641	0.0003144	0.00243713	-0.267912
A930037O16Rik	1.38991	1.06034	1.71948	5.32415	7.12353	1.5147e-07	4.053e-06	7.31584
Alyref2	1.3895	1.02195	1.75704	12.1578	7.53427	5.6097e-08	1.7565e-06	8.3089
Zfp707	1.38896	1.15304	1.62489	10.3289	5.5818	7.4781e-06	0.00010764	3.42514
Gm14322	1.38442	1.17354	1.5953	10.8049	9.2383	1.1522e-09	7.1404e-08	12.1905
Oas1a	1.38415	0.776484	1.99182	9.82764	8.70271	3.7491e-09	1.9412e-07	11.0129
Smim31	1.38272	0.717004	2.04844	10.6902	5.98436	2.6413e-06	4.5391e-05	4.46139
4931428A05Rik	1.38035	0.663985	2.09672	10.8935	8.78238	3.1381e-09	1.6756e-07	11.1906
S100a5	1.37973	0.415338	2.34413	6.56687	7.05359	1.7976e-07	4.7047e-06	7.14467
Golga7b	1.37878	0.891622	1.86593	9.38747	6.38075	9.6139e-07	1.959e-05	5.46954
Mymk	1.37743	0.934808	1.82005	5.80907	9.54856	5.9175e-10	4.2051e-08	12.8548
Lhx4	1.37587	0.926934	1.82481	5.5786	9.93841	2.6071e-10	2.1807e-08	13.671
Fam160b2	1.36997	1.12333	1.61662	14.1001	7.88482	2.4447e-08	8.6256e-07	9.13934
Tagln	1.361	0.969323	1.75268	7.73955	8.6574	4.1498e-09	2.1122e-07	10.9115
Synb	1.35941	1.05592	1.66289	5.89072	11.4392	1.3233e-11	2.2294e-09	16.6289
Ttn	1.35838	0.858749	1.858	6.57942	6.196	1.5369e-06	2.8949e-05	5.00138
Trav6-3	1.35796	1.03473	1.68119	5.43862	6.25132	1.335e-06	2.5438e-05	5.1419
Ren2	1.35504	0.851884	1.85819	7.53466	5.03324	3.1404e-05	0.00036118	2.00091
Olfr53	1.3544	1.10017	1.60862	6.0153	9.68312	4.4495e-10	3.3277e-08	13.1388
Yipf2	1.35418	0.882194	1.82616	8.74997	10.4325	9.4818e-11	9.6934e-09	14.6768
Krt2	1.35399	0.809999	1.89799	5.95962	5.34668	1.3807e-05	0.00018127	2.81578
D2Bwg0886e	1.35302	1.04404	1.66201	8.01275	7.41662	7.4396e-08	2.2302e-06	8.02663
Gm3146	1.35275	1.14109	1.56441	9.79959	4.82476	5.4338e-05	0.00056763	1.45858
Tgif2lx1	1.35175	1.03416	1.66934	7.19586	7.45553	6.7752e-08	2.0568e-06	8.12018
Spsb1	1.35072	1.14993	1.55151	8.46109	8.7281	3.5421e-09	1.8501e-07	11.0696
Rn45s	1.3463	0.819782	1.87282	15.4162	8.44557	6.6955e-09	3.0684e-07	10.4337
Pclo	1.34436	1.05815	1.63056	7.39382	8.39982	7.43e-09	3.3114e-07	10.3297
C78228	1.34419	1.01139	1.67698	6.66692	3.59658	0.00133698	0.00794692	-1.67542
Elane	1.34286	1.05736	1.62836	9.735	8.13206	1.3741e-08	5.4064e-07	9.71525
Nos2	1.34052	0.999924	1.68111	7.76754	8.30133	9.3052e-09	3.9052e-07	10.1048
Gm4470	1.33974	0.585812	2.09367	7.15648	9.91537	2.735e-10	2.2561e-08	13.6234
Fryl	1.33599	1.03923	1.63276	11.4995	6.37872	9.6635e-07	1.9657e-05	5.4644
Adam33	1.33564	1.02953	1.64176	7.24822	6.59798	5.5634e-07	1.2255e-05	6.01573
Exosc9	1.3351	0.968263	1.70193	12.9357	7.94726	2.112e-08	7.6784e-07	9.28556
Sgcg	1.33505	0.964244	1.70586	5.7252	7.98532	1.9324e-08	7.1117e-07	9.37442
Suv39h2	1.33468	0.96197	1.70739	14.0658	9.48635	6.7566e-10	4.7539e-08	12.7226
Smco1	1.334	1.02285	1.64515	7.58877	10.4545	9.0708e-11	9.4344e-09	14.7208
Gm14124	1.32862	1.00851	1.64873	9.3485	7.56568	5.204e-08	1.6688e-06	8.38397
Il17d	1.32735	0.895277	1.75942	8.00617	8.0441	1.6851e-08	6.3183e-07	9.5113
Vmn1r70	1.32732	1.13326	1.52137	8.53773	9.8144	3.3767e-10	2.6747e-08	13.4136
Krtap19-4	1.32401	0.966576	1.68143	11.19	7.88125	2.4652e-08	8.6725e-07	9.13097
Tlr7	1.32299	0.88149	1.7645	10.96	8.01783	1.7913e-08	6.6541e-07	9.45018
Gtf2h5	1.32167	1.07961	1.56373	11.5064	10.2182	1.4651e-10	1.3584e-08	14.2443
Gm10778	1.32066	1.01768	1.62365	10.3104	9.91695	2.7261e-10	2.2561e-08	13.6266
Prlh	1.32022	0.95085	1.68958	4.79367	7.93894	2.1535e-08	7.7584e-07	9.26611
Abcg4	1.31844	0.908899	1.72798	8.76161	11.0255	2.9297e-11	3.9374e-09	15.8421
Nova2	1.31695	1.08313	1.55076	8.99857	6.60302	5.4936e-07	1.2135e-05	6.02834
C630001G18Rik	1.31574	0.799481	1.83201	6.75279	5.17328	2.1743e-05	0.00026538	2.36519
Cfap300	1.3153	1.03876	1.59183	14.2771	9.29332	1.0228e-09	6.7294e-08	12.3092
4930525G20Rik	1.31358	0.943368	1.6838	9.35118	7.67928	3.9708e-08	1.3235e-06	8.65437
Mcam	1.31136	0.780606	1.84212	13.931	7.30524	9.735e-08	2.8043e-06	7.75777
Mroh5	1.31074	0.909922	1.71155	6.70162	10.0574	2.0378e-10	1.7662e-08	13.9162
Gm10032	1.30846	1.10717	1.50974	7.55595	8.48419	6.1336e-09	2.9229e-07	10.5212
Vmn1r168	1.30374	1.04803	1.55946	15.2286	6.8588	2.9051e-07	6.9738e-06	6.66489
Car4	1.30273	1.14014	1.46533	12.2393	9.68293	4.4514e-10	3.3277e-08	13.1384
Alox12b	1.30226	1.12103	1.48348	5.94822	8.79217	3.0704e-09	1.6543e-07	11.2124
Zfp72	1.30087	1.07523	1.52651	9.12213	8.22753	1.1024e-08	4.5156e-07	9.93544
Sva	1.30087	0.495673	2.10607	8.03707	3.07794	0.0048922	0.0226893	-2.91734
Gm7967	1.30075	0.734707	1.8668	7.66557	3.20203	0.00360572	0.0176972	-2.62736
Khsrp	1.2993	0.956532	1.64207	13.1836	7.37953	8.1351e-08	2.4026e-06	7.93728
Car7	1.29469	0.476983	2.11239	10.2922	7.58874	4.9253e-08	1.6009e-06	8.43899
Gm11515	1.29408	0.997241	1.59092	5.33769	7.67912	3.9723e-08	1.3235e-06	8.654
Il15ra	1.29332	0.66561	1.92104	12.1775	6.83487	3.0825e-07	7.3155e-06	6.60565
Hmbox1	1.28867	0.844002	1.73333	9.85717	11.0588	2.7465e-11	3.8199e-09	15.9061
Eif5a2	1.28839	0.60904	1.96775	7.68128	9.78325	3.6044e-10	2.8178e-08	13.3486
Zfp967	1.28756	1.01947	1.55566	16.2176	9.08213	1.6189e-09	9.539e-08	11.8512
Zfp658	1.28578	0.788172	1.7834	15.8364	9.7084	4.2186e-10	3.2331e-08	13.1919
Gm3776	1.28549	0.866133	1.70484	5.71303	5.80066	4.24e-06	6.7172e-05	3.98983
Haao	1.28478	0.872302	1.69726	6.5865	7.92019	2.2501e-08	7.9863e-07	9.22224
Tle2	1.28312	1.00539	1.56086	10.7957	8.34349	8.4493e-09	3.6617e-07	10.2012
4930555K19Rik	1.28271	1.05329	1.51214	10.2638	7.28749	1.0163e-07	2.8942e-06	7.71478
Wdfy1	1.28214	0.901297	1.66297	9.51962	8.45817	6.5066e-09	3.0122e-07	10.4623
Notum	1.28075	1.02928	1.53222	11.5236	8.52181	5.6326e-09	2.7166e-07	10.6064
Ccl27a	1.28035	1.02014	1.54056	6.13943	6.61118	5.3825e-07	1.1922e-05	6.04876
D230019N24Rik	1.27864	0.745185	1.8121	8.90861	7.80384	2.9576e-08	1.0136e-06	8.94893
Fam216b	1.27794	1.08131	1.47457	6.89991	6.22545	1.4258e-06	2.707e-05	5.07621
Kif3c	1.27759	0.952495	1.60269	8.63506	4.8869	4.6141e-05	0.00049676	1.6202
Dnase2a	1.27403	0.90879	1.63928	13.6789	6.95339	2.2997e-07	5.8032e-06	6.89842
Gsdma2	1.27402	1.08598	1.46207	5.65554	5.69482	5.5763e-06	8.475e-05	3.7171
Abcc8	1.27215	0.893141	1.65116	7.41815	3.42627	0.00205922	0.0112365	-2.09139
Rgs16	1.26881	0.87932	1.65829	7.85319	5.06745	2.8705e-05	0.00033529	2.08992
Gm7932	1.26815	0.919517	1.61678	6.80285	4.34922	0.00018976	0.00163286	0.226876
Gm6252	1.26774	1.05132	1.48415	12.084	6.25707	1.3156e-06	2.5299e-05	5.15648
Defa1	1.26709	0.776516	1.75766	6.88861	4.83707	5.2606e-05	0.00055243	1.4906
Nppa	1.26601	0.621179	1.91085	5.33515	7.80784	2.9298e-08	1.007e-06	8.95837
Lst1	1.25958	0.388704	2.13046	11.8713	9.1744	1.3237e-09	7.9964e-08	12.052
Krtap5-1	1.25942	1.02185	1.49699	8.08671	6.17576	1.6183e-06	3.015e-05	4.94989
Cad	1.25925	0.785642	1.73286	6.49121	6.03029	2.3476e-06	4.0932e-05	4.5789
Gm14305	1.25749	1.02419	1.4908	8.83132	5.65217	6.2286e-06	9.2547e-05	3.60701
Capn11	1.25544	0.922592	1.58829	10.0891	2.70717	0.0118731	0.0461454	-3.75025
Grid2ip	1.25538	0.527148	1.98362	6.91303	4.54389	0.00011379	0.00105504	0.729621
Gm6116	1.25335	1.00618	1.50051	6.62268	8.82347	2.8639e-09	1.5641e-07	11.2819
Lpo	1.25207	1.01823	1.48591	7.24574	11.7474	7.4127e-12	1.4777e-09	17.2016
Gm14340	1.25049	0.678921	1.82207	7.545	4.88731	4.6092e-05	0.00049668	1.62125
Cnn2	1.24951	0.763394	1.73563	9.33922	8.4571	6.5225e-09	3.0122e-07	10.4598
Ctf1	1.2469	0.874924	1.61887	4.57668	4.71872	7.183e-05	0.00071299	1.18304
1700001K19Rik	1.24477	0.959454	1.53008	8.80252	8.35425	8.2442e-09	3.5858e-07	10.2258
Rpl7a	1.24472	0.817191	1.67224	13.9495	9.59593	5.351e-10	3.9508e-08	12.955
Siglece	1.24253	0.809922	1.67515	10.5152	7.93485	2.1742e-08	7.7629e-07	9.25655
Sema4a	1.24186	0.972878	1.51084	8.5021	9.85604	3.0951e-10	2.5014e-08	13.5003
Top3b	1.24138	0.811801	1.67096	8.16531	8.474	6.2769e-09	2.9558e-07	10.4982
Mettl7a2	1.24135	1.03509	1.44761	15.1763	7.62808	4.4846e-08	1.4701e-06	8.53271
Gm13351	1.2391	0.941267	1.53694	9.90131	8.40915	7.2738e-09	3.2707e-07	10.3509
Enox1	1.23881	0.934054	1.54356	6.14314	5.10804	2.5803e-05	0.00030557	2.1955
Gm36449	1.23851	0.821079	1.65594	7.19702	7.29329	1.0021e-07	2.8675e-06	7.72882
A530006G24Rik	1.23615	0.854501	1.6178	12.3595	6.07172	2.1112e-06	3.7189e-05	4.68473
Ffar3	1.2357	0.138244	2.33316	6.44897	7.28958	1.0111e-07	2.8864e-06	7.71986
Ptpn14	1.23557	0.952264	1.51887	6.50293	7.49539	6.1571e-08	1.8883e-06	8.21581
Rap1gap2	1.23438	0.660623	1.80813	6.87178	5.57235	7.6642e-06	0.00010965	3.40069
Spata25	1.23107	0.976106	1.48602	6.88674	3.82343	0.00074689	0.00492277	-1.11149
Usp8	1.22999	0.791168	1.66881	6.52252	7.00723	2.0143e-07	5.1812e-06	7.03089
Stmn4	1.22966	0.896893	1.56244	5.56106	5.48874	9.5282e-06	0.00013267	3.18425
Prb1	1.22955	0.805206	1.6539	6.53167	6.10099	1.9588e-06	3.5021e-05	4.75942
Gm14548	1.22559	0.923461	1.52773	6.59109	5.9819	2.658e-06	4.5613e-05	4.45509
Gm15517	1.22542	0.662215	1.78862	11.3705	3.96198	0.00052174	0.00367093	-0.762471
Gzmk	1.22439	0.997925	1.45085	6.9805	10.5609	7.3267e-11	8.0398e-09	14.9329
C030037D09Rik	1.22292	0.959803	1.48603	5.74515	5.95664	2.8363e-06	4.8121e-05	4.39038
B230213L16Rik	1.22242	0.65922	1.78562	9.15246	6.08463	2.0425e-06	3.6301e-05	4.7177
Prpmp5	1.22217	0.659791	1.78454	9.03046	8.78787	3.0999e-09	1.6627e-07	11.2028
Cacng6	1.22197	1.00281	1.44113	5.93534	3.94278	0.00054841	0.00382927	-0.811033
Rnf224	1.22062	0.731588	1.70966	11.3415	6.20086	1.518e-06	2.8638e-05	5.01372
Dlg1	1.22017	0.929593	1.51075	9.58199	8.61211	4.5944e-09	2.2897e-07	10.8099
1700025L06Rik	1.21925	0.761346	1.67716	6.25824	6.97634	2.1733e-07	5.4958e-06	6.95493
Adamts8	1.21815	0.335581	2.10073	5.72017	5.63269	6.5517e-06	9.6389e-05	3.5567
Vangl2	1.21735	0.903916	1.53079	8.20976	8.07607	1.5645e-08	5.9784e-07	9.58555
Ajap1	1.217	0.993588	1.44042	8.93484	4.40869	0.00016233	0.00143404	0.380151
Cnga2	1.21498	0.932551	1.49741	8.05119	4.53264	0.0001172	0.00107835	0.700506
Lcn6	1.21247	0.743843	1.6811	5.99359	7.05179	1.8055e-07	4.7152e-06	7.14026
Muc13	1.2107	1.00172	1.41968	6.40353	3.58508	0.00137676	0.00814411	-1.70372
2900076A07Rik	1.21041	0.763532	1.65728	7.61799	7.97409	1.9837e-08	7.256e-07	9.34822
Apobec3	1.20707	0.811204	1.60295	10.6681	8.29399	9.4632e-09	3.9439e-07	10.088
Dmtn	1.20539	0.994602	1.41619	11.1603	4.97834	3.6279e-05	0.00040802	1.85807
Gm13262	1.20404	0.92929	1.47879	8.14633	9.26993	1.0759e-09	6.8817e-08	12.2588
4930593A02Rik	1.20329	0.981598	1.42498	7.18897	8.10221	1.4724e-08	5.6812e-07	9.64615
BC005624	1.20039	0.950239	1.45054	14.3026	5.30298	1.5479e-05	0.00019994	2.7023
Cryab	1.20035	0.994351	1.40635	6.91443	5.66112	6.0856e-06	9.1215e-05	3.63013
D2hgdh	1.19626	0.506651	1.88586	9.23357	9.04525	1.7552e-09	1.0191e-07	11.7706
BC048507	1.19518	0.736636	1.65373	11.9769	5.88783	3.3859e-06	5.6015e-05	4.2139
Gm4971	1.19435	0.912238	1.47646	12.3964	6.08133	2.0598e-06	3.6471e-05	4.70927
Cdk1	1.19226	0.659517	1.72501	9.44012	6.40654	9.0072e-07	1.8511e-05	5.53461
D14Ertd670e	1.19219	0.695872	1.6885	6.32153	10.6565	6.055e-11	6.8975e-09	15.1221
Ralgps1	1.19156	0.781618	1.6015	12.192	5.9862	2.6289e-06	4.5243e-05	4.46609
Gm10537	1.19112	0.962388	1.41986	8.88927	10.1156	1.8077e-10	1.6257e-08	14.0354
Gm35410	1.18966	0.787127	1.59218	15.3998	8.53434	5.4752e-09	2.6514e-07	10.6347
Zfp53	1.18798	0.532061	1.8439	7.58226	6.44143	8.2475e-07	1.7186e-05	5.62257
Tm6sf2	1.18415	0.968099	1.40021	7.63565	8.84614	2.7233e-09	1.4942e-07	11.3321
Ptch2	1.1841	0.943279	1.42492	12.7602	9.88849	2.8925e-10	2.3697e-08	13.5677
1700049L16Rik	1.18339	0.955395	1.41138	6.43611	8.50459	5.8565e-09	2.8133e-07	10.5674
Rgs14	1.18215	0.776316	1.58797	6.11125	4.43891	0.00014995	0.00133444	0.458172
Gm2155	1.18193	0.89017	1.47369	6.87205	7.07556	1.7033e-07	4.4775e-06	7.19851
Plekho2	1.18162	0.519773	1.84347	11.0786	5.06665	2.8765e-05	0.00033567	2.08783
Stxbp2	1.18144	0.723624	1.63926	7.49022	4.08759	0.00037626	0.00282163	-0.443527
Cd37	1.18103	0.883091	1.47897	6.99724	10.7286	5.2478e-11	6.3403e-09	15.2641
4930579K21	1.18017	0.809682	1.55065	7.08207	5.87553	3.495e-06	5.7343e-05	4.18231
Nanos3	1.1801	0.8494	1.51079	9.3183	8.05961	1.6254e-08	6.1693e-07	9.54734
Slc6a16	1.17951	0.905479	1.45354	5.92105	5.73179	5.0669e-06	7.7999e-05	3.81245
Rxrg	1.17829	0.752116	1.60446	10.7138	10.2829	1.2838e-10	1.2527e-08	14.3756
Kcna5	1.17661	0.811764	1.54147	7.7749	8.64515	4.2655e-09	2.1527e-07	10.8841
Tmem189	1.1752	0.850941	1.49946	7.43695	3.38191	0.00230241	0.0122942	-2.19853
Gm10648	1.17482	0.768363	1.58127	4.60429	5.35542	1.3495e-05	0.00017796	2.83847
Ccdc138	1.17286	0.989395	1.35633	15.6088	7.81731	2.8651e-08	9.8864e-07	8.98068
Nek6	1.16845	0.89995	1.43695	6.22392	6.44721	8.1281e-07	1.7028e-05	5.63714
AW061147	1.16639	0.682969	1.64981	8.01082	7.5685	5.169e-08	1.6652e-06	8.39071
Cryzl2	1.16613	0.94796	1.3843	17.188	11.8733	5.8681e-12	1.2314e-09	17.4323
Ckmt1	1.16551	0.887525	1.44349	11.6684	6.84854	2.9798e-07	7.1e-06	6.6395
Gm7644	1.16485	0.756108	1.57359	7.70639	6.05224	2.2192e-06	3.8863e-05	4.63497
Sema4c	1.16445	0.763607	1.5653	15.1393	7.38312	8.0651e-08	2.3878e-06	7.94592
Casz1	1.16285	0.724212	1.60149	7.32334	3.93746	0.00055603	0.00386172	-0.82447
Gm10134	1.16215	0.966151	1.35815	6.06595	4.95231	3.8848e-05	0.00043265	1.79035
Prdm11	1.16142	0.698557	1.62428	6.24348	6.98362	2.1347e-07	5.4211e-06	6.97284
Met	1.15971	0.889011	1.4304	4.9491	10.0728	1.9743e-10	1.7363e-08	13.9477
Ggt5	1.15904	0.781405	1.53667	6.04654	9.81565	3.3678e-10	2.6747e-08	13.4162
Gab3	1.15894	0.51398	1.80391	13.1599	4.92624	4.1606e-05	0.00045698	1.72251
Zfp930	1.15647	0.851094	1.46185	13.2309	10.3738	1.0677e-10	1.0731e-08	14.5589
Notch1	1.1559	0.962071	1.34973	6.94891	5.92335	3.0899e-06	5.1835e-05	4.30504
Gm10228	1.15514	0.789471	1.5208	6.2631	4.86187	4.9283e-05	0.00052258	1.55509
Haglr	1.15484	0.828012	1.48168	8.80663	5.14321	2.3527e-05	0.00028283	2.287
Plcd4	1.15463	0.688284	1.62098	16.4491	11.1492	2.3055e-11	3.4045e-09	16.0794
Pdxk	1.15115	0.786301	1.516	10.4431	3.21614	0.00348196	0.017146	-2.59407
Tdpoz2	1.14995	0.508244	1.79166	9.44544	5.47852	9.7856e-06	0.00013547	3.15776
Cplx2	1.14816	0.847511	1.4488	14.2027	7.08664	1.6577e-07	4.3914e-06	7.22564
Pdf	1.1463	0.869901	1.4227	10.4732	8.79822	3.0293e-09	1.6395e-07	11.2258
Tcf12	1.14594	0.837385	1.45449	8.39661	4.96164	3.7908e-05	0.00042336	1.8146
Rdh13	1.14481	0.772425	1.51719	5.90476	4.72455	7.0737e-05	0.00070507	1.19817
Gm23952	1.14351	0.786079	1.50094	8.26936	3.51984	0.00162523	0.00933327	-1.86372
Gm10914	1.14224	0.756143	1.52833	8.13839	5.37889	1.2692e-05	0.00016962	2.8994
Msi1	1.14195	0.551402	1.73251	9.5577	11.6344	9.1564e-12	1.7367e-09	16.9929
Scrt2	1.1416	0.822882	1.46032	8.41412	8.30518	9.2235e-09	3.8995e-07	10.1136
Raver2	1.1404	0.811465	1.46934	7.65374	8.59509	4.7739e-09	2.3498e-07	10.7716
Adap1	1.13905	0.806036	1.47206	8.85473	7.75571	3.3133e-08	1.1195e-06	8.83537
Dntt	1.13852	0.353985	1.92305	7.01662	8.04573	1.6787e-08	6.3142e-07	9.51509
Gm1715	1.13822	0.494523	1.78193	5.02235	5.45098	1.0514e-05	0.00014422	3.08638
Plaat3	1.13479	0.678747	1.59084	13.6706	4.54319	0.00011399	0.00105615	0.727827
Nkd2	1.13475	0.779744	1.48975	8.81661	4.90328	4.4196e-05	0.00048101	1.66279
Gm46875	1.13066	0.625925	1.6354	8.59278	9.54666	5.9415e-10	4.2051e-08	12.8507
Zfp937	1.12941	0.635846	1.62297	9.54536	8.15785	1.2945e-08	5.1441e-07	9.77485
Irx3os	1.1284	0.835567	1.42124	6.81154	7.26666	1.0689e-07	3.0073e-06	7.66428
Olfr1350	1.12742	0.664383	1.59045	5.71803	7.53062	5.6589e-08	1.7646e-06	8.30017
Serpinb8	1.1262	0.814294	1.43811	13.2227	7.16115	1.3817e-07	3.7391e-06	7.40768
Cpne2	1.12554	0.886945	1.36414	7.63116	9.54819	5.9222e-10	4.2051e-08	12.854
Nat8	1.12312	0.569858	1.67639	6.01673	6.80046	3.3572e-07	7.8891e-06	6.52034
Cmtm5	1.12309	0.845337	1.40085	5.36271	4.16001	0.00031145	0.00241921	-0.258704
Prr9	1.12149	0.924237	1.31875	7.01348	6.11698	1.8803e-06	3.403e-05	4.8002
Gm6994	1.12036	0.82596	1.41475	13.3589	6.86767	2.842e-07	6.9091e-06	6.68684
Gm10300	1.11959	0.877724	1.36146	10.7873	3.50262	0.00169778	0.00963339	-1.90578
Chrnb4	1.11934	0.874902	1.36377	6.27802	8.56568	5.1011e-09	2.4803e-07	10.7054
Gbp9	1.11877	0.793147	1.4444	6.09488	7.48739	6.2763e-08	1.9151e-06	8.19664
Acta2	1.1177	0.792662	1.44274	4.55129	7.22931	1.1704e-07	3.2257e-06	7.5736
Gm14326	1.11623	0.553825	1.67864	12.973	7.99264	1.8997e-08	7.0129e-07	9.39149
Creb5	1.11595	0.741754	1.49015	15.7912	7.45234	6.8272e-08	2.0625e-06	8.11252
Glipr2	1.11551	0.699785	1.53123	6.88429	5.52724	8.6189e-06	0.00012214	3.28396
Celf4	1.11434	0.492132	1.73655	9.0188	9.15203	1.3898e-09	8.3533e-08	12.0035
Gm52520	1.11395	0.66968	1.55822	9.15461	5.6694	5.9563e-06	8.9502e-05	3.65149
Olfr1402	1.11329	0.642039	1.58454	6.73271	6.34672	1.0479e-06	2.1065e-05	5.38355
Gm10272	1.11307	0.220913	2.00522	6.18602	6.8582	2.9094e-07	6.9738e-06	6.66341
Gm38704	1.11182	0.848864	1.37478	12.6385	7.19688	1.2665e-07	3.4586e-06	7.49471
Capg	1.11083	0.633787	1.58787	8.41045	7.51943	5.8126e-08	1.8058e-06	8.27339
Gm14243	1.11036	0.644484	1.57624	6.95012	4.20945	0.00027368	0.00220841	-0.132176
Olfr456	1.10974	0.841571	1.3779	4.49813	5.98763	2.6192e-06	4.5142e-05	4.46975
Aldoc	1.109	0.90702	1.31098	7.55607	8.30395	9.2497e-09	3.8995e-07	10.1108
Defa-ps1	1.10787	0.5282	1.68753	6.51544	7.48537	6.3068e-08	1.9195e-06	8.19179
Gm4956	1.10731	0.835325	1.3793	6.33548	5.6588	6.1224e-06	9.1652e-05	3.62412
Trabd	1.10528	0.46434	1.74622	5.00932	5.63913	6.443e-06	9.526e-05	3.57333
Unc13d	1.10513	0.873516	1.33674	7.3532	8.59591	4.7651e-09	2.3498e-07	10.7734
Gm10631	1.10388	0.66768	1.54009	16.0478	8.30856	9.1524e-09	3.8958e-07	10.1214
Zfp133-ps	1.1028	0.662909	1.54269	9.32529	4.21063	0.00027284	0.00220356	-0.129165
Gpc5	1.10253	0.565263	1.63979	5.10114	5.60739	6.9968e-06	0.00010218	3.49131
C130074G19Rik	1.10127	0.661407	1.54112	10.5093	10.2813	1.2882e-10	1.2527e-08	14.3723
Wnt1	1.10103	0.69213	1.50994	8.68277	8.30351	9.2588e-09	3.8995e-07	10.1098
Cacna2d2	1.09825	0.920552	1.27595	7.11241	3.8734	0.00065641	0.00443329	-0.985992
Cnih2	1.09734	0.694363	1.50032	7.56457	7.9831	1.9424e-08	7.1267e-07	9.36926
Olfr1537	1.09668	0.780639	1.41273	5.47942	5.48918	9.5174e-06	0.00013267	3.18538
Gm9519	1.09569	0.467235	1.72415	9.27585	6.25719	1.3152e-06	2.5299e-05	5.15678
Tnfrsf9	1.0951	0.401436	1.78876	11.8618	5.37597	1.2789e-05	0.00017016	2.89182
Krtap10-10	1.0947	0.758166	1.43124	10.0097	9.13268	1.4497e-09	8.6698e-08	11.9614
Arhgef15	1.09434	0.928365	1.2603	11.602	5.38934	1.235e-05	0.00016579	2.9265
Trim12c	1.09423	0.880263	1.30819	6.14719	5.83482	3.882e-06	6.2385e-05	4.07769
Zfp708	1.09179	0.635479	1.5481	7.89515	4.84778	5.1144e-05	0.00053945	1.51844
2600002B07Rik	1.08965	0.372699	1.80659	10.5527	6.85696	2.9183e-07	6.9812e-06	6.66035
Gm14440	1.08871	0.747763	1.42966	10.7342	5.28942	1.6038e-05	0.00020627	2.66708
Acox3	1.08836	0.7164	1.46032	10.7598	7.63736	4.3867e-08	1.4494e-06	8.55479
Ubtf	1.08736	0.822661	1.35206	15.8853	6.91643	2.5193e-07	6.2647e-06	6.8073
Jsrp1	1.08632	0.910664	1.26197	8.20864	3.38549	0.00228178	0.0122113	-2.18989
Utp6	1.08548	0.538568	1.63239	16.9546	11.5678	1.0378e-11	1.8567e-09	16.8692
Gm10253	1.08542	0.805821	1.36501	6.77043	8.46	6.4797e-09	3.0122e-07	10.4664
Rhbdl1	1.08476	0.651213	1.5183	5.90358	8.39229	7.5587e-09	3.3471e-07	10.3125
Gm10371	1.08313	0.787389	1.37887	9.98534	7.31311	9.5513e-08	2.761e-06	7.77682
1110002E22Rik	1.083	0.649598	1.5164	8.6094	6.43523	8.3774e-07	1.7366e-05	5.60697
Clca3a1	1.0774	0.895115	1.25969	17.1216	12.4614	2.0152e-12	5.7389e-10	18.4855
Fen1	1.07674	0.725981	1.42749	10.5599	4.58109	0.00010318	0.00096871	0.825978
Acbd4	1.07559	0.69893	1.45226	6.80092	4.88553	4.6309e-05	0.00049811	1.61662
Hdac5	1.075	0.828314	1.32169	9.39003	3.53358	0.00156949	0.00908648	-1.83009
H2-M2	1.07391	0.335657	1.81215	8.58498	8.34149	8.4881e-09	3.6652e-07	10.1967
Skint7	1.07196	0.760417	1.38349	15.7078	6.26507	1.2891e-06	2.495e-05	5.17678
Bmp1	1.07029	0.795548	1.34503	10.5171	6.30559	1.1631e-06	2.2926e-05	5.27945
Cxcl9	1.07016	0.721976	1.41835	5.30653	5.33484	1.4241e-05	0.00018575	2.78505
Rasgef1c	1.0683	0.72984	1.40677	8.10603	3.52647	0.0015981	0.00920309	-1.84749
Rps21	1.06785	0.825471	1.31023	11.5618	5.24999	1.7783e-05	0.00022436	2.56462
Cym	1.06768	-0.270963	2.40633	8.85342	6.34074	1.0639e-06	2.1279e-05	5.36842
Adal	1.06661	0.691374	1.44184	10.7663	9.2112	1.2219e-09	7.4951e-08	12.1318
Suv39h1	1.06624	0.575989	1.55649	7.87174	3.55735	0.00147747	0.00865001	-1.77184
Plp2	1.06532	0.863164	1.26747	8.53288	4.09567	0.00036842	0.002775	-0.422948
A4galt	1.06421	0.745901	1.38253	6.44814	5.48036	9.7387e-06	0.00013498	3.16253
Gm35578	1.06371	0.879412	1.24801	8.38392	6.11115	1.9086e-06	3.4304e-05	4.78534
Dnajc19	1.06219	0.260537	1.86384	10.907	5.5106	9.0006e-06	0.00012686	3.24088
Hydin	1.06154	0.763645	1.35943	5.745	4.19722	0.00028258	0.00225783	-0.16351
Zfp976	1.06138	0.823724	1.29904	13.9924	9.58465	5.4806e-10	4.0217e-08	12.9312
Pitpnm2os1	1.06102	0.538364	1.58368	7.04935	5.60846	6.9775e-06	0.00010205	3.49406
Gm5478	1.05885	0.796517	1.32118	7.63926	5.90853	3.2101e-06	5.3476e-05	4.26702
Pmp22	1.05575	0.730841	1.38066	7.28325	6.44358	8.2028e-07	1.7127e-05	5.62801
Gm4354	1.05533	0.768484	1.34218	9.72004	5.65625	6.163e-06	9.1994e-05	3.61754
Sox5	1.05486	0.750976	1.35874	14.6632	7.15636	1.398e-07	3.7746e-06	7.39598
Olfr1131	1.05424	0.681246	1.42724	5.28351	4.78012	6.1111e-05	0.00062581	1.34256
Gm11961	1.05412	0.843048	1.26519	7.12598	8.05843	1.6299e-08	6.1693e-07	9.54461
5830409B07Rik	1.05343	0.509545	1.59731	6.2126	6.30626	1.1611e-06	2.2926e-05	5.28117
Cel	1.05208	0.749345	1.35482	6.89792	7.41914	7.3946e-08	2.2223e-06	8.0327
Pisd-ps2	1.05207	0.657413	1.44672	6.63753	5.99814	2.5495e-06	4.4195e-05	4.49664
Slc30a2	1.05042	0.67513	1.42571	9.6421	5.1205	2.4973e-05	0.00029751	2.2279
Oprl1	1.04968	0.755644	1.34372	7.52155	6.33142	1.0893e-06	2.1752e-05	5.34485
Hmcn2	1.04948	0.724557	1.37441	10.285	6.69398	4.3761e-07	9.8946e-06	6.25553
Matk	1.0493	0.705842	1.39276	7.45121	5.22433	1.9019e-05	0.00023672	2.49793
Plcxd1	1.04776	0.489932	1.60558	7.75137	5.1414	2.364e-05	0.0002836	2.28228
Wdr34	1.04696	0.772369	1.32156	14.0079	5.83882	3.8421e-06	6.2019e-05	4.08797
Ifnab	1.04688	0.562098	1.53165	5.58325	6.31762	1.1281e-06	2.2377e-05	5.30993
Zfp990	1.04669	0.791804	1.30158	12.1012	6.74307	3.8721e-07	8.941e-06	6.37778
Gm12992	1.04649	0.618441	1.47454	7.60266	7.55512	5.3369e-08	1.7023e-06	8.35875
Srgap2	1.04563	0.548377	1.54288	9.5112	6.21676	1.4577e-06	2.7588e-05	5.05414
Dzip1	1.04303	0.703312	1.38275	7.41391	8.38923	7.6115e-09	3.3471e-07	10.3056
Tsku	1.04231	0.651242	1.43337	5.53158	6.01571	2.4371e-06	4.2431e-05	4.54159
Doxl1	1.0412	0.42684	1.65556	5.59811	5.16674	2.2119e-05	0.00026915	2.34817
1810010K12Rik	1.04086	0.714674	1.36705	5.53939	3.76603	0.00086601	0.00558704	-1.25513
S100a4	1.0401	0.765411	1.31479	6.02702	7.14713	1.4298e-07	3.8518e-06	7.37346
Kcnh4	1.0399	0.437952	1.64184	7.57372	9.39415	8.2316e-10	5.6373e-08	12.5258
Gdf3	1.03949	0.445674	1.6333	7.73276	7.66463	4.1114e-08	1.366e-06	8.6196
Gm4850	1.03745	0.783695	1.29121	10.5511	5.72448	5.1637e-06	7.9183e-05	3.79361
Mcee	1.03718	0.489867	1.58449	8.106	4.72935	6.9847e-05	0.00069795	1.21066
Lgi4	1.037	0.561309	1.5127	6.67406	6.94174	2.3667e-07	5.9472e-06	6.86972
4932439E07Rik	1.03346	0.623486	1.44343	4.31196	9.26142	1.0959e-09	6.9354e-08	12.2404
Mrpl27	1.0327	0.711627	1.35377	10.6143	5.75428	4.7804e-06	7.4228e-05	3.8704
Gm9385	1.0325	0.748748	1.31626	13.0224	7.3249	9.2826e-08	2.6949e-06	7.80535
Gm14717	1.03106	0.681654	1.38048	6.34582	5.81339	4.1028e-06	6.5258e-05	4.02259
Zfp781	1.03086	0.846411	1.21531	9.10735	7.95456	2.0763e-08	7.5714e-07	9.30263
Zfp81	1.02882	0.821841	1.23581	7.97192	6.75709	3.7394e-07	8.7017e-06	6.41262
Tspo2	1.02852	0.73941	1.31763	7.8997	7.56425	5.2218e-08	1.67e-06	8.38056
Mrpl1	1.02812	0.704427	1.35182	7.48423	4.10281	0.00036162	0.00273236	-0.404737
Gm10405	1.02812	0.801601	1.25464	12.8915	5.70051	5.4946e-06	8.3721e-05	3.73178
Gm10639	1.02796	0.626684	1.42924	7.32436	5.9982	2.5491e-06	4.4195e-05	4.49681
Loxhd1	1.02758	0.844621	1.21054	6.12383	8.01998	1.7824e-08	6.6414e-07	9.45521
Mybpc1	1.02673	0.443121	1.61033	5.62033	5.36063	1.3312e-05	0.00017575	2.85199
Sim2	1.02634	0.810431	1.24224	8.98345	5.92606	3.0684e-06	5.1547e-05	4.312
Speer2	1.02535	0.57876	1.47195	9.73002	4.81698	5.5462e-05	0.00057535	1.43836
2610044O15Rik8	1.02447	0.678948	1.36999	15.5408	6.41708	8.7703e-07	1.8149e-05	5.56121
Lrrc31	1.02156	0.76349	1.27964	17.4807	10.8276	4.3156e-11	5.4914e-09	15.4581
Nr4a1	1.01622	0.779478	1.25297	6.39868	3.18127	0.00379552	0.018447	-2.67622
Ptms	1.01445	0.773802	1.25509	12.987	9.66284	4.6442e-10	3.4503e-08	13.0962
Gm5878	1.01396	0.504208	1.52371	5.44069	5.83259	3.9044e-06	6.2601e-05	4.07196
A830073O21Rik	1.01372	0.44016	1.58728	14.8072	6.54682	6.3255e-07	1.3756e-05	5.88752
Gucy2d	1.01326	0.37018	1.65633	6.02301	5.31148	1.5138e-05	0.00019596	2.72438
Micu1	1.01314	0.490361	1.53593	11.7135	3.50836	0.00167327	0.00953498	-1.89177
Igsf9	1.01268	0.742378	1.28299	12.7821	4.9286	4.1348e-05	0.0004554	1.72866
Tango6	1.01256	0.179284	1.84584	8.0068	7.19014	1.2875e-07	3.5078e-06	7.47831
Naip5	1.01209	0.633679	1.3905	13.7612	5.57329	7.6454e-06	0.00010952	3.40314
Gm46479	1.00977	0.560436	1.45911	6.33664	7.54121	5.5174e-08	1.7367e-06	8.32549
Pcdhgc5	1.00846	0.387881	1.62904	5.01169	5.02392	3.2183e-05	0.00036942	1.97666
Abhd12b	1.00767	0.329884	1.68547	7.67935	6.40211	9.1084e-07	1.8655e-05	5.52346
Ppp6r1	1.0076	0.801371	1.21384	8.5961	5.74105	4.9468e-06	7.6445e-05	3.83633
Zfp935	1.00743	0.766085	1.24878	6.95737	5.42483	1.1257e-05	0.00015248	3.01858
Gm32934	1.00742	0.620028	1.3948	11.7215	4.77596	6.1784e-05	0.00063	1.33175
Gm9963	1.006	0.784183	1.22781	6.44449	6.98378	2.1339e-07	5.4211e-06	6.97324
Hecw1	1.00561	0.648329	1.3629	13.0568	4.79806	5.8293e-05	0.00060003	1.38919
Sctr	1.00526	0.797142	1.21339	5.4821	5.27264	1.6758e-05	0.00021347	2.62348
Mrs2	1.00336	0.751833	1.25489	6.82805	5.06779	2.868e-05	0.00033529	2.09079
Itsn1	1.00301	0.645584	1.36043	15.4449	6.59459	5.611e-07	1.2314e-05	6.00723
C030009H01Rik	1.00293	0.539726	1.46613	10.5813	5.14342	2.3515e-05	0.00028283	2.28753
Kcna4	1.00207	0.601676	1.40247	12.5394	6.52332	6.7104e-07	1.4436e-05	5.82853
Gm6713	1.00191	0.725514	1.2783	4.74877	6.11886	1.8713e-06	3.3965e-05	4.805
Lmx1b	1.00068	0.525797	1.47557	6.15341	4.39924	0.00016641	0.0014625	0.355779
Gm10835	1.00044	0.695152	1.30573	6.22452	5.64705	6.3119e-06	9.3552e-05	3.59379
1700122C19Rik	-1.00759	-1.38097	-0.63421	8.15871	-4.66765	8.21634e-05	0.000795071	1.05045
Fam107a	-1.01063	-1.30824	-0.713018	8.38705	-4.67293	8.10299e-05	0.000787966	1.06415
Mrpl49	-1.01117	-1.22494	-0.797403	8.64248	-4.64825	8.64669e-05	0.000830707	1.00011
Gm46390	-1.01316	-1.28463	-0.741696	8.03845	-3.01824	0.00565797	0.0255281	-3.055
Mboat7	-1.01399	-1.19667	-0.831302	7.49614	-4.02316	0.000445033	0.00323	-0.607409
Bub1b	-1.0142	-1.66759	-0.360809	9.4991	-6.17058	1.63979e-06	3.03614e-05	4.93672
Mark2	-1.01721	-1.30123	-0.733186	9.9985	-5.84046	3.8259e-06	6.18399e-05	4.09219
Gm51593	-1.01832	-1.62018	-0.416465	7.04111	-3.35645	0.00245436	0.0129724	-2.25979
Abl1	-1.01879	-1.41252	-0.625062	10.2907	-5.91919	3.12316e-06	5.23195e-05	4.29438
Tlcd4	-1.02085	-1.34488	-0.696821	5.63503	-4.44148	0.000148936	0.00132744	0.464809
Selenot	-1.02179	-1.70466	-0.338926	10.7936	-6.92711	2.45371e-07	6.11433e-06	6.83365
Wdr35	-1.02222	-1.59594	-0.448501	5.23101	-3.883	0.000640294	0.00434159	-0.96181
Cbl	-1.02369	-1.35837	-0.689006	8.72939	-7.79955	2.98759e-08	1.02099e-06	8.93883
Mark4	-1.02511	-1.88226	-0.167959	10.0062	-6.27146	1.26835e-06	2.45879e-05	5.19298
Btg1	-1.02744	-1.2121	-0.842779	9.86841	-3.93991	0.000552507	0.00384441	-0.818282
Tagap1	-1.02885	-1.41561	-0.642087	6.66104	-4.03169	0.000435259	0.00317835	-0.585741
C7	-1.02934	-1.43093	-0.627755	4.5724	-7.93042	2.1969e-08	7.82056e-07	9.24617
Mlxip	-1.03752	-1.37714	-0.697909	8.77873	-9.95991	2.49329e-10	2.10016e-08	13.7155
Pnmt	-1.04099	-1.92873	-0.153263	7.47146	-3.38374	0.00229188	0.0122544	-2.19413
Dennd2a	-1.04197	-1.28177	-0.802181	8.69639	-6.11121	1.90828e-06	3.43042e-05	4.78548
C1ql1	-1.05741	-1.46017	-0.654646	6.12236	-3.06503	0.00504894	0.0232181	-2.94722
Tmem151a	-1.05872	-1.24373	-0.873712	7.03805	-6.41498	8.81693e-07	1.8214e-05	5.55592
Dnase1l1	-1.06177	-1.50595	-0.61759	4.69929	-3.41285	0.00213	0.0115594	-2.12384
Ppp4c	-1.06662	-1.54622	-0.587016	11.2696	-9.55099	5.88704e-10	4.20509e-08	12.8599
Arhgef3	-1.07168	-1.53636	-0.607	7.54194	-4.14892	0.000320613	0.0024725	-0.287064
Zeb1	-1.08475	-1.36309	-0.806399	5.55729	-4.75006	6.61435e-05	0.000667068	1.26443
Zfyve1	-1.08507	-1.36934	-0.800792	8.26174	-7.93632	2.16674e-08	7.75939e-07	9.25999
Abhd10	-1.0854	-1.50668	-0.664122	6.21578	-3.22253	0.00342723	0.0169323	-2.57897
Bhmg1	-1.10191	-1.51256	-0.691257	5.34154	-3.99255	0.000481909	0.00345985	-0.685055
D830030K20Rik	-1.10697	-1.39628	-0.817655	12.1258	-6.88567	2.71821e-07	6.68982e-06	6.73134
4921529L05Rik	-1.11153	-1.42657	-0.796498	9.36043	-7.56901	5.16275e-08	1.6652e-06	8.39192
Bhmt	-1.11423	-1.59437	-0.634093	5.06479	-5.76402	4.66133e-06	7.28813e-05	3.89551
Lgalsl	-1.12223	-1.38401	-0.860445	7.66337	-4.308	0.000211424	0.00179096	0.120783
Tmod4	-1.12242	-1.31431	-0.930519	7.39346	-9.41711	7.83576e-10	5.41755e-08	12.5749
Sft2d3	-1.1352	-1.37639	-0.894007	5.75645	-3.40243	0.00218663	0.0117938	-2.14903
Gm3970	-1.14478	-1.50219	-0.787363	4.71325	-5.41804	1.14582e-05	0.00015486	3.00097
Slc23a2	-1.16551	-1.34318	-0.987854	6.95949	-5.78759	4.38576e-06	6.93889e-05	3.95618
Ankrd9	-1.16991	-1.43923	-0.900603	9.09865	-4.8137	5.59429e-05	0.000578835	1.42983
Spindoc	-1.17743	-1.68716	-0.667707	10.6892	-5.65306	6.21416e-06	9.24472e-05	3.60932
Impg1	-1.17889	-1.54014	-0.817641	11.1248	-7.87806	2.48378e-08	8.71215e-07	9.12347
Tollip	-1.17956	-1.79018	-0.568934	10.3915	-6.2933	1.19992e-06	2.34898e-05	5.24832
Fbxl6	-1.18598	-1.4537	-0.918252	9.65687	-9.24521	1.13504e-09	7.07462e-08	12.2054
Arrdc2	-1.20088	-1.52753	-0.874242	12.2444	-7.28604	1.01985e-07	2.89748e-06	7.71128
Thsd1	-1.20566	-2.29033	-0.121	5.62453	-5.3481	1.37557e-05	0.000180805	2.81946
Tcf24	-1.20771	-1.39988	-1.01553	6.5655	-3.17944	0.00381272	0.0185231	-2.68052
Slc12a9	-1.21331	-1.47692	-0.949695	7.05369	-5.31451	1.50189e-05	0.000194668	2.73224
Dguok	-1.21645	-1.70501	-0.727886	9.11178	-5.49772	9.30786e-06	0.000130212	3.20751
Tmprss12	-1.21937	-1.81385	-0.624885	4.95846	-4.38671	0.000171977	0.00150147	0.323474
Gm3512	-1.22494	-1.7432	-0.706685	7.32587	-5.23118	1.86807e-05	0.000233968	2.51574
Kdm2a	-1.22792	-1.57007	-0.885778	7.97646	-10.2187	1.46354e-10	1.35843e-08	14.2454
Fbxo33	-1.22794	-1.46471	-0.991181	11.0821	-9.23157	1.1691e-09	7.20806e-08	12.1759
1700028I16Rik	-1.23712	-1.54525	-0.928992	10.552	-7.87474	2.50321e-08	8.75464e-07	9.11568
4833447P13Rik	-1.24423	-2.1479	-0.340549	8.26304	-3.38616	0.00227794	0.0121988	-2.18828
Fam166b	-1.24888	-1.51272	-0.985032	5.04706	-2.72793	0.0113104	0.0444867	-3.70508
Tppp3	-1.25706	-1.49301	-1.02112	6.69561	-4.7116	7.3188e-05	0.000723473	1.16455
Pde8a	-1.2662	-1.46892	-1.06348	6.91091	-4.17328	0.000300839	0.00236266	-0.224783
Ddx19b	-1.32522	-2.10229	-0.548151	9.13619	-6.49385	7.22665e-07	1.53068e-05	5.75451
Gkn3	-1.3342	-1.70102	-0.96738	7.6775	-5.69323	5.59929e-06	8.49912e-05	3.713
Rnase13	-1.34658	-1.75079	-0.942365	5.46789	-5.03367	3.13685e-05	0.000361115	2.00203
1600025M17Rik	-1.36174	-1.78884	-0.934636	7.70913	-7.26583	1.07107e-07	3.0073e-06	7.66228
Slc8a3	-1.467	-1.78533	-1.14867	9.79766	-6.36991	9.88122e-07	2.00198e-05	5.44216
Tmprss11b	-1.46895	-1.71274	-1.22517	8.02268	-8.31657	8.9861e-09	3.83867e-07	10.1397
Klf6	-1.56021	-1.87905	-1.24136	6.06808	-2.95114	0.00665507	0.029126	-3.2082
4930504D19Rik	-1.59564	-1.86897	-1.32231	6.28514	-5.36807	1.30558e-05	0.000173126	2.87132
Gm10461	-1.69742	-1.87262	-1.52222	5.46146	-10.4676	8.83573e-11	9.27054e-09	14.7469
Tmprss7	-1.70236	-2.14785	-1.25686	5.38806	-5.7327	5.055e-06	7.7916e-05	3.81479
S100a3	-1.8888	-2.38892	-1.38867	5.84733	-7.91558	2.27454e-08	8.04905e-07	9.21145
Gm38959	-2.26559	-2.57262	-1.95855	5.70062	-8.31842	8.94815e-09	3.83616e-07	10.1439
