# Supplementary material for: The impact of selective HDAC inhibitors on the transcriptome of early mouse embryos
Source: BMC Genomics. 2024 Feb 5;25:143. doi: 10.1186/s12864-024-10029-3 (PMC10840191; doi:10.1186/s12864-024-10029-3)
Supplement: Supplementary file 8 — Supplementary Material 8 [file 12864_2024_10029_MOESM8_ESM.xlsx]

## Sheet: Table S3
Table S3. DEGs identified at the 1-cell stage after MGCD0103 treatment.
	logFC	CI.L	CI.R	AveExpr	t	P.Value	adj.P.Val	B
Magef1	4.61042	4.15411	5.06673	8.81488	25.5181	7.79853e-20	9.32783e-16	34.3166
Golt1a	3.60005	3.2388	3.96129	8.86028	13.3235	4.487e-13	2.41822e-10	19.9394
Dcaf12l2	3.30895	2.98572	3.63217	11.0909	13.0309	7.40816e-13	3.31502e-10	19.4516
Vax2	3.29918	2.64579	3.95257	10.9462	17.8243	5.03033e-16	1.67212e-12	26.428
4930517J16Rik	3.1864	2.83777	3.53503	6.64413	17.5808	6.98988e-16	1.67212e-12	26.1199
Gm5565	3.07133	2.78482	3.35784	6.04762	12.3574	2.4283e-12	8.54261e-10	18.293
Mthfsd	3.05909	2.64953	3.46864	6.63582	13.7472	2.2022e-13	1.46336e-10	20.6299
2300009A05Rik	2.90788	2.60251	3.21326	8.94083	11.0803	2.63421e-11	6.0592e-09	15.9523
4833415N18Rik	2.79786	2.2055	3.39021	7.68195	16.4924	3.19304e-15	6.36532e-12	24.6881
Knop1	2.743	2.28673	3.19927	10.6917	14.8873	3.51914e-14	4.12408e-11	22.3989
Tox4	2.73251	2.55685	2.90816	10.2317	14.5307	6.16872e-14	5.51591e-11	21.8591
Gm5608	2.66928	2.42264	2.91592	7.73775	14.575	5.75003e-14	5.51591e-11	21.9268
Plp1	2.65204	2.36584	2.93825	12.6594	11.1804	2.17075e-11	5.19287e-09	16.143
Smok3b	2.5092	2.33154	2.68686	10.7128	7.53069	5.658e-08	3.00779e-06	8.3366
5730419F03Rik	2.4794	2.15448	2.80433	8.93729	7.52672	5.71193e-08	3.02303e-06	8.32714
Sec24d	2.45369	2.02411	2.88327	12.2518	8.66522	4.07762e-09	3.46596e-07	10.9565
Slco1c1	2.41952	1.70967	3.12937	9.24315	6.54522	6.3509e-07	2.24743e-05	5.92651
Arhgef4	2.4183	2.10721	2.7294	6.86716	12.3962	2.26461e-12	8.20819e-10	18.3613
Purb	2.38381	2.0442	2.72343	9.17155	8.69864	3.78341e-09	3.27923e-07	11.031
Gm12472	2.37635	2.12139	2.63131	6.62153	17.684	6.0772e-16	1.67212e-12	26.251
Krtap4-1	2.31968	1.77345	2.86591	5.98891	13.0251	7.48311e-13	3.31502e-10	19.4418
Ppp1r3b	2.24838	1.82128	2.67549	13.4208	11.6001	9.76566e-12	2.65471e-09	16.9287
Fbxo17	2.24794	2.02952	2.46636	11.4763	12.0556	4.19671e-12	1.22756e-09	17.7574
Tmem161a	2.24085	1.95207	2.52964	9.33702	12.6086	1.55112e-12	5.98482e-10	18.7311
Nhlh1	2.23232	1.99902	2.46563	7.24475	8.49398	5.99896e-09	4.78357e-07	10.5723
Hdac7	2.20838	1.68035	2.7364	7.4759	12.8935	9.40369e-13	4.01705e-10	19.2193
Nectin2	2.20625	1.62682	2.78568	9.31601	17.661	6.26885e-16	1.67212e-12	26.2219
Sorcs1	2.20147	1.95478	2.44816	7.22838	14.4874	6.60912e-14	5.51591e-11	21.7927
Abca17	2.18602	1.76474	2.6073	7.12603	5.90035	3.27844e-06	8.6564e-05	4.29294
Dgcr2	2.18165	1.93474	2.42856	9.44048	14.8881	3.51451e-14	4.12408e-11	22.4001
Unc93a2	2.15095	1.86292	2.43898	6.89192	11.5029	1.17303e-11	3.05014e-09	16.7486
Sp6	2.13726	1.49755	2.77698	7.10716	4.68451	7.8597e-05	0.00120525	1.14745
Sp4	2.12442	1.71796	2.53087	6.51302	12.6833	1.3593e-12	5.41955e-10	18.8599
Iqsec3	2.11921	1.69169	2.54674	10.2558	8.62505	4.4626e-09	3.73267e-07	10.8667
Fcrls	2.10932	1.7425	2.47614	8.05797	6.88972	2.69117e-07	1.08381e-05	6.78207
Arhgap26	2.08494	1.86853	2.30136	10.4828	9.08447	1.6107e-09	1.64663e-07	11.8801
Prag1	2.08381	1.84049	2.32713	7.35131	14.8712	3.60825e-14	4.12408e-11	22.3749
Hpca	2.076	1.80702	2.34498	11.0301	10.6791	5.78845e-11	1.09898e-08	15.1758
Prkn	2.07258	1.68862	2.45654	10.2737	13.1507	6.02703e-13	2.88357e-10	19.6525
Scn3b	2.04766	1.53793	2.55738	6.90148	9.30059	1.0069e-09	1.10491e-07	12.3469
Elavl4	2.04311	1.78344	2.30277	8.41484	7.83217	2.76663e-08	1.72353e-06	9.04967
Cd300a	2.03732	1.63	2.44463	6.55496	6.60575	5.45626e-07	1.98366e-05	6.07776
Adam21	2.02865	1.7948	2.26249	7.4834	6.32205	1.11549e-06	3.61583e-05	5.36553
Gm5106	2.02849	1.7109	2.34608	7.53064	8.1744	1.24598e-08	8.88116e-07	9.84444
Ehmt1	1.97943	1.70474	2.25412	13.1993	9.5032	6.51789e-10	8.09754e-08	12.7786
Prrt1	1.97089	1.66876	2.27302	7.0216	10.6913	5.65023e-11	1.09898e-08	15.1996
Zfp715	1.96775	1.77586	2.15965	7.62187	6.5437	6.37516e-07	2.24936e-05	5.92271
Lzts3	1.95975	1.71942	2.20008	8.54277	14.9601	3.14212e-14	4.12408e-11	22.5077
Rs1	1.9324	1.39514	2.46967	8.66391	10.7548	4.98266e-11	1.01013e-08	15.3238
St6galnac1	1.91988	1.51567	2.3241	7.24735	7.34932	8.75067e-08	4.25475e-06	7.90192
4933416I08Rik	1.91859	1.47873	2.35845	8.3189	5.30379	1.54461e-05	0.000307406	2.75459
Gm11938	1.89532	1.64043	2.15021	5.62122	8.80643	2.97448e-09	2.73675e-07	11.2703
Cyp17a1	1.87239	1.4269	2.31789	11.822	7.55338	5.35913e-08	2.94039e-06	8.39069
Mvk	1.85506	1.64418	2.06594	10.4489	5.3238	1.46581e-05	0.000295658	2.80647
Prf1	1.85365	1.35733	2.34996	8.53845	10.8167	4.40949e-11	9.25296e-09	15.4444
Scn8a	1.85081	1.56012	2.14149	12.0006	7.73193	3.50505e-08	2.07544e-06	8.8139
Ccdc134	1.8363	1.54699	2.12561	8.85652	5.28994	1.60161e-05	0.000317692	2.7187
Ccdc187	1.83419	1.6062	2.06218	8.64075	9.19667	1.26111e-09	1.32317e-07	12.1233
H4c8	1.82381	1.47487	2.17275	6.50708	13.2987	4.6802e-13	2.41822e-10	19.8984
Krt86	1.81552	0.944645	2.6864	7.04123	10.1312	1.75058e-10	2.90814e-08	14.0816
Snhg15	1.80542	1.25216	2.35869	13.2487	9.3578	8.90057e-10	1.00434e-07	12.4693
Gm5589	1.78801	1.1833	2.39273	7.97996	9.4353	7.53622e-10	8.83733e-08	12.6345
Lrrc2	1.77924	1.30563	2.25285	7.84799	9.89391	2.86003e-10	4.1718e-08	13.5955
Neu2	1.76816	1.59586	1.94046	8.12788	11.7791	6.98914e-12	1.94412e-09	17.2572
Scube2	1.76686	1.52878	2.00494	6.67697	6.13087	1.81473e-06	5.30204e-05	4.88117
Cnr2	1.76633	1.43356	2.0991	11.7045	10.6837	5.73613e-11	1.09898e-08	15.1847
4933405E24Rik	1.76177	1.26411	2.25942	9.49548	8.05516	1.6423e-08	1.09741e-06	9.56933
Npcd	1.76063	1.2716	2.24967	8.625	3.79513	0.000803475	0.00776909	-1.12543
Fdxacb1	1.74393	1.31036	2.1775	9.9437	10.0844	1.92745e-10	3.10812e-08	13.9864
Rad51c	1.74369	1.42765	2.05974	14.2626	12.0587	4.17319e-12	1.22756e-09	17.7629
Olfr1466	1.73982	1.46344	2.01621	11.8246	8.67804	3.96211e-09	3.40941e-07	10.9851
Casp14	1.73625	1.41006	2.06244	7.4964	8.12037	1.41176e-08	9.76071e-07	9.72001
Septin1	1.70044	0.915914	2.48498	7.30035	11.5852	1.00433e-11	2.66951e-09	16.9012
Shc4	1.70021	1.2206	2.17981	8.05303	9.25198	1.11851e-09	1.19451e-07	12.2425
LOC115486430	1.69396	1.48317	1.90475	11.5423	5.57874	7.53792e-06	0.000170555	3.46594
2310043M15Rik	1.69	1.48187	1.89812	7.3522	9.64268	4.84651e-10	6.51339e-08	13.0726
Bglap3	1.6865	1.50354	1.86946	7.16497	10.3777	1.05931e-10	1.86329e-08	14.5786
Tbx22	1.67813	1.29972	2.05654	5.92365	10.8623	4.03082e-11	8.6094e-09	15.5329
Rhox7a	1.67684	1.33132	2.02236	6.25378	8.45207	6.59738e-09	5.19153e-07	10.4776
Blcap	1.67549	1.39114	1.95983	10.9986	11.4399	1.32152e-11	3.29306e-09	16.6314
Trpm1	1.67264	1.42098	1.92429	8.8158	8.26015	1.02273e-08	7.45905e-07	10.0411
Olfr1386	1.66755	1.40461	1.93048	8.44325	8.91541	2.33595e-09	2.23522e-07	11.5106
Ppfia4	1.66753	0.779798	2.55526	8.00159	10.0419	2.10392e-10	3.26817e-08	13.8996
Pnma2	1.66232	1.40843	1.9162	10.002	6.82698	3.14343e-07	1.22073e-05	6.62725
Synj2	1.65816	1.44419	1.87212	8.9792	9.38794	8.34211e-10	9.59422e-08	12.5337
Rtn4rl2	1.65262	1.21478	2.09046	9.25385	4.65983	8.38722e-05	0.00126987	1.0835
Zfp672	1.64653	1.35891	1.93414	11.7954	8.26861	1.00305e-08	7.36041e-07	10.0604
B020031M17Rik	1.64138	1.21668	2.06608	12.253	6.38636	9.47844e-07	3.14918e-05	5.5277
Hs2st1	1.63949	1.32116	1.95782	10.1648	11.1824	2.16244e-11	5.19287e-09	16.1467
Zfp933	1.63802	1.07474	2.20129	8.83099	8.54497	5.34529e-09	4.31994e-07	10.6871
Armt1	1.62515	1.3595	1.8908	7.57235	6.20281	1.51045e-06	4.56223e-05	5.06381
Cabp5	1.61744	1.38152	1.85337	8.13125	7.056	1.78695e-07	7.66082e-06	7.1902
Gm9757	1.61556	1.28663	1.9445	16.3791	7.54078	5.52311e-08	2.98923e-06	8.36065
Mapk8ip2	1.60506	1.27943	1.93068	6.90422	9.48543	6.76995e-10	8.09754e-08	12.741
Myo18b	1.6043	1.3091	1.8995	9.79617	11.4669	1.25574e-11	3.19572e-09	16.6816
Gxylt2	1.60169	1.1245	2.07888	12.2064	7.90949	2.30726e-08	1.47578e-06	9.2306
Tulp1	1.58398	1.24404	1.92391	6.7328	6.12934	1.82187e-06	5.30204e-05	4.87726
5430434I15Rik	1.58199	1.35612	1.80785	6.46229	5.25363	1.76136e-05	0.00034312	2.62454
Tmem92	1.57895	1.04842	2.10949	11.6812	8.59672	4.75637e-09	3.95076e-07	10.8033
Zfp658	1.56957	1.16704	1.97209	15.8364	11.8511	6.11451e-12	1.74132e-09	17.3884
Pigr	1.56028	1.35404	1.76651	14.677	6.79209	3.42775e-07	1.28928e-05	6.54096
Rab3c	1.55642	1.10809	2.00475	12.7832	7.57815	5.05132e-08	2.81874e-06	8.44965
Zfp791	1.55445	1.22296	1.88594	12.8617	8.1466	1.32863e-08	9.34809e-07	9.78047
Ogfod1	1.54802	1.27826	1.81777	14.7507	10.1594	1.65239e-10	2.82216e-08	14.1388
Fam219a	1.54371	1.20156	1.88585	14.6472	9.793	3.53148e-10	5.02857e-08	13.3865
Lipo1	1.53971	1.08572	1.99371	12.3668	9.18485	1.29395e-09	1.34582e-07	12.0977
Sun5	1.52664	1.22902	1.82425	6.98518	9.48848	6.72603e-10	8.09754e-08	12.7474
Wrap73	1.52392	1.28155	1.7663	6.51223	4.49159	0.000130558	0.00182218	0.648428
Krt9	1.52266	1.02694	2.01838	11.1842	7.73604	3.47112e-08	2.07544e-06	8.82359
Speer4c	1.51698	1.30799	1.72597	7.11946	6.8334	3.09377e-07	1.20536e-05	6.64312
Vmn1r87	1.51466	1.2289	1.80043	7.39333	9.32628	9.52604e-10	1.05501e-07	12.4019
4833419G08Rik	1.49606	1.22812	1.764	7.10195	6.17259	1.63139e-06	4.85398e-05	4.98715
Dhrs7b	1.4947	1.14651	1.84288	7.29832	3.02604	0.00555183	0.033967	-2.97752
Armcx3	1.48355	1.20416	1.76293	6.34471	6.89834	2.6344e-07	1.06453e-05	6.80332
Atp8a1	1.48316	1.25374	1.71259	9.56978	6.46083	7.85358e-07	2.67626e-05	5.71497
Lepr	1.48295	0.855235	2.11066	11.0551	6.05666	2.19415e-06	6.20432e-05	4.69228
Alyref2	1.48219	0.934877	2.0295	12.1578	8.03689	1.7136e-08	1.13239e-06	9.52699
Lrsam1	1.47715	0.89748	2.05681	7.73954	5.42543	1.12393e-05	0.000237282	3.06968
Ccl21b	1.47587	1.13268	1.81905	12.1797	11.0664	2.70621e-11	6.10735e-09	15.9258
Mcts1	1.47242	1.17803	1.76682	7.74494	9.02769	1.82412e-09	1.8182e-07	11.7565
Cd244a	1.47043	1.01188	1.92898	10.2057	8.74921	3.379e-09	2.99379e-07	11.1434
Zdhhc22	1.47031	0.8481	2.09252	7.68474	6.35622	1.02298e-06	3.36149e-05	5.45174
4931431B13Rik	1.46994	1.26796	1.67192	5.77444	6.8116	3.26567e-07	1.25597e-05	6.58923
Fxyd1	1.46656	1.11667	1.81644	11.3049	6.13411	1.7998e-06	5.27633e-05	4.88939
Ldb3	1.46328	0.725033	2.20153	5.88716	9.63707	4.90439e-10	6.51793e-08	13.0608
Gm13315	1.45632	1.24465	1.66798	7.13361	5.33933	1.40747e-05	0.000284852	2.84671
Gng4	1.44717	1.02149	1.87285	9.99097	8.59322	4.79404e-09	3.95459e-07	10.7954
Rapsn	1.44685	1.02294	1.87077	13.8647	12.0542	4.20784e-12	1.22756e-09	17.7548
Gm3325	1.44351	1.08234	1.80467	7.36711	5.42815	1.11596e-05	0.000236668	3.07673
Ephx3	1.44001	0.845527	2.03449	8.82874	7.07408	1.7095e-07	7.35514e-06	7.23437
Zfp345	1.43832	0.847764	2.02887	9.43513	9.82239	3.32065e-10	4.78534e-08	13.4475
Gm10631	1.43502	1.16692	1.70311	16.0478	10.8009	4.54906e-11	9.38126e-09	15.4136
Zfp36l3	1.43118	1.24889	1.61346	7.35493	9.42084	7.77342e-10	9.02698e-08	12.6038
Zfp992	1.43079	1.02014	1.84144	11.1452	8.95534	2.13886e-09	2.09696e-07	11.5982
D130062J10Rik	1.42933	1.10826	1.7504	9.18635	8.92568	2.28355e-09	2.2027e-07	11.5332
Wfdc13	1.42603	1.07349	1.77857	11.5862	8.0597	1.62506e-08	1.09741e-06	9.57984
4932412D23Rik	1.4199	0.912797	1.92701	7.79333	7.16256	1.37698e-07	6.14553e-06	7.44999
Folr1	1.41918	1.15622	1.68214	9.79659	4.24132	0.000251786	0.00308883	0.00469773
5430403G16Rik	1.41811	1.16388	1.67234	7.89264	9.36011	8.85655e-10	1.00434e-07	12.4743
Ltbp3	1.41343	1.14313	1.68374	8.91274	6.29061	1.20813e-06	3.85723e-05	5.28611
Mettl7a2	1.40999	0.608337	2.21164	15.1763	8.66433	4.08578e-09	3.46596e-07	10.9545
AW060742	1.40605	0.915801	1.8963	6.68743	5.84163	3.81432e-06	9.88304e-05	4.14246
Dnase2a	1.40498	0.905688	1.90426	13.6789	7.66805	4.07816e-08	2.34514e-06	8.66296
Gm10142	1.40171	1.21366	1.58976	8.2202	8.31959	8.92418e-09	6.71334e-07	10.1768
Slurp2	1.39899	1.1578	1.64019	8.39992	7.75995	3.28033e-08	2.0121e-06	8.87994
Szrd1	1.3977	0.953515	1.84188	9.36899	8.34864	8.35041e-09	6.33496e-07	10.243
Mpp3	1.39635	0.907785	1.88491	8.19668	5.94897	2.89281e-06	7.793e-05	4.41736
P4ha3	1.39521	0.892058	1.89836	7.18691	9.49009	6.70292e-10	8.09754e-08	12.7508
Spata31	1.39495	1.08884	1.70107	5.81018	7.38234	8.08022e-08	3.99441e-06	7.98138
4921516I12Rik	1.39224	1.06541	1.71907	5.91627	6.80252	3.34015e-07	1.2683e-05	6.56676
Gm16386	1.38692	1.01496	1.75888	11.267	3.56436	0.00145136	0.012208	-1.69683
Prss28	1.38619	0.732554	2.03982	6.25632	5.15568	2.27702e-05	0.00042622	2.37038
Slit1	1.38198	1.06314	1.70083	6.22882	7.30225	9.80567e-08	4.58147e-06	7.78844
Zfp975	1.37546	0.884884	1.86603	9.93225	9.06284	1.68881e-09	1.69746e-07	11.8331
Teddm2	1.37091	1.17686	1.56497	9.04891	11.0405	2.84555e-11	6.30289e-09	15.8763
Aldh3a1	1.36901	0.890508	1.8475	10.1294	9.02257	1.84476e-09	1.82357e-07	11.7453
Tm4sf5	1.36386	1.00966	1.71806	8.5068	9.26363	1.09065e-09	1.17525e-07	12.2675
A830073O21Rik	1.36094	1.17661	1.54527	14.8072	8.78922	3.09062e-09	2.8219e-07	11.2322
A330072L02Rik	1.35666	1.07868	1.63464	5.84264	6.61177	5.37451e-07	1.9599e-05	6.0928
Gm9924	1.35513	0.783559	1.9267	10.863	9.48649	6.75456e-10	8.09754e-08	12.7432
Gm52229	1.35415	0.739787	1.9685	13.631	5.45812	1.03202e-05	0.000221337	3.15427
Ushbp1	1.3495	0.713553	1.98545	7.73671	7.49933	6.09917e-08	3.19966e-06	8.26175
Gm11412	1.34854	1.06838	1.62869	13.2906	12.186	3.3091e-12	1.09945e-09	17.9902
Oxtr	1.34783	0.685986	2.00968	7.134	5.61747	6.81583e-06	0.000157634	3.56588
Tenm4	1.34544	0.845318	1.84556	12.862	7.09469	1.62537e-07	7.09526e-06	7.28467
Rint1	1.345	1.08512	1.60488	5.91151	3.26338	0.00309659	0.0219812	-2.42333
Sox13	1.33937	0.929826	1.74891	9.58232	10.055	2.04817e-10	3.22344e-08	13.9262
Mrpl27	1.33726	1.13301	1.54152	10.6143	7.45136	6.84342e-08	3.48315e-06	8.14698
Exosc9	1.33434	1.05074	1.61795	12.9357	7.94279	2.13421e-08	1.37985e-06	9.30829
Cad	1.33378	0.895961	1.7716	6.49121	6.38719	9.45861e-07	3.14918e-05	5.52978
4930555K19Rik	1.32974	0.657325	2.00215	10.2638	7.55464	5.34301e-08	2.94039e-06	8.39369
Rs5-8s1	1.3277	1.00265	1.65274	13.3401	5.42494	1.12536e-05	0.000237282	3.06842
Gm12298	1.3263	0.83376	1.81883	5.54038	6.43004	8.48805e-07	2.85184e-05	5.6376
Npy4r	1.32597	0.889598	1.76235	6.17873	6.09299	1.9993e-06	5.72097e-05	4.7848
Gm14410	1.32191	0.880403	1.76341	10.6931	9.76787	3.72264e-10	5.2384e-08	13.3342
Tmprss3	1.32133	1.06039	1.58227	11.2782	6.2128	1.47249e-06	4.48153e-05	5.08914
Tdgf1	1.31883	0.88529	1.75238	8.16953	7.73221	3.50273e-08	2.07544e-06	8.81456
Slc16a7	1.31672	1.1614	1.47204	6.2961	6.99736	2.06375e-07	8.66122e-06	7.04665
Csf1r	1.30917	1.11254	1.5058	8.71708	7.85984	2.59236e-08	1.63196e-06	9.11451
Pot1a	1.30804	1.01331	1.60277	11.9482	7.35532	8.62466e-08	4.22595e-06	7.91637
Cfap300	1.30768	0.871474	1.74388	14.2771	9.23949	1.14921e-09	1.21643e-07	12.2156
Olfr629	1.30724	0.87199	1.74249	7.14374	5.73016	5.0883e-06	0.000125487	3.85614
Mef2a	1.30724	1.09113	1.52334	11.0457	5.74987	4.83523e-06	0.000120255	3.90681
Fam234b	1.30681	0.939262	1.67436	12.3136	10.7429	5.10099e-11	1.01688e-08	15.3006
Pabpc4l	1.30585	1.12085	1.49086	7.02017	3.77109	0.000854812	0.00815994	-1.18545
Cd3e	1.30499	0.990793	1.61919	9.31881	8.76853	3.23645e-09	2.91061e-07	11.1863
Gm14325	1.302	1.09744	1.50657	13.7768	5.83801	3.85013e-06	9.94632e-05	4.13317
Nelfcd	1.30141	0.701247	1.90157	13.3881	9.57369	5.60974e-10	7.29327e-08	12.9275
Plcd4	1.30116	1.06734	1.53498	16.4491	12.5641	1.67849e-12	6.2739e-10	18.654
Gsdma2	1.2992	1.14849	1.44991	5.65554	5.80734	4.1675e-06	0.000105386	4.05446
Fam160b2	1.29506	0.999989	1.59014	14.1001	7.45367	6.80549e-08	3.47865e-06	8.15252
1700112J16Rik	1.29483	0.95637	1.6333	9.601	7.38227	8.08166e-08	3.99441e-06	7.9812
Gm6309	1.28825	1.01422	1.56228	5.27402	5.88916	3.37435e-06	8.89e-05	4.26428
Cetn1	1.28752	0.814385	1.76065	6.7825	8.4403	6.77618e-09	5.26298e-07	10.451
Dcdc2c	1.28516	1.03364	1.53669	10.895	6.03112	2.34263e-06	6.56211e-05	4.62715
Gm10576	1.28473	0.90944	1.66002	13.4312	6.8372	3.06478e-07	1.2019e-05	6.65251
Nuak2	1.28353	0.638696	1.92836	7.18993	5.0943	2.67509e-05	0.000488501	2.21101
Tcf12	1.2829	1.03275	1.53305	8.39661	5.55466	8.02512e-06	0.000180429	3.40378
Iigp1	1.27937	0.996064	1.56267	6.53623	4.51951	0.000121318	0.00171045	0.720525
Pde5a	1.27623	0.933687	1.61877	7.53534	4.5561	0.000110189	0.00157841	0.815074
Suv39h2	1.27525	1.00051	1.54999	14.0658	9.06391	1.68483e-09	1.69746e-07	11.8354
Mcf2l	1.27379	0.711379	1.83619	7.08654	2.8683	0.00811707	0.0450735	-3.33492
Gm17753	1.27264	0.830372	1.71491	8.71928	5.72628	5.13967e-06	0.000126233	3.84616
1700063H04Rik	1.27256	0.856137	1.68898	7.61534	2.96489	0.00643793	0.0379704	-3.11718
Cd4	1.26434	1.06305	1.46563	11.8328	7.54344	5.48802e-08	2.98923e-06	8.367
Mcam	1.26407	0.940368	1.58776	13.931	7.04177	1.85047e-07	7.87669e-06	7.15538
Fnbp1	1.26357	0.720212	1.80693	10.9169	7.14341	1.44286e-07	6.41187e-06	7.4034
Utp6	1.26074	0.945355	1.57613	16.9546	13.4355	3.71121e-13	2.1138e-10	20.1237
Kif3c	1.25647	0.881094	1.63184	8.63506	4.80609	5.70737e-05	0.000924342	1.46273
Arl4c	1.25343	0.896009	1.61086	11.2209	10.2147	1.47553e-10	2.55781e-08	14.2508
Aoc2	1.25228	0.820206	1.68435	16.6725	12.8378	1.03638e-12	4.27454e-10	19.1245
Adra2b	1.25205	0.851207	1.6529	7.86367	7.64975	4.25939e-08	2.42603e-06	8.61962
Clca3a1	1.25009	0.877781	1.6224	17.1216	14.4588	6.91737e-14	5.51591e-11	21.7488
Vmn2r17	1.24949	0.812987	1.68599	14.1145	5.63712	6.47685e-06	0.000151308	3.61653
Gm10537	1.24791	0.772218	1.72361	8.88927	10.5979	6.80487e-11	1.2522e-08	15.016
D2Bwg0886e	1.24208	0.887899	1.59627	8.01275	6.80849	3.29096e-07	1.26164e-05	6.58154
9530083O12Rik	1.24069	0.980277	1.50109	11.5738	5.98127	2.66238e-06	7.30385e-05	4.4999
Zfp972	1.23885	0.921692	1.55601	10.3014	7.26584	1.07104e-07	4.8896e-06	7.70046
Baiap2l2	1.23825	0.780426	1.69607	10.9962	10.0791	1.94891e-10	3.10812e-08	13.9754
4931428A05Rik	1.23575	0.94171	1.52979	10.8935	7.86234	2.57713e-08	1.63095e-06	9.12038
Tlr7	1.23429	0.703537	1.76505	10.96	7.48026	6.38458e-08	3.30802e-06	8.21617
Cxcl9	1.23098	0.981468	1.48049	5.30653	6.13653	1.78868e-06	5.2566e-05	4.89556
Slc1a4	1.23051	0.84312	1.61789	11.0404	5.2128	1.96026e-05	0.000375749	2.51861
Notum	1.22674	0.581778	1.8717	11.5236	8.16244	1.28088e-08	9.06545e-07	9.81692
Ccdc138	1.22636	0.981724	1.471	15.6088	8.1739	1.24742e-08	8.88116e-07	9.84329
Adprhl1	1.22616	0.888949	1.56336	5.57027	4.26213	0.000238427	0.00297883	0.0580307
Rn45s	1.22031	0.257061	2.18356	15.4162	7.6552	4.20451e-08	2.40623e-06	8.63255
Golga7b	1.21974	0.899629	1.53985	9.38747	5.64476	6.34954e-06	0.000148958	3.63623
Ncbp3	1.21929	0.91116	1.52742	9.54404	5.18219	2.12408e-05	0.000403914	2.43918
Gm14243	1.21796	0.999783	1.43613	6.95012	4.61735	9.37918e-05	0.00139187	0.973511
Hsf2	1.21772	0.892813	1.54264	5.45344	2.98299	0.00616261	0.0366175	-3.076
Tas2r113	1.2172	0.954863	1.47953	10.5456	5.26914	1.69126e-05	0.000334111	2.66476
Tagln	1.21672	0.980773	1.45266	7.73955	7.7396	3.44198e-08	2.06882e-06	8.83199
Gm15417	1.21496	0.974144	1.45579	8.06041	7.9703	2.00132e-08	1.30097e-06	9.37235
Vmn1r168	1.21217	0.988975	1.43537	15.2286	6.37706	9.70401e-07	3.20634e-05	5.50427
Gm15517	1.21138	0.781015	1.64174	11.3705	3.91658	0.000586958	0.00605747	-0.820674
Rhobtb1	1.2106	1.00961	1.41159	8.60635	8.76898	3.23321e-09	2.91061e-07	11.1873
Gm14717	1.20708	0.782737	1.63143	6.34582	6.80582	3.31286e-07	1.26598e-05	6.57494
Gm14322	1.20593	0.848502	1.56337	10.8049	8.04725	1.67279e-08	1.11157e-06	9.551
Gfra4	1.20566	0.693024	1.71831	14.5026	5.23436	1.85256e-05	0.000357394	2.57456
Khsrp	1.20435	0.371069	2.03763	13.1836	6.84025	3.04174e-07	1.2019e-05	6.66003
Gm14124	1.20203	0.859266	1.5448	9.3485	6.84483	3.00738e-07	1.19506e-05	6.67135
Gtf2h5	1.20122	0.99224	1.41019	11.5064	9.2869	1.03713e-09	1.12774e-07	12.3175
Myo1c	1.20105	0.116384	2.28571	9.44521	7.41108	7.53952e-08	3.80507e-06	8.05042
Pde4c	1.19918	0.750734	1.64762	17.0325	12.1683	3.41736e-12	1.10473e-09	17.9587
Xntrpc	1.19873	0.951716	1.44575	9.47882	4.34711	0.000190811	0.00250251	0.27618
Pclo	1.19788	0.759238	1.63652	7.39382	7.48458	6.31874e-08	3.30037e-06	8.2265
Luc7l2	1.19644	0.863428	1.52945	16.5185	10.0901	1.90502e-10	3.10812e-08	13.9979
Cpt1c	1.19591	1.01821	1.37361	6.12317	3.39913	0.00220489	0.0169272	-2.09863
Dpysl5	1.19465	0.877008	1.5123	12.2206	5.91475	3.15904e-06	8.39674e-05	4.32982
Zfp941	1.192	0.58433	1.79967	8.7823	8.3073	9.17878e-09	6.86171e-07	10.1488
Fryl	1.19136	0.856678	1.52605	11.4995	5.68818	5.6731e-06	0.000135712	3.74809
1110002J07Rik	1.19132	0.818609	1.56403	8.78907	5.46931	1.00234e-05	0.000217587	3.18321
Top3b	1.19114	0.913871	1.4684	8.16531	8.13103	1.37734e-08	9.5781e-07	9.7446
Cryzl2	1.19035	0.906328	1.47437	17.188	12.1199	3.73173e-12	1.17461e-09	17.8725
Gm10428	1.19015	0.584315	1.79599	6.8065	6.10731	1.92741e-06	5.55513e-05	4.82123
Gm10300	1.19008	0.932012	1.44816	10.7873	3.72315	0.000966978	0.0089313	-1.3048
Zfp934	1.19008	0.591077	1.78909	6.55858	6.52704	6.64776e-07	2.33864e-05	5.881
Ermn	1.19002	1.00655	1.37349	12.2759	4.67309	8.09952e-05	0.00123569	1.11786
Gm35410	1.18853	0.924919	1.45215	15.3998	8.52628	5.57592e-09	4.47608e-07	10.645
Enox1	1.18694	0.862909	1.51097	6.14314	4.89417	4.52683e-05	0.000763686	1.69133
Nos2	1.18513	0.950308	1.41995	7.76754	7.33909	8.96969e-08	4.3087e-06	7.87727
Gm10778	1.18403	0.906276	1.46179	10.3104	8.891	2.46557e-09	2.34053e-07	11.4569
Orly	1.18196	0.909975	1.45395	6.32574	4.21757	0.000267935	0.00323714	-0.0560991
Lpo	1.1819	0.809922	1.55387	7.24574	11.089	2.58992e-11	6.0592e-09	15.969
Cdsn	1.18091	0.840707	1.52112	6.33837	2.92503	0.00708639	0.0408287	-3.20747
Bcs1l	1.18023	0.802332	1.55813	11.0097	9.11295	1.51348e-09	1.56058e-07	11.942
Gm13351	1.17689	0.835734	1.51804	9.90131	7.98693	1.92512e-08	1.25827e-06	9.41103
Cdh12	1.17647	0.678854	1.67408	5.60661	5.38381	1.25297e-05	0.000260188	2.96194
Shank1	1.17544	0.698394	1.65248	7.25662	8.42886	6.9547e-09	5.36678e-07	10.4251
Car4	1.17361	0.68883	1.65839	12.2393	8.72316	3.58142e-09	3.1498e-07	11.0856
Speer4d	1.17321	0.730588	1.61583	8.8846	4.70966	7.3564e-05	0.00114041	1.21262
Gm10856	1.1718	0.598045	1.74555	16.1945	9.7433	3.9198e-10	5.45171e-08	13.283
Fgfr3	1.16845	0.524753	1.81216	8.1029	2.88632	0.00777535	0.0435602	-3.29459
Vmn1r70	1.1677	0.929098	1.4063	8.53773	8.63413	4.37246e-09	3.68303e-07	10.887
Cd79a	1.16717	0.800342	1.53401	6.11903	7.28179	1.03041e-07	4.75857e-06	7.73902
Wdfy1	1.16543	0.607608	1.72325	9.51962	7.68827	3.88697e-08	2.26791e-06	8.71082
Sema4c	1.16529	0.882855	1.44772	15.1393	7.3884	7.96308e-08	3.9686e-06	7.99593
Slfn9	1.16306	0.740589	1.58552	9.00913	5.60665	7.01025e-06	0.000161249	3.53797
Ralgps1	1.16272	0.907299	1.41814	12.192	5.84132	3.81738e-06	9.88304e-05	4.14167
Ctf1	1.1623	0.789302	1.5353	4.57668	4.39858	0.000166702	0.00224541	0.408594
Ttn	1.16166	0.628916	1.6944	6.57942	5.29872	1.56524e-05	0.000310995	2.74145
A530006G24Rik	1.16009	0.802677	1.5175	12.3595	5.69812	5.52873e-06	0.000133057	3.77369
Vangl2	1.15827	0.834155	1.48239	8.20976	7.68413	3.92542e-08	2.27721e-06	8.70101
Lrrc31	1.15343	0.956174	1.35068	17.4807	12.2253	3.08169e-12	1.05314e-09	18.0599
Elane	1.15302	0.917263	1.38877	9.735	6.98242	2.14101e-07	8.89189e-06	7.01001
Yipf2	1.1494	0.747469	1.55133	8.74997	8.85493	2.67069e-09	2.49563e-07	11.3774
Zfp53	1.14851	0.662391	1.63462	7.58226	6.22738	1.41881e-06	4.34024e-05	5.1261
Mepe	1.1457	0.908954	1.38244	6.3084	7.35381	8.65612e-08	4.22595e-06	7.91274
Krtap19-4	1.14486	0.889145	1.40058	11.19	6.81488	3.23924e-07	1.24983e-05	6.59733
Tgif2lx1	1.1438	0.502088	1.78551	7.19586	6.30858	1.15427e-06	3.72136e-05	5.33151
AW061147	1.14162	0.865089	1.41815	8.01082	7.4078	7.59931e-08	3.81913e-06	8.04255
Sgcg	1.13758	0.813693	1.46147	5.7252	6.8042	3.32626e-07	1.26705e-05	6.57091
Gm45351	1.13584	0.969875	1.30181	8.84963	4.79718	5.84292e-05	0.000941672	1.43959
Krtap16-3	1.13187	0.833982	1.42976	5.45911	3.88678	0.000634058	0.00642709	-0.895671
Eif5a2	1.13032	0.67212	1.58853	7.68128	8.58297	4.90602e-09	4.01924e-07	10.7724
Tle2	1.12975	0.199103	2.06039	10.7957	7.34614	8.81797e-08	4.27011e-06	7.89428
Grid2ip	1.12778	0.587986	1.66757	6.91303	4.08202	0.000381771	0.0043283	-0.401871
Tnfrsf10b	1.12686	0.86312	1.39061	7.21233	8.84899	2.70611e-09	2.50913e-07	11.3643
Il15ra	1.12587	0.822885	1.42885	12.1775	5.94992	2.88576e-06	7.79157e-05	4.41978
Zfp72	1.12451	0.835396	1.41362	9.12213	7.11208	1.55767e-07	6.84975e-06	7.32708
Smim31	1.12253	0.754594	1.49046	10.6902	4.85825	4.97545e-05	0.000824257	1.59809
Siglech	1.12033	0.623084	1.61758	15.8708	7.68246	3.94099e-08	2.27721e-06	8.69706
Zfp967	1.12025	0.93903	1.30148	16.2176	7.90197	2.34826e-08	1.49402e-06	9.21305
A930001C03Rik	1.11897	0.819956	1.41798	9.01292	6.26358	1.29403e-06	4.07312e-05	5.21774
Smco1	1.11791	0.856123	1.37969	7.58877	8.76103	3.29102e-09	2.9376e-07	11.1697
BC018473	1.11712	0.858689	1.37554	6.42187	3.01833	0.00565673	0.0344082	-2.9952
Tat	1.11628	0.298579	1.93399	8.18271	7.75202	3.3424e-08	2.03971e-06	8.86126
Dmtn	1.11548	0.830166	1.40079	11.1603	4.60699	9.63836e-05	0.00141976	0.946697
Hcrt	1.11502	0.732345	1.4977	8.28509	5.35245	1.36e-05	0.000277593	2.88071
Tas2r109	1.11281	0.433455	1.79216	10.36	4.61479	9.44242e-05	0.00139778	0.9669
Hmbox1	1.11114	0.827383	1.39489	9.85717	9.53531	6.08688e-10	7.74523e-08	12.8465
Neb	1.10991	0.886495	1.33332	7.33374	5.60096	7.11478e-06	0.000163027	3.52328
Orai2	1.1087	0.884517	1.33289	5.92755	3.74964	0.00090332	0.00850088	-1.2389
4930412F09Rik	1.10645	0.693973	1.51893	7.32501	4.01634	0.000453002	0.0049528	-0.568614
Gla	1.10457	0.792806	1.41634	17.4291	14.8393	3.79273e-14	4.12408e-11	22.327
Gm6787	1.10403	0.698198	1.50986	5.5899	6.26589	1.28645e-06	4.05996e-05	5.22358
Elapor1	1.1037	0.813125	1.39428	11.4333	4.09371	0.00037031	0.00422096	-0.372142
Apobec3	1.1027	0.664457	1.54094	10.6681	7.57678	5.06786e-08	2.81874e-06	8.4464
Ubtf	1.10133	0.596596	1.60607	15.8853	7.0053	2.02387e-07	8.5539e-06	7.0661
Doxl2	1.09886	0.914556	1.28316	7.63952	5.82385	3.9935e-06	0.000102723	4.09684
Prb1	1.09628	0.826973	1.3656	6.53167	5.43972	1.08277e-05	0.000230855	3.10668
Gm4470	1.09436	0.826193	1.36252	7.15648	8.0993	1.48237e-08	1.019e-06	9.67139
2900076A07Rik	1.09245	0.41811	1.76678	7.61799	7.19696	1.26627e-07	5.75888e-06	7.53354
Gpsm3	1.09208	0.7004	1.48376	6.51043	6.25483	1.32313e-06	4.12133e-05	5.1956
Creb5	1.09185	0.742439	1.44126	15.7912	7.29139	1.00672e-07	4.66719e-06	7.76221
Zfp386	1.09063	0.874571	1.30668	10.3629	5.08813	2.71878e-05	0.000494215	2.195
Eno1	1.08711	0.639313	1.5349	12.7892	8.07785	1.55802e-08	1.06488e-06	9.62181
Gm7644	1.08696	0.865146	1.30877	7.70639	5.64755	6.30373e-06	0.000148423	3.64342
Ren2	1.08667	0.875596	1.29774	7.53466	4.03639	0.000429964	0.00476627	-0.517765
Gm13262	1.08426	0.827415	1.3411	8.14633	8.34771	8.36823e-09	6.33496e-07	10.2409
Tmem198	1.08415	0.86177	1.30653	10.1331	7.74484	3.39956e-08	2.05364e-06	8.84435
Gm4850	1.08282	0.866518	1.29912	10.5511	5.97481	2.70689e-06	7.37521e-05	4.48341
Gm45231	1.08242	0.647466	1.51738	8.18842	4.56232	0.0001084	0.00155652	0.831164
Mfsd2b	1.08216	0.816461	1.34786	17.2965	9.73519	3.98726e-10	5.4818e-08	13.2661
AA414768	1.08198	0.872478	1.29147	7.7703	3.42833	0.00204853	0.0159605	-2.02811
Trim12c	1.08091	0.793381	1.36844	6.14719	5.76381	4.66393e-06	0.000116462	3.94264
Nek6	1.08008	0.534325	1.62584	6.22392	5.95963	2.8146e-06	7.64822e-05	4.44461
Gm3146	1.07823	0.515855	1.6406	9.79959	3.84564	0.000705254	0.00698885	-0.998985
Cnga2	1.07402	0.771275	1.37676	8.05119	4.00675	0.000464443	0.00505478	-0.592905
Chrna2	1.07296	0.108568	2.03736	7.63955	6.87014	2.8247e-07	1.12998e-05	6.7338
Gm14305	1.07136	0.505319	1.63741	8.83132	4.81555	5.56704e-05	0.000908422	1.48728
Skint7	1.07096	0.651604	1.49031	15.7078	6.25924	1.30838e-06	4.08604e-05	5.20675
Gm2155	1.06886	0.718259	1.41946	6.87205	6.39868	9.18776e-07	3.06969e-05	5.55871
Mroh5	1.06864	0.830096	1.30719	6.70162	8.1998	1.17508e-08	8.46696e-07	9.90279
Plcd1	1.06795	0.78367	1.35222	8.24857	3.57884	0.00139883	0.0118831	-1.66131
Micu1	1.06742	0.184846	1.94999	11.7135	3.6963	0.00103598	0.00943743	-1.37146
Gm5878	1.06569	0.51878	1.6126	5.44069	6.13017	1.81799e-06	5.30204e-05	4.87938
Uncx	1.06568	0.578527	1.55283	6.50984	2.98516	0.00613025	0.0364783	-3.07103
D230019N24Rik	1.06361	0.83499	1.29223	8.90861	6.49143	7.2708e-07	2.51347e-05	5.79177
Kcna5	1.06125	0.749341	1.37315	7.7749	7.79749	3.00215e-08	1.85096e-06	8.96825
Scn2a	1.06081	0.419873	1.70175	4.92368	6.99034	2.09973e-07	8.78141e-06	7.02942
Serpinb8	1.06005	0.591311	1.52878	13.2227	6.74052	3.89684e-07	1.45203e-05	6.41314
A930037O16Rik	1.05839	0.798183	1.3186	5.32415	5.42445	1.1268e-05	0.000237282	3.06715
Gm32934	1.05734	0.820578	1.2941	11.7215	5.01265	3.31503e-05	0.00059072	1.999
Uggt1	1.05437	0.806656	1.30209	9.62443	3.63954	0.00119807	0.0105524	-1.51189
Gm36449	1.05435	0.398431	1.71027	7.19702	6.20883	1.48744e-06	4.50411e-05	5.07909
Gm10427	1.05285	0.84154	1.26416	12.4126	5.45674	1.03576e-05	0.000221622	3.15069
Pkn1	1.05217	0.82248	1.28187	6.17797	3.71526	0.000986784	0.00909316	-1.32441
C78228	1.0514	0.584214	1.51859	6.66692	2.81318	0.00925336	0.0499231	-3.45753
Gm4354	1.05102	0.713312	1.38874	9.72004	5.63316	6.54372e-06	0.000152572	3.60633
Tcp10c	1.04767	0.31944	1.77591	9.42872	4.77965	6.11865e-05	0.000978412	1.39414
Defa1	1.04759	0.73644	1.35874	6.88861	3.99913	0.00047373	0.0051325	-0.612184
Ccdc24	1.04652	0.80163	1.29141	8.11867	4.83001	5.35929e-05	0.000875717	1.52479
Sema4a	1.04562	0.839625	1.25162	8.5021	8.29861	9.36346e-09	6.9563e-07	10.129
Cplx2	1.045	0.838015	1.25198	14.2027	6.44993	8.07256e-07	2.72757e-05	5.68758
Tmem189	1.04393	0.765581	1.32228	7.43695	3.00415	0.00585482	0.0353149	-3.02768
Casz1	1.03687	0.634113	1.43964	7.32334	3.5109	0.00166251	0.0136294	-1.82757
Gm52520	1.0339	0.356114	1.71169	9.15461	5.262	1.72319e-05	0.000337887	2.64623
Lst1	1.03196	0.465707	1.59822	11.8713	7.51649	5.85366e-08	3.08439e-06	8.30271
Adam33	1.03194	0.637135	1.42675	7.24822	5.09773	2.65106e-05	0.000485595	2.21994
Cym	1.02778	0.729946	1.32562	8.85342	6.10377	1.94491e-06	5.59123e-05	4.81224
Cyba	1.02774	0.574232	1.48125	11.5688	5.09589	2.66391e-05	0.000487201	2.21516
Med16	1.02508	0.481194	1.56896	17.9749	13.8485	1.86233e-13	1.31031e-10	20.7922
9130403I23Rik	1.0238	0.680339	1.36726	5.53214	4.25141	0.000245217	0.00303627	0.030559
Nova2	1.02307	0.422763	1.62338	8.99857	5.12958	2.43843e-05	0.000450094	2.30263
Gm6994	1.02112	0.565072	1.47716	13.3589	6.25934	1.30803e-06	4.08604e-05	5.20702
Ccl27a	1.02027	0.673422	1.36713	6.13943	5.26825	1.6952e-05	0.000334111	2.66245
C130073F10Rik	1.01683	0.262897	1.77076	10.6784	4.75427	6.54145e-05	0.00103086	1.32829
Zc3h10	1.01619	0.790543	1.24183	9.31511	7.14213	1.44737e-07	6.41187e-06	7.40029
4930525G20Rik	1.01552	0.634685	1.39636	9.35118	5.9368	2.98477e-06	8.02266e-05	4.38624
Haao	1.01545	0.57663	1.45428	6.5865	6.25988	1.30623e-06	4.08604e-05	5.20839
Ctsf	1.01364	0.816736	1.21054	7.1761	4.56374	0.000107998	0.0015526	0.834822
Rnu2-10	1.01284	0.586662	1.43901	8.79235	3.60248	0.00131702	0.0113657	-1.60322
Gm38704	1.01262	0.438904	1.58634	12.6385	6.55475	6.20074e-07	2.20735e-05	5.95034
Nanos3	1.01037	0.363939	1.65681	9.3183	6.90047	2.62056e-07	1.06253e-05	6.80857
Spag7	1.00971	0.658951	1.36046	15.9918	7.04657	1.82877e-07	7.8121e-06	7.16714
Gm833	1.00771	0.739207	1.2762	5.73567	5.63121	6.57691e-06	0.00015275	3.60131
Oas1a	1.00641	0.587019	1.42579	9.82764	6.32766	1.09974e-06	3.58418e-05	5.3797
Rpl7a	1.00482	0.333967	1.67566	13.9495	7.74645	3.38666e-08	2.05364e-06	8.84814
Gm14548	1.00187	0.697114	1.30662	6.59109	4.88994	4.57749e-05	0.000766826	1.68035
Myo3a	-1.00004	-1.35021	-0.649878	5.06481	-3.37599	0.00233688	0.017702	-2.15432
1700028I16Rik	-1.02854	-1.33157	-0.7255	10.552	-6.54701	6.32248e-07	2.24401e-05	5.93097
Pde8a	-1.03936	-1.52485	-0.553879	6.91091	-3.42565	0.00206243	0.0160428	-2.03459
Lgals1	-1.04881	-1.4383	-0.659328	9.17129	-3.76863	0.000860251	0.00818826	-1.19159
Cd81	-1.06435	-1.24703	-0.881667	5.52926	-3.08133	0.00485191	0.0307219	-2.8501
2410006H16Rik	-1.06596	-1.95812	-0.17381	9.7797	-7.08698	1.65632e-07	7.20408e-06	7.26587
5830469G19Rik	-1.11586	-1.49821	-0.733499	8.47339	-5.9589	2.81988e-06	7.64822e-05	4.44275
Tmod4	-1.12957	-1.49442	-0.764715	7.39346	-9.47709	6.89156e-10	8.16138e-08	12.7233
Dguok	-1.13734	-1.40204	-0.872637	9.11178	-5.14017	2.37161e-05	0.000440478	2.33011
Ctsl	-1.14023	-1.38158	-0.898886	11.4211	-4.26218	0.000238397	0.00297883	0.0581532
Gm3970	-1.15839	-1.48265	-0.834129	4.71325	-5.48247	9.68544e-06	0.000211016	3.21723
Gkn3	-1.1584	-1.52921	-0.787595	7.6775	-4.94307	3.98045e-05	0.000687015	1.81831
Ttc14	-1.1594	-1.45224	-0.866568	6.04464	-5.04365	3.05571e-05	0.000547966	2.0795
4930504D19Rik	-1.16173	-1.56213	-0.761336	6.28514	-3.90833	0.000599648	0.00615371	-0.841463
Gadd45g	-1.17027	-1.56134	-0.779208	10.5574	-4.05876	0.000405631	0.00454284	-0.460984
Id2	-1.17093	-1.63396	-0.707892	8.6277	-5.00925	3.34475e-05	0.000594451	1.99018
Btg1	-1.18474	-1.44533	-0.92415	9.86841	-4.5431	0.000114023	0.00162168	0.781459
Tmprss7	-1.18642	-1.45711	-0.91572	5.38806	-3.99526	0.000478521	0.00517036	-0.621982
Usp17lb	-1.19334	-1.88701	-0.499681	9.01808	-3.47272	0.00183129	0.014681	-1.9205
Rgcc	-1.19641	-1.43621	-0.956621	8.43756	-4.50431	0.000126265	0.00176639	0.681262
Bhmt	-1.21756	-1.61129	-0.823827	5.06479	-6.29853	1.18408e-06	3.79698e-05	5.30613
Slc8a3	-1.23478	-1.83664	-0.632925	9.79766	-5.36158	1.32791e-05	0.000272219	2.90437
Tmprss11b	-1.24101	-1.68761	-0.794419	8.02268	-7.02608	1.92312e-07	8.1569e-06	7.117
Dux	-1.27331	-1.55684	-0.989779	5.63871	-4.62953	9.08328e-05	0.00135806	1.00505
Gm11232	-1.35088	-1.86914	-0.832617	8.55631	-4.32928	0.000199949	0.00258408	0.23035
Fam166b	-1.37846	-1.7051	-1.05182	5.04706	-3.01098	0.00575854	0.0349102	-3.01203
Rnase13	-1.40702	-1.63864	-1.17541	5.46789	-5.25961	1.73398e-05	0.000339446	2.64005
Gm51593	-1.42251	-1.74123	-1.10379	7.04111	-4.68866	7.77427e-05	0.00119522	1.15821
Pramel50	-1.57254	-1.84026	-1.30481	8.54609	-2.87239	0.00803839	0.044803	-3.32579
1600025M17Rik	-1.5821	-2.35917	-0.805036	7.70913	-8.44164	6.75562e-09	5.26298e-07	10.454
Oxt	-1.58553	-1.82907	-1.34199	5.35395	-6.05056	2.22875e-06	6.27249e-05	4.67672
Gm10461	-1.60831	-1.85037	-1.36625	5.46146	-9.91809	2.71961e-10	4.06616e-08	13.6454
Usp17lf	-1.69937	-1.98148	-1.41726	10.8768	-5.44374	1.07148e-05	0.000228858	3.11706
S100a3	-1.7139	-1.92767	-1.50013	5.84733	-7.18263	1.31125e-07	5.91843e-06	7.49875
Pramel39	-1.78121	-2.39183	-1.17058	10.36	-3.29957	0.0028296	0.0205245	-2.33728
Tmsb4x	-1.78292	-2.03668	-1.52916	7.84611	-6.90152	2.61378e-07	1.06253e-05	6.81115
Usp17la	-1.7842	-2.12546	-1.44294	9.16046	-4.89103	4.56437e-05	0.0007657	1.68318
1700003E24Rik	-1.86699	-2.528	-1.20599	10.1136	-7.36522	8.42106e-08	4.14504e-06	7.94019
Gm4312	-1.89205	-2.0765	-1.7076	10.3725	-5.37909	1.26852e-05	0.00026296	2.94971
Gm4340	-2.05128	-2.37637	-1.72618	12.5072	-6.35265	1.03228e-06	3.38276e-05	5.44273
Usp17lc	-2.06628	-2.51562	-1.61695	10.675	-5.92666	3.06373e-06	8.19804e-05	4.36028
Gm38959	-2.69725	-3.09571	-2.29878	5.70062	-9.90331	2.80455e-10	4.14138e-08	13.6149
