# Supplementary material for: The impact of selective HDAC inhibitors on the transcriptome of early mouse embryos
Source: BMC Genomics. 2024 Feb 5;25:143. doi: 10.1186/s12864-024-10029-3 (PMC10840191; doi:10.1186/s12864-024-10029-3)
Supplement: Supplementary file 9 — Supplementary Material 9 [file 12864_2024_10029_MOESM9_ESM.xlsx]

## Sheet: Table S4
Table S4. DEGs identified at the 2-cell stage after T247 treatment.
	logFC	CI.L	CI.R	AveExpr	t	P.Value	adj.P.Val	B
Gata2	5.28627	4.9733	5.59924	7.43999	13.672	2.49545e-13	2.3138e-11	20.5468
Magef1	4.66666	4.3968	4.93653	8.81488	25.8294	5.76827e-20	3.44972e-16	35.3194
Vax2	4.14573	3.69359	4.59786	10.9462	22.3979	1.96191e-18	7.82215e-15	32.0165
Nfkbie	3.66024	3.03803	4.28245	6.35622	11.7199	7.80269e-12	2.88049e-10	17.1051
Adgrb1	3.59108	3.39842	3.78373	6.98371	9.58321	5.49746e-10	8.14572e-09	12.8265
Nrbp2	3.48825	3.17065	3.80584	6.41282	11.6856	8.31893e-12	3.01523e-10	17.0408
Ralb	3.41954	2.97604	3.86303	6.80135	14.509	6.38572e-14	8.98583e-12	21.9022
Tnfrsf23	3.40321	3.11124	3.69517	6.2628	13.3099	4.59204e-13	3.6617e-11	19.9388
S100a6	3.39212	3.08103	3.70321	6.45689	9.74493	3.90646e-10	6.18877e-09	13.1707
Dcaf12l2	3.33894	3.14067	3.53721	11.0909	13.1491	6.04443e-13	4.35526e-11	19.6646
Tent5a	3.28209	3.0372	3.52698	7.39914	12.3362	2.52244e-12	1.2416e-10	18.2365
Dusp9	3.257	2.9572	3.55679	6.72951	9.60292	5.27231e-10	7.88471e-09	12.8686
Plekhf1	3.18738	2.80551	3.56924	6.95301	14.3289	8.51725e-14	1.05026e-11	21.6161
Ercc5	3.15842	2.95431	3.36254	9.26736	5.09747	2.65292e-05	8.54148e-05	1.98372
Padi2	3.14902	2.84168	3.45635	7.08927	19.7365	4.31328e-17	6.4489e-14	29.0587
Hdac7	3.0689	2.41225	3.72554	7.4759	17.9176	4.43908e-16	3.79256e-13	26.7957
Plp1	3.06642	2.33363	3.79922	12.6594	12.9273	8.86583e-13	5.8266e-11	19.2821
Mfge8	3.05447	2.6283	3.48065	10.2669	15.8281	8.41429e-15	2.45472e-12	23.9081
Fgd3	3.02832	2.68658	3.37007	7.46904	19.8577	3.71794e-17	6.35289e-14	29.202
Pfkfb4	3.0045	2.64027	3.36873	7.03684	9.95603	2.51346e-10	4.33817e-09	13.6148
Gm6287	2.98802	2.67123	3.30481	6.29793	15.9294	7.24261e-15	2.34132e-12	24.0561
Golt1a	2.97645	2.7753	3.1776	8.86028	11.0156	2.98711e-11	8.21352e-10	15.7575
Sec24d	2.96009	2.59612	3.32406	12.2518	10.4536	9.08839e-11	1.95656e-09	14.6387
Crispld2	2.9546	2.62558	3.28363	8.66543	12.3922	2.28121e-12	1.1502e-10	18.3371
Gm51598	2.89854	2.6181	3.17899	8.03399	10.1537	1.67181e-10	3.12446e-09	14.0253
Bmp4	2.89537	2.73106	3.05967	6.26883	10.5422	7.60717e-11	1.70712e-09	14.8177
Pcdh8	2.85742	1.92678	3.78806	6.38123	11.1376	2.35747e-11	6.93967e-10	15.9953
Pcdh19	2.8554	2.24179	3.469	7.25706	9.62752	5.00455e-10	7.54876e-09	12.9211
Sox4	2.84166	2.40714	3.27618	7.50393	11.621	9.39044e-12	3.33088e-10	16.9193
Rgcc	2.84055	2.51733	3.16378	8.43756	10.6942	5.61764e-11	1.35291e-09	15.1226
Plcd1	2.82258	2.3371	3.30807	8.24857	9.45887	7.16537e-10	1.0203e-08	12.5595
5730419F03Rik	2.82146	1.7252	3.91773	8.93729	8.56512	5.10753e-09	5.02395e-08	10.5795
Id3	2.81217	2.43978	3.18455	8.3211	13.9085	1.68698e-13	1.70999e-11	20.9366
Morc4	2.80253	2.58541	3.01966	6.25023	12.998	7.84207e-13	5.32949e-11	19.4047
Trip10	2.7963	2.50337	3.08922	9.579	14.8082	3.98193e-14	7.07733e-12	22.3707
Trpm1	2.79395	2.25287	3.33503	8.8158	13.7977	2.02552e-13	1.98584e-11	20.7545
1500026H17Rik	2.79349	2.39668	3.19031	5.30583	13.2246	5.31034e-13	4.04567e-11	19.7938
Cry2	2.76606	2.45953	3.07259	8.54613	14.3601	8.10118e-14	1.04304e-11	21.6659
Scn3b	2.76525	2.32256	3.20793	6.90148	12.5599	1.69093e-12	9.27989e-11	18.6367
Cbx4	2.75566	2.5007	3.01062	8.2052	11.6565	8.78582e-12	3.13693e-10	16.986
Xkr8	2.74313	2.48056	3.00571	6.48158	8.55554	5.21927e-09	5.11702e-08	10.5577
Ccdc61	2.6589	2.45692	2.86088	7.57841	11.0504	2.7918e-11	7.74773e-10	15.8254
Fhod1	2.65557	2.39454	2.9166	8.15989	16.5191	3.07353e-15	1.41163e-12	24.9001
Pip5kl1	2.6541	2.29356	3.01463	6.88515	12.3412	2.49972e-12	1.2355e-10	18.2456
Gm51593	2.6312	2.21744	3.04496	7.04111	8.67258	4.01084e-09	4.11791e-08	10.8233
Acadvl	2.62852	2.42776	2.82929	8.48017	15.0946	2.55166e-14	5.31075e-12	22.8116
Niban2	2.62262	2.35471	2.89053	6.26627	8.02402	1.7657e-08	1.42731e-07	9.32879
Myh14	2.6125	2.19742	3.02759	8.40893	12.9227	8.93808e-13	5.84199e-11	19.274
4933405E24Rik	2.60721	2.33823	2.87619	9.49548	11.9207	5.37666e-12	2.17442e-10	17.4784
Krtap4-1	2.60088	2.33169	2.87008	5.98891	14.6041	5.49068e-14	8.28833e-12	22.052
Iqsec3	2.57882	2.14021	3.01743	10.2558	10.4956	8.3513e-11	1.83284e-09	14.7238
Map2k3os	2.57532	1.97346	3.17718	6.16912	13.0287	7.43636e-13	5.11186e-11	19.4577
Luzp4	2.54921	1.9537	3.14473	6.43051	10.8227	4.3579e-11	1.11247e-09	15.3779
Otulinl	2.5398	2.19393	2.88567	5.79605	10.0691	1.98946e-10	3.59999e-09	13.8502
Gm7967	2.52866	2.15778	2.89954	7.66557	6.22473	1.42841e-06	6.37272e-06	4.90632
1700020N15Rik	2.51623	1.95237	3.08008	5.88751	20.0531	2.93089e-17	5.84274e-14	29.4313
A730045E13Rik	2.50811	1.59878	3.41744	5.49821	12.0395	4.32197e-12	1.83968e-10	17.6973
Pnma2	2.49208	1.71221	3.27196	10.002	10.2348	1.41627e-10	2.75895e-09	14.1923
Epop	2.48415	2.06477	2.90354	9.53511	8.62081	4.50538e-09	4.51708e-08	10.706
Pxylp1	2.47399	2.23192	2.71607	6.20552	8.01115	1.81942e-08	1.46546e-07	9.29857
Rgs16	2.45894	2.27665	2.64123	7.85319	9.82069	3.33245e-10	5.43785e-09	13.3308
Kcng1	2.45702	2.11844	2.79561	5.81877	9.91212	2.75362e-10	4.69034e-09	13.5229
Lgi4	2.44313	2.10467	2.78159	6.67406	16.3544	3.89472e-15	1.59483e-12	24.6672
Nhlh1	2.44021	2.08019	2.80023	7.24475	9.28499	1.04141e-09	1.37944e-08	12.1827
Arhgap26	2.43359	2.11866	2.74852	10.4828	10.6036	6.72803e-11	1.555e-09	14.9412
En2	2.41341	2.11665	2.71018	6.12943	9.36514	8.76116e-10	1.19218e-08	12.3569
4933406B15Rik	2.40393	2.14738	2.66048	7.12399	7.48973	6.2412e-08	4.17947e-07	8.05605
Rnf138rt1	2.40245	2.13934	2.66556	7.11103	9.4369	7.51046e-10	1.06311e-08	12.5121
Aldh1a1	2.4006	2.17187	2.62934	6.3731	11.3379	1.60487e-11	5.20214e-10	16.3814
Sgk1	2.39284	2.01007	2.77562	8.85667	8.89752	2.43024e-09	2.7395e-08	11.3284
2310043M15Rik	2.39235	1.89867	2.88604	7.3522	13.6501	2.58825e-13	2.33398e-11	20.5104
Popdc3	2.38582	1.71714	3.0545	6.07558	8.11403	1.43265e-08	1.19165e-07	9.53954
Speer3	2.37792	2.18694	2.56889	7.24735	8.14189	1.34316e-08	1.12827e-07	9.60457
Bex4	2.36001	2.00816	2.71185	6.91519	6.63448	5.07754e-07	2.53792e-06	5.9456
Pinx1	2.36	2.03574	2.68426	11.4881	14.1916	1.06281e-13	1.21069e-11	21.3961
Tmem141	2.35919	1.98253	2.73585	7.13323	12.2718	2.83273e-12	1.34226e-10	18.1204
Plgrkt	2.35315	1.96252	2.74377	6.39388	5.98423	2.64219e-06	1.08864e-05	4.28925
Cyp17a1	2.3524	2.02346	2.68134	11.822	9.48977	6.70749e-10	9.64283e-09	12.626
Speer6-ps1	2.33872	1.87568	2.80175	7.52017	7.47094	6.529e-08	4.33211e-07	8.01063
Rab3c	2.33472	1.82395	2.84549	12.7832	11.3677	1.51613e-11	4.92783e-10	16.4385
Tmem41a	2.32912	2.09877	2.55948	7.82958	8.8662	2.60476e-09	2.88211e-08	11.2585
Dnah10	2.30471	1.99245	2.61698	11.4409	6.62912	5.1461e-07	2.57004e-06	5.93211
Psg16	2.2854	1.98356	2.58724	9.09808	6.80227	3.34223e-07	1.7634e-06	6.36625
4930593A02Rik	2.28227	1.71383	2.85071	7.18897	15.3674	1.68052e-14	3.86552e-12	23.2248
Gm17753	2.27884	2.04129	2.51639	8.71928	10.2537	1.36251e-10	2.68043e-09	14.2313
Ocstamp	2.27007	1.99548	2.54467	6.65217	8.62702	4.44292e-09	4.48453e-08	10.7201
Dclre1c	2.26646	1.90143	2.63149	7.93166	9.08658	1.60328e-09	1.94886e-08	11.7477
Unc93a2	2.25502	1.8431	2.66693	6.89192	12.0594	4.1677e-12	1.79316e-10	17.7337
Foxa1	2.25131	1.61135	2.89127	7.55516	9.33193	9.41071e-10	1.25908e-08	12.2848
Tspan1	2.23385	1.92231	2.54539	8.58955	5.31943	1.48266e-05	5.08432e-05	2.5637
Nuak2	2.23163	1.97496	2.48831	7.18993	8.8573	2.65669e-09	2.92603e-08	11.2386
Padi3	2.23054	1.66768	2.7934	8.35717	7.23431	1.15629e-07	7.1401e-07	7.43482
Pcp4l1	2.21778	1.93975	2.4958	6.7281	5.51918	8.80186e-06	3.199e-05	3.08449
Vmn1r87	2.21663	1.91729	2.51597	7.39333	13.6485	2.59526e-13	2.33398e-11	20.5077
Hs3st6	2.21651	1.71992	2.71309	7.2201	3.54553	0.00152256	0.00330395	-2.00223
Xntrpc	2.2063	1.91138	2.50122	9.47882	8.00099	1.86303e-08	1.49454e-07	9.27469
BC026762	2.20216	1.97354	2.43078	8.46926	5.85543	3.68088e-06	1.46464e-05	3.95695
Acbd4	2.1965	1.7004	2.69261	6.80092	9.97688	2.40705e-10	4.20917e-09	13.6584
Pepd	2.19305	1.98725	2.39884	7.61597	8.54777	5.31156e-09	5.1845e-08	10.54
Sorcs1	2.18567	1.88033	2.49101	7.22838	14.3834	7.80377e-14	1.04304e-11	21.703
Tbx22	2.17262	1.90973	2.43551	5.92365	14.0631	1.30964e-13	1.37409e-11	21.1885
Slc19a2	2.16672	1.69238	2.64106	8.42548	10.4165	9.79446e-11	2.06253e-09	14.5634
H2-D1	2.14831	1.98435	2.31226	8.54051	8.06946	1.58867e-08	1.30508e-07	9.43531
Gm6460	2.14798	1.71618	2.57979	6.44405	7.11378	1.5512e-07	9.16693e-07	7.13891
Neurl1a	2.14787	1.81891	2.47684	8.24887	12.5958	1.58666e-12	8.78612e-11	18.7004
Amot	2.14677	1.72753	2.56602	7.80706	9.26551	1.08624e-09	1.4215e-08	12.1402
Pank4	2.14637	1.78692	2.50582	6.74363	13.6666	2.51809e-13	2.31684e-11	20.5378
Fam83g	2.141	1.72786	2.55414	8.56175	9.51127	6.40672e-10	9.25413e-09	12.6723
Zfp345	2.13659	1.84425	2.42894	9.43513	14.591	5.60593e-14	8.28833e-12	22.0314
Slxl1	2.13598	1.64336	2.62861	6.50345	6.38384	9.53912e-07	4.46216e-06	5.31179
Gm5478	2.13286	1.78144	2.48428	7.63926	11.9017	5.56904e-12	2.2278e-10	17.4432
Nkx6-1	2.1183	1.46211	2.77448	6.84135	7.79877	2.99309e-08	2.23752e-07	8.79672
Dnase2a	2.11563	1.50252	2.72875	13.6789	11.5467	1.07997e-11	3.74419e-10	16.779
Hba-a2	2.11516	1.90908	2.32124	10.0668	9.39915	8.14356e-10	1.13394e-08	12.4305
Arhgef25	2.11265	1.5168	2.7085	6.81694	8.79955	3.02033e-09	3.26049e-08	11.1092
Nectin2	2.10643	1.65704	2.55583	9.31601	16.862	1.88864e-15	9.82174e-13	25.3785
Hbegf	2.10611	1.70358	2.50864	8.79358	8.38865	7.62162e-09	6.97667e-08	10.1759
Rs1	2.09793	1.58032	2.61554	8.66391	11.676	8.47041e-12	3.06086e-10	17.0227
Akap7	2.09703	1.47838	2.71569	11.6138	10.1264	1.76793e-10	3.25327e-09	13.9691
Lpin1	2.09422	1.82393	2.36452	6.49316	10.5472	7.53027e-11	1.70264e-09	14.8279
4833415N18Rik	2.08905	1.77962	2.39849	7.68195	12.3143	2.62396e-12	1.27582e-10	18.197
Ppp1r3b	2.08799	1.70414	2.47185	13.4208	10.7726	4.8101e-11	1.19613e-09	15.2786
Adarb1	2.08218	1.59492	2.56943	6.56431	7.48499	6.31257e-08	4.21578e-07	8.0446
Gm5106	2.082	1.81267	2.35132	7.53064	8.39004	7.59758e-09	6.96358e-08	10.1791
Gm5589	2.07892	1.75243	2.40541	7.97996	10.9704	3.26207e-11	8.78056e-10	15.669
Zdhhc9	2.06914	1.74376	2.39452	7.94642	14.8613	3.66467e-14	6.74355e-12	22.453
Msx1	2.06644	1.80854	2.32434	7.80061	7.81152	2.90447e-08	2.17944e-07	8.82702
Unc93b1	2.06256	1.64431	2.48081	5.89409	8.90729	2.37828e-09	2.69381e-08	11.3502
Lzts3	2.05926	1.71872	2.3998	8.54277	15.7197	9.88705e-15	2.69526e-12	23.749
Gpha2	2.05467	1.74556	2.36378	7.10011	10.6798	5.7809e-11	1.37466e-09	15.0938
Gabarapl1	2.0534	1.79833	2.30847	8.69889	11.9263	5.32178e-12	2.1651e-10	17.4887
Fxyd1	2.04962	1.80285	2.29638	11.3049	8.57284	5.01937e-09	4.95257e-08	10.5971
Pax6	2.0296	1.36931	2.68989	5.80585	12.2998	2.69316e-12	1.29369e-10	18.171
Rasl12	2.02635	1.79251	2.26019	5.12421	7.61308	4.64776e-08	3.27011e-07	8.35314
Adra2b	2.018	1.50956	2.52645	7.86367	12.3295	2.55299e-12	1.25149e-10	18.2245
Zbtb32	2.01456	1.29964	2.72949	9.7384	8.39089	7.58281e-09	6.95536e-08	10.1811
Olfr1030	2.01345	1.75357	2.27333	5.72496	11.8489	6.14014e-12	2.3853e-10	17.3453
Gm5608	2.00661	0.859936	3.15328	7.73775	10.9566	3.35109e-11	8.94696e-10	15.6419
4833419G08Rik	2.00552	1.5801	2.43094	7.10195	8.27459	9.89374e-09	8.68224e-08	9.91283
Fam102b	1.9916	1.67327	2.30993	6.71559	8.58167	4.9205e-09	4.88415e-08	10.6172
Ppfia4	1.98944	1.37418	2.60471	8.00159	11.9805	4.8161e-12	1.99327e-10	17.5888
Lepr	1.98935	1.55619	2.42252	11.0551	8.12492	1.39696e-08	1.16602e-07	9.56498
Tat	1.98769	1.63515	2.34023	8.18271	13.8035	2.00617e-13	1.98313e-11	20.7641
Prf1	1.9851	1.62261	2.34758	8.53845	11.5838	1.00707e-11	3.52209e-10	16.8491
Gm5784	1.97025	1.584	2.3565	6.7021	10.8494	4.13487e-11	1.06131e-09	15.4307
Adam15	1.96972	1.77603	2.16341	7.88011	6.18136	1.59531e-06	7.00754e-06	4.79539
Gm3587	1.96682	1.14837	2.78526	5.34204	10.1409	1.71609e-10	3.18729e-09	13.999
Gm6647	1.96629	1.5837	2.34889	7.5959	6.79811	3.37692e-07	1.78092e-06	6.35586
Lgals1	1.96627	1.49952	2.43302	9.17129	7.06526	1.74686e-07	1.00792e-06	7.0193
Slc16a7	1.9662	1.39019	2.54221	6.2961	10.4489	9.17493e-11	1.96609e-09	14.6292
Cd244a	1.96459	1.74082	2.18835	10.2057	11.6895	8.25948e-12	3.00971e-10	17.048
Dusp10	1.9606	1.77791	2.14328	8.35541	11.8709	5.89433e-12	2.3268e-10	17.3863
Lin7b	1.95812	1.59327	2.32297	6.75181	9.98833	2.35062e-10	4.12859e-09	13.6823
Prrg4	1.95793	1.45023	2.46563	5.62112	8.8833	2.50793e-09	2.80662e-08	11.2967
Hopx	1.94502	1.6769	2.21315	6.56086	11.6715	8.54269e-12	3.07768e-10	17.0142
Orly	1.93789	1.69643	2.17936	6.32574	6.91493	2.52863e-07	1.38802e-06	6.64697
Top3b	1.93754	0.783745	3.09133	8.16531	13.2262	5.29656e-13	4.04567e-11	19.7964
Mettl7a2	1.93335	1.12214	2.74456	15.1763	11.8804	5.79224e-12	2.30169e-10	17.4038
Npy4r	1.93053	1.52577	2.33529	6.17873	8.871	2.57721e-09	2.85691e-08	11.2692
Olfr1386	1.92724	1.7477	2.10678	8.44325	10.3038	1.23038e-10	2.45687e-09	14.3339
Tex101	1.92269	1.68827	2.15711	8.04075	6.06267	2.16063e-06	9.11904e-06	4.49103
Zfp36l3	1.92017	1.64938	2.19096	7.35493	12.6397	1.46806e-12	8.32202e-11	18.7781
Shc4	1.91761	1.24303	2.59219	8.05303	10.435	9.43458e-11	2.00795e-09	14.6011
Zfp933	1.90537	1.37914	2.4316	8.83099	9.93968	2.60025e-10	4.46862e-09	13.5806
4933402N22Rik	1.90291	1.24335	2.56246	8.99386	6.99613	2.07002e-07	1.17233e-06	6.84841
Gm15085	1.90096	1.60982	2.19211	7.90519	11.139	2.35132e-11	6.93967e-10	15.9979
Tdgf1	1.89383	1.67808	2.10957	8.16953	11.1033	2.5192e-11	7.26077e-10	15.9286
Gadd45g	1.88412	1.60773	2.16052	10.5574	6.53455	6.52347e-07	3.17055e-06	5.69366
Pisd-ps1	1.88328	1.44416	2.3224	8.3535	11.124	2.42038e-11	7.02674e-10	15.9688
Elavl4	1.87994	1.63475	2.12513	8.41484	7.20667	1.23669e-07	7.57789e-07	7.36711
Cabp5	1.87379	1.38247	2.3651	8.13125	8.17429	1.2463e-08	1.06024e-07	9.68004
Tppp3	1.87207	1.7061	2.03804	6.69561	7.01672	1.96783e-07	1.11922e-06	6.89938
2300009A05Rik	1.87034	1.61606	2.12463	8.94083	7.12682	1.50253e-07	8.91013e-07	7.17102
Doxl2	1.86975	1.57401	2.16548	7.63952	9.9095	2.76865e-10	4.70396e-09	13.5174
Hdhd3	1.86523	1.60292	2.12755	5.8888	4.68624	7.82396e-05	0.000224742	0.909304
Gm9112	1.86304	1.62718	2.0989	7.24887	12.9344	8.75711e-13	5.81742e-11	19.2944
Casp14	1.86183	1.56237	2.1613	7.4964	8.70774	3.70713e-09	3.85314e-08	10.9027
Tspan6	1.8576	1.59724	2.11795	6.68165	8.51097	5.77254e-09	5.54581e-08	10.4561
D130062J10Rik	1.85443	1.22853	2.48032	9.18635	11.5803	1.01365e-11	3.52449e-10	16.8426
Ift27	1.85189	1.53746	2.16631	8.28605	5.93662	2.98619e-06	1.21655e-05	4.16655
Urah	1.85072	1.53686	2.16459	6.73183	5.742	4.93471e-06	1.91948e-05	3.66337
Fstl3	1.85057	1.55236	2.14878	9.41878	10.5444	7.57245e-11	1.70712e-09	14.8223
Notch1	1.83952	1.59805	2.08099	6.94891	9.42654	7.67896e-10	1.08184e-08	12.4897
5430403G16Rik	1.83722	1.3409	2.33353	7.89264	12.1264	3.68797e-12	1.62774e-10	17.8562
Bcl6	1.83449	1.19064	2.47835	7.53643	8.45364	6.57383e-09	6.1622e-08	10.325
Arhgef4	1.83414	1.63399	2.03429	6.86716	9.4018	8.09742e-10	1.12883e-08	12.4363
4930517J16Rik	1.83208	1.61347	2.05069	6.64413	10.1084	1.83466e-10	3.35028e-09	13.9318
Fbxo39	1.82888	1.54652	2.11124	7.41084	10.7911	4.63806e-11	1.17038e-09	15.3152
Rec8	1.82727	1.35158	2.30297	8.1937	11.3068	1.70308e-11	5.38951e-10	16.3218
Mapk8ip2	1.82579	1.52545	2.12613	6.90422	10.7899	4.64849e-11	1.17054e-09	15.313
4933405D12Rik	1.82516	1.52467	2.12565	6.50815	8.78926	3.09038e-09	3.32112e-08	11.0861
D730045A05Rik	1.82297	0.735861	2.91009	5.88236	5.15484	2.28205e-05	7.4619e-05	2.13371
Prkag2os1	1.81233	1.24538	2.37929	7.51709	6.20006	1.52105e-06	6.71585e-06	4.84324
Gm6351	1.80892	1.29868	2.31917	8.63664	2.87821	0.00792749	0.0146804	-3.57967
Gng2	1.80682	1.26064	2.353	7.56149	7.21167	1.22171e-07	7.49763e-07	7.37938
Tspan17	1.8025	1.4307	2.1743	8.0937	6.3462	1.04928e-06	4.84198e-06	5.21608
Gm11938	1.80093	1.62541	1.97646	5.62122	8.36786	7.99185e-09	7.22529e-08	10.1281
Speer1	1.79239	1.3385	2.24627	9.62632	6.77618	3.56596e-07	1.86908e-06	6.30106
Steap1	1.78917	1.47529	2.10306	6.5238	8.37015	7.95022e-09	7.19853e-08	10.1334
Knop1	1.78784	1.35246	2.22322	10.6917	9.70325	4.26466e-10	6.61538e-09	13.0823
Hyal1	1.78774	1.55135	2.02414	6.94214	10.4222	9.68103e-11	2.04791e-09	14.5752
Rasl11b	1.78581	1.53566	2.03596	8.33295	10.6806	5.77144e-11	1.37466e-09	15.0954
Gm10101	1.78527	1.48593	2.08462	6.26071	5.38036	1.26432e-05	4.40122e-05	2.7227
Teddm2	1.78331	1.38168	2.18495	9.04891	14.3618	8.0788e-14	1.04304e-11	21.6686
Sec14l2	1.76947	1.14442	2.39451	6.6228	8.4312	6.91784e-09	6.42425e-08	10.2736
Gm14340	1.76266	1.41183	2.1135	7.545	6.88902	2.69577e-07	1.46631e-06	6.58255
Mthfsd	1.75733	1.33252	2.18214	6.63582	7.89725	2.37441e-08	1.84778e-07	9.03016
Cfap300	1.7538	1.28138	2.22623	14.2771	12.3916	2.28333e-12	1.1502e-10	18.3362
Gm4907	1.7523	1.25368	2.25093	9.48063	7.82652	2.80364e-08	2.11841e-07	8.86264
Speer2	1.75048	1.48619	2.01478	9.73002	8.22354	1.11255e-08	9.60119e-08	9.79451
Cnr2	1.74494	1.55751	1.93236	11.7045	10.5543	7.42452e-11	1.68191e-09	14.8421
Slc4a10	1.74479	1.44548	2.0441	5.26832	6.65522	4.8209e-07	2.43405e-06	5.99776
Cd3e	1.74254	1.00371	2.48137	9.31881	11.7085	7.97113e-12	2.93362e-10	17.0837
Irf8	1.74127	1.45694	2.02559	8.94857	9.89408	2.85904e-10	4.80294e-09	13.4851
Trim47	1.73923	1.51811	1.96034	7.17443	8.3818	7.74164e-09	7.04701e-08	10.1602
Epha1	1.7371	1.3009	2.1733	7.87386	10.033	2.14308e-10	3.83733e-09	13.7753
Wdr45b	1.73492	1.36	2.10983	7.42506	8.89652	2.43562e-09	2.7395e-08	11.3262
Enho	1.7303	1.5208	1.93979	9.49794	8.73808	3.46397e-09	3.65646e-08	10.9711
Gm10439	1.72641	1.37532	2.0775	8.10781	9.40246	8.086e-10	1.12855e-08	12.4377
Engase	1.72616	1.40905	2.04328	5.45804	4.95891	3.81809e-05	0.000118005	1.62145
Hpca	1.72587	1.24974	2.20201	11.0301	8.87804	2.53731e-09	2.82576e-08	11.2849
A330072L02Rik	1.72262	1.21887	2.22637	5.84264	8.39531	7.50689e-09	6.9016e-08	10.1912
St6galnac1	1.72239	1.4177	2.02708	7.24735	6.59331	5.62896e-07	2.77641e-06	5.84193
Slc19a1	1.72051	1.35179	2.08924	7.55341	6.24369	1.36116e-06	6.10913e-06	4.95474
Ermn	1.71172	1.44923	1.9742	12.2759	6.72175	4.08333e-07	2.10429e-06	6.16477
Tex13b	1.70822	1.26405	2.15239	7.8312	6.33327	1.08423e-06	4.9802e-06	5.18316
Cdkn1a	1.70754	1.26765	2.14743	8.69278	9.87897	2.95049e-10	4.93328e-09	13.4534
Shank1	1.70672	1.38546	2.02797	7.25662	12.2386	3.00818e-12	1.39461e-10	18.0602
Kcna5	1.70081	1.38509	2.01654	7.7749	12.4967	1.89227e-12	1.01042e-10	18.5242
Nufip1	1.69998	1.44838	1.95159	8.54603	10.6777	5.80496e-11	1.37764e-09	15.0896
Slc35f5	1.69835	1.4441	1.9526	6.02639	11.089	2.59026e-11	7.37669e-10	15.9007
3830403N18Rik	1.69525	1.41681	1.97369	7.12124	11.8548	6.07306e-12	2.37385e-10	17.3564
Gm52229	1.69269	1.46329	1.9221	13.631	6.8227	3.17697e-07	1.69086e-06	6.41727
Fcrls	1.69252	1.24329	2.14175	8.05797	5.52831	8.59503e-06	3.13144e-05	3.10826
Adamts8	1.69101	1.37567	2.00635	5.72017	7.81915	2.85273e-08	2.14601e-07	8.84514
Spa17	1.6872	1.31919	2.0552	7.34001	10.3588	1.10053e-10	2.25402e-09	14.4461
Pigr	1.68678	1.41094	1.96262	14.677	7.34277	8.89025e-08	5.68339e-07	7.69959
Zfp975	1.68475	1.34286	2.02664	9.93225	11.1008	2.53183e-11	7.27961e-10	15.9236
Csf1r	1.68285	1.26462	2.10108	8.71708	10.1033	1.85412e-10	3.38065e-09	13.9211
3110040M04Rik	1.67972	1.15966	2.19978	10.572	4.89037	4.57222e-05	0.000138909	1.4423
Cyp3a13	1.67777	1.29101	2.06454	7.16346	9.35145	9.02318e-10	1.21921e-08	12.3272
Cxcl9	1.67496	1.31005	2.03988	5.30653	8.34984	8.3277e-09	7.50622e-08	10.0866
5430431A17Rik	1.67229	1.2649	2.07968	6.58198	6.62003	5.26456e-07	2.61501e-06	5.90923
Iffo2	1.6667	1.36814	1.96527	7.72802	7.09873	1.60937e-07	9.40384e-07	7.10184
2610028E06Rik	1.66405	1.36523	1.96287	5.28685	8.15851	1.29256e-08	1.09415e-07	9.64329
Atp6v1c2	1.66315	1.12468	2.20163	7.71153	6.76079	3.70514e-07	1.93187e-06	6.26254
Id2	1.66266	1.44876	1.87656	8.6277	7.1129	1.55453e-07	9.17756e-07	7.13675
Fbxo17	1.65876	1.28248	2.03504	11.4763	8.89585	2.43924e-09	2.7395e-08	11.3247
Pfkp	1.65771	1.05577	2.25965	8.10675	5.18419	2.11298e-05	6.95087e-05	2.21041
Gm5941	1.65638	0.938385	2.37437	9.10835	5.06679	2.87546e-05	9.17891e-05	1.90352
Tnni2	1.65284	1.42939	1.87629	6.01895	4.00115	0.00047125	0.00114403	-0.860252
Krt8	1.64969	1.38145	1.91793	8.14285	8.10874	1.4503e-08	1.20298e-07	9.52719
Prr15	1.64609	1.22385	2.06834	9.36398	7.34356	8.87311e-08	5.67547e-07	7.70154
Acox3	1.64149	0.768862	2.51411	10.7598	11.5188	1.13817e-11	3.92326e-10	16.7263
1190007I07Rik	1.63663	1.12392	2.14934	8.79324	3.60188	0.00131903	0.0029023	-1.86326
Mid1ip1	1.63032	1.3825	1.87813	8.4816	5.72475	5.16014e-06	1.99227e-05	3.61865
Gm15417	1.62998	1.18592	2.07405	8.06041	10.6929	5.6329e-11	1.35291e-09	15.1199
Gm9924	1.62479	1.31397	1.93561	10.863	11.3742	1.49737e-11	4.89347e-10	16.451
Rnf128	1.62062	1.3703	1.87094	9.08585	5.41504	1.15484e-05	4.06384e-05	2.81315
Cd300a	1.61908	1.38189	1.85627	6.55496	5.24968	1.77971e-05	5.97114e-05	2.38153
Gm10814	1.61861	1.05696	2.18027	6.06496	5.38951	1.23444e-05	4.30974e-05	2.74658
Ube2dnl2	1.61163	1.20993	2.01332	5.52303	7.0774	1.69567e-07	9.83129e-07	7.04924
Gchfr	1.61062	1.42173	1.7995	6.24383	5.40647	1.18097e-05	4.14239e-05	2.7908
Pold1	1.60898	1.20739	2.01056	7.87969	8.31902	8.93585e-09	7.97624e-08	10.0155
Slfn9	1.60555	1.30228	1.90882	9.00913	7.73975	3.44074e-08	2.52328e-07	8.65622
Uncx	1.60491	0.74367	2.46615	6.50984	4.49564	0.000129177	0.000353728	0.413141
Sct	1.60181	1.2239	1.97971	7.55783	6.797	3.38625e-07	1.78506e-06	6.35308
Pip4p2	1.60127	0.960452	2.24208	7.31404	8.68669	3.88599e-09	4.00003e-08	10.8551
Tmem161a	1.60108	0.716695	2.48547	9.33702	9.00879	1.90147e-09	2.23194e-08	11.5758
Ifi30	1.60102	1.29518	1.90686	8.29645	7.8918	2.40496e-08	1.86669e-07	9.01727
Zic3	1.59925	1.2552	1.94331	6.15647	5.27265	1.67581e-05	5.66865e-05	2.44153
BC029722	1.59146	1.38858	1.79433	7.61258	4.97804	3.63079e-05	0.000112813	1.67146
Gm51595	1.59126	1.16149	2.02103	6.80144	9.43283	7.57615e-10	1.06984e-08	12.5033
Smco1	1.59023	1.27451	1.90595	7.58877	12.4626	2.01094e-12	1.05495e-10	18.4633
Cklf	1.58425	1.19274	1.97575	7.81077	8.73774	3.46662e-09	3.65646e-08	10.9703
Pax3	1.58288	1.20185	1.96392	7.3352	4.14039	0.000327834	0.000820511	-0.504406
Hmga2-ps1	1.58207	1.3139	1.85024	7.47778	8.19708	1.18247e-08	1.01242e-07	9.73305
Ehmt1	1.57877	1.12366	2.03388	13.1993	7.57964	5.03341e-08	3.4881e-07	8.2728
Gm3325	1.57862	0.654825	2.50241	7.36711	5.93621	2.98931e-06	1.2174e-05	4.16551
Tmem160	1.57627	0.862998	2.28955	7.38062	3.90949	0.000597848	0.00141601	-1.09301
Olfr1301	1.57605	1.05989	2.09221	6.33752	14.5473	6.00847e-14	8.76431e-12	21.9626
4931431B13Rik	1.57422	0.843482	2.30496	5.77444	7.29483	9.9836e-08	6.28825e-07	7.58275
Morn4	1.57358	1.36896	1.7782	9.73466	8.98961	1.98339e-09	2.31899e-08	11.5333
Kcnc3	1.57297	1.36124	1.7847	6.14023	6.47206	7.63439e-07	3.65699e-06	5.5356
Slc25a22	1.57157	1.00142	2.14171	8.55086	12.6637	1.40714e-12	8.13079e-11	18.8204
Sdr42e1	1.57107	1.25373	1.88841	5.86135	6.80231	3.34182e-07	1.7634e-06	6.36637
Sun2	1.56784	1.35276	1.78292	9.01432	12.4899	1.91525e-12	1.01364e-10	18.5121
Slc29a4	1.56649	0.863164	2.26981	6.20698	7.74395	3.40676e-08	2.50297e-07	8.66622
Camkv	1.56617	1.2455	1.88684	7.62324	5.92416	3.08347e-06	1.25149e-05	4.13442
Gm36449	1.56354	1.09147	2.03561	7.19702	9.20733	1.23226e-09	1.56299e-08	12.0131
Nt5dc3	1.56309	1.14869	1.9775	9.53231	9.82126	3.32851e-10	5.43785e-09	13.3319
Vmn1r168	1.56144	1.14715	1.97574	15.2286	8.21452	1.13588e-08	9.7743e-08	9.77358
Cox19	1.56105	1.31879	1.80332	8.98779	8.94905	2.16874e-09	2.48709e-08	11.4432
Spty2d1	1.55651	1.30333	1.80968	11.3679	9.96284	2.47817e-10	4.28964e-09	13.629
Fos	1.5555	0.968263	2.14273	5.04015	11.3964	1.4356e-11	4.72221e-10	16.4933
C1rb	1.55467	1.24073	1.86862	6.81798	5.25064	1.7752e-05	5.95769e-05	2.38406
Tmsb15b1	1.55377	1.26803	1.83951	7.92835	5.07823	2.79039e-05	8.93837e-05	1.93342
Rbakdn	1.55062	1.16452	1.93671	5.80241	4.5953	9.93927e-05	0.000279266	0.672332
Abcg1	1.55029	1.11146	1.98911	9.17584	7.22161	1.19254e-07	7.3374e-07	7.40373
Cypt2	1.5481	1.24613	1.85007	7.17768	3.68192	0.00107489	0.00241033	-1.66463
Crip1	1.54655	1.3342	1.7589	8.06502	3.61729	0.00126816	0.0028017	-1.82512
C9orf72	1.54306	1.26133	1.8248	7.99936	11.4625	1.2661e-11	4.2594e-10	16.6194
Fam219a	1.5407	1.25072	1.83067	14.6472	9.77389	3.6759e-10	5.88587e-09	13.2319
Cacna2d2	1.53936	1.25977	1.81896	7.11241	5.42915	1.11308e-05	3.92729e-05	2.84993
Smtn	1.53932	1.25021	1.82843	8.27359	5.88715	3.39186e-06	1.36323e-05	4.03889
BC062258	1.5369	1.17694	1.89687	8.84778	8.721	3.59881e-09	3.77591e-08	10.9326
Spag17os	1.53333	0.693358	2.37331	4.99927	6.98745	2.11468e-07	1.19085e-06	6.82692
Zfp146	1.53164	0.733569	2.32972	6.43127	8.45276	6.58707e-09	6.16418e-08	10.323
Vav1	1.52573	0.560665	2.4908	7.6741	5.66511	6.02292e-06	2.28192e-05	3.46391
Kcnip3	1.52509	1.32104	1.72913	5.35859	8.53548	5.46115e-09	5.30632e-08	10.512
Plk2	1.52434	1.19133	1.85735	7.59288	5.88718	3.39156e-06	1.36323e-05	4.03898
Rad51c	1.52226	1.05059	1.99392	14.2626	10.5273	7.83688e-11	1.74882e-09	14.7878
Zfp941	1.5211	1.2097	1.8325	8.7823	10.6009	6.76459e-11	1.55898e-09	14.9357
Gm9757	1.52019	1.27719	1.76319	16.3791	7.0956	1.62176e-07	9.46698e-07	7.09412
Eml2	1.51843	1.28129	1.75558	7.58332	8.14109	1.34568e-08	1.12952e-07	9.60269
Zfp53	1.51457	0.982007	2.04714	7.58226	8.21225	1.14184e-08	9.81143e-08	9.76831
Tsga8	1.51255	1.07411	1.95098	8.94159	5.64339	6.3722e-06	2.40056e-05	3.40751
Rasgef1b	1.51149	1.26856	1.75441	8.90207	9.37176	8.63725e-10	1.17934e-08	12.3712
Map2k3	1.51075	0.546355	2.47515	6.82945	7.51928	5.81464e-08	3.93822e-07	8.12739
Dnajb5	1.51062	0.948729	2.07251	6.31468	4.23142	0.000258393	0.000663511	-0.270455
Cplx2	1.51004	1.18583	1.83424	14.2027	9.32024	9.65082e-10	1.28688e-08	12.2594
Acy1	1.50926	1.22275	1.79578	6.27634	5.51039	9.00565e-06	3.26117e-05	3.06161
Wdr35	1.50898	1.21214	1.80582	5.23101	5.73201	5.06406e-06	1.96214e-05	3.63746
Nfkbid	1.50875	1.17854	1.83895	8.32114	5.22788	1.88433e-05	6.27638e-05	2.32457
Gm45351	1.50744	1.17664	1.83824	8.84963	6.3666	9.9645e-07	4.63756e-06	5.26797
Gm14548	1.50722	0.829245	2.1852	6.59109	7.35648	8.60053e-08	5.52179e-07	7.73297
Gm6756	1.50496	1.04432	1.96559	10.5474	7.62552	4.51208e-08	3.19154e-07	8.38299
Trgv1	1.50492	1.06943	1.94042	7.56319	7.00387	2.031e-07	1.15254e-06	6.86757
Rhox7a	1.50203	1.08943	1.91462	6.25378	7.57094	5.13911e-08	3.55106e-07	8.25185
Fdxacb1	1.50103	0.839705	2.16236	9.9437	8.67985	3.94605e-09	4.05487e-08	10.8397
Rhobtb1	1.50028	0.769527	2.23104	8.60635	10.8673	3.99187e-11	1.03348e-09	15.4661
Synj2	1.49894	1.23409	1.76378	8.9792	8.48649	6.10171e-09	5.78768e-08	10.4002
Ogfod1	1.49512	1.14584	1.8444	14.7507	9.81224	3.39197e-10	5.49748e-09	13.3129
Gm14124	1.49318	1.15648	1.82988	9.3485	8.50272	5.88133e-09	5.61425e-08	10.4373
Arhgef10l	1.49248	1.23138	1.75359	7.56088	3.27048	0.00304242	0.00616682	-2.66911
Dexi	1.49194	1.20342	1.78046	9.31706	4.69638	7.61792e-05	0.000219244	0.93575
Pramel50	1.48946	1.19347	1.78546	8.54609	2.72065	0.011505	0.0205176	-3.92899
Krt86	1.48581	0.759629	2.212	7.04123	8.29134	9.52083e-09	8.41054e-08	9.95157
7420426K07Rik	1.48424	1.26922	1.69926	11.8801	3.41782	0.00210352	0.00442649	-2.31437
4932412D23Rik	1.48263	0.971735	1.99353	7.79333	7.479	6.40388e-08	4.26961e-07	8.03013
Chac1	1.48222	0.867858	2.09657	9.50757	7.44185	7.00157e-08	4.59908e-07	7.94021
Pnrc2	1.48058	1.29253	1.66863	7.39104	7.8822	2.45971e-08	1.89811e-07	8.99457
Khnyn	1.48022	0.752444	2.208	5.65249	6.54367	6.3757e-07	3.10757e-06	5.7167
Prss28	1.48015	1.21274	1.74756	6.25632	5.50515	9.12936e-06	3.30097e-05	3.04798
Zfp593	1.47832	1.21554	1.7411	9.43165	7.4405	7.02439e-08	4.61135e-07	7.93693
Cdcp1	1.47382	0.813443	2.1342	5.72233	7.19238	1.28045e-07	7.80607e-07	7.33208
Pramel39	1.46925	0.855438	2.08307	10.36	2.72169	0.0114768	0.0204735	-3.9267
Gm16386	1.46778	0.535105	2.40046	11.267	3.77216	0.000852461	0.00194734	-1.43912
Arl6ip4	1.46345	1.12385	1.80306	10.6072	5.21263	1.96115e-05	6.5105e-05	2.28474
Scube2	1.4573	1.28856	1.62604	6.67697	5.05672	2.95256e-05	9.38494e-05	1.87719
Scn8a	1.45632	1.28565	1.62699	12.0006	6.08392	2.04623e-06	8.70377e-06	4.54561
Ccdc159	1.4555	1.15021	1.76079	5.76148	9.99432	2.32165e-10	4.08974e-09	13.6947
Limk2	1.45537	0.957179	1.95356	7.41008	10.3078	1.22049e-10	2.45349e-09	14.342
Tmem174	1.45507	1.1644	1.74574	6.69422	6.71752	4.12663e-07	2.12386e-06	6.15416
Bmp8a	1.4542	0.944304	1.9641	6.8074	6.86205	2.88184e-07	1.55419e-06	6.51539
Celf5	1.45322	1.05679	1.84964	8.27534	8.22855	1.0998e-08	9.51859e-08	9.80613
Gm10428	1.45218	1.25617	1.64819	6.8065	7.45191	6.83429e-08	4.50445e-07	7.96458
4933428M09Rik	1.45176	0.928551	1.97497	9.74384	7.50293	6.04683e-08	4.06555e-07	8.08794
Cdc42ep3	1.44623	0.482978	2.40948	7.13287	9.1845	1.29494e-09	1.62868e-08	11.963
Niban1	1.44201	1.12428	1.75974	6.28777	6.60988	5.40005e-07	2.67786e-06	5.88368
Atp8a1	1.43681	1.18968	1.68395	9.56978	6.25892	1.30942e-06	5.90793e-06	4.99365
Cstdc5	1.43646	0.940042	1.93287	6.13691	7.43304	7.15151e-08	4.67939e-07	7.91886
H2-K1	1.43477	1.21157	1.65797	9.77829	5.90897	3.20641e-06	1.29611e-05	4.09523
Khsrp	1.43324	1.07905	1.78742	13.1836	8.14025	1.34827e-08	1.1309e-07	9.60074
Fzd8	1.43226	0.811787	2.05274	6.01407	4.42149	0.000156967	0.000422477	0.220706
Ciao2b	1.43152	0.929741	1.9333	13.9291	3.99416	0.000479891	0.00116382	-0.878043
Vmn2r17	1.43039	0.92921	1.93157	14.1145	6.45325	8.00518e-07	3.81474e-06	5.48794
BC005624	1.42565	1.08555	1.76574	14.3026	6.29811	1.18535e-06	5.40317e-06	5.09361
Card19	1.42463	1.06722	1.78204	8.07855	7.55372	5.35478e-08	3.68095e-07	8.21042
Tmem198	1.4237	1.13957	1.70782	10.1331	10.1705	1.61522e-10	3.05208e-09	14.06
Slc47a2	1.42171	0.896631	1.94679	6.77966	8.82356	2.86335e-09	3.11067e-08	11.1631
Septin1	1.42113	0.999895	1.84236	7.30035	9.68221	4.4581e-10	6.88044e-09	13.0376
Gm2030	1.41948	0.905819	1.93314	8.45598	9.92416	2.68549e-10	4.60188e-09	13.5481
Capg	1.4192	1.00237	1.83604	8.41045	9.60687	5.22834e-10	7.83662e-09	12.877
Marchf3	1.41884	0.888147	1.94954	6.73093	8.59157	4.8119e-09	4.78828e-08	10.6397
Olfr629	1.41864	0.707728	2.12955	7.14374	6.21848	1.45132e-06	6.46343e-06	4.89035
Gm3752	1.41823	0.725379	2.11108	7.8075	3.94775	0.000541373	0.00129751	-0.996002
Gm14410	1.41792	0.740914	2.09493	10.6931	10.4773	8.66415e-11	1.8808e-09	14.6868
Sharpin	1.41789	0.873896	1.96188	7.15289	6.16131	1.67904e-06	7.3269e-06	4.74405
Kif14	1.41637	0.905451	1.92729	6.69661	8.38026	7.76881e-09	7.061e-08	10.1566
Gm14625	1.41609	1.15691	1.67528	7.78601	8.22603	1.10619e-08	9.55317e-08	9.80029
Fthl17a	1.41305	1.07513	1.75098	5.48234	4.67977	7.95842e-05	0.000228274	0.89242
Gba2	1.41196	0.972871	1.85104	10.1193	7.60756	4.7093e-08	3.30369e-07	8.33988
Gm12472	1.41193	1.0059	1.81795	6.62153	10.5071	8.16124e-11	1.80591e-09	14.747
Tulp1	1.41075	0.901449	1.92005	6.7328	5.45902	1.02962e-05	3.66526e-05	2.92779
Mturn	1.40391	0.979713	1.8281	5.32958	5.11436	2.53784e-05	8.20187e-05	2.02788
Vsig10	1.40258	0.653058	2.1521	6.28652	8.7407	3.44377e-09	3.63877e-08	10.977
Zfp672	1.40079	1.19617	1.60541	11.7954	7.03455	1.88356e-07	1.07899e-06	6.94344
Gdf15	1.39969	1.08657	1.71281	7.36036	7.77519	3.16435e-08	2.34939e-07	8.74063
Arhgap20	1.39664	1.23506	1.55822	6.52356	8.70825	3.7029e-09	3.85314e-08	10.9038
Foxred2	1.3928	1.16666	1.61894	7.12789	5.30094	1.55617e-05	5.30898e-05	2.51542
Gm13372	1.39227	0.651766	2.13277	6.4457	8.39256	7.55399e-09	6.93958e-08	10.1849
Accs	1.38992	0.500544	2.27929	6.11796	4.71478	7.25776e-05	0.00020994	0.983753
Haao	1.38706	1.17914	1.59499	6.5865	8.55073	5.27628e-09	5.1585e-08	10.5468
Cited4	1.38515	1.11261	1.65768	6.42358	5.51982	8.78718e-06	3.19463e-05	3.08616
Prdx6	1.38461	1.02157	1.74765	11.027	9.02725	1.82589e-09	2.16232e-08	11.6167
Lhx4	1.3832	0.953856	1.81255	5.5786	9.99137	2.33587e-10	4.10873e-09	13.6886
Gfra4	1.38252	1.05018	1.71485	14.5026	6.00216	2.52329e-06	1.04614e-05	4.33542
Mrpl3	1.37955	0.872902	1.8862	12.3654	3.28497	0.00293457	0.0059786	-2.6345
Baiap2l2	1.37653	0.812224	1.94084	10.9962	11.2047	2.07164e-11	6.27315e-10	16.1251
Gxylt2	1.37458	1.0686	1.68055	12.2064	6.78794	3.4633e-07	1.82166e-06	6.33045
Mex3a	1.37326	0.960362	1.78615	6.72387	5.58756	7.36698e-06	2.73144e-05	3.26241
2810408A11Rik	1.37135	1.19203	1.55067	8.70711	9.24352	1.13921e-09	1.4715e-08	12.0922
Tcp10c	1.36867	0.981341	1.75601	9.42872	6.24411	1.35969e-06	6.10484e-06	4.95582
Btg2	1.36517	1.02359	1.70675	8.36813	7.05489	1.79184e-07	1.0299e-06	6.9937
1110017D15Rik	1.36452	1.00238	1.72666	7.35789	7.07657	1.6991e-07	9.83922e-07	7.04721
Krtap19-4	1.36386	1.07213	1.6556	11.19	8.11851	1.41783e-08	1.18097e-07	9.55002
Tecpr1	1.36215	1.17919	1.54511	8.1207	4.30592	0.000212581	0.000557117	-0.0783434
Nrip3	1.35965	0.980026	1.73928	6.68812	3.94301	0.000548079	0.00131138	-1.00804
Tenm4	1.35654	0.928115	1.78496	12.862	7.15322	1.40873e-07	8.43755e-07	7.23593
Igsf8	1.35528	0.654669	2.05588	8.70946	7.27316	1.0522e-07	6.58231e-07	7.52983
Zfp791	1.3551	0.706534	2.00367	12.8617	7.10186	1.59708e-07	9.35949e-07	7.10956
Rabggta	1.35171	1.0377	1.66572	6.03021	5.91365	3.16806e-06	1.28191e-05	4.1073
Neu2	1.35002	0.786045	1.914	8.12788	8.99355	1.96626e-09	2.30121e-08	11.542
2600002B07Rik	1.35001	0.952545	1.74748	10.5527	8.49542	5.97948e-09	5.68978e-08	10.4206
Sun5	1.34933	0.945003	1.75366	6.98518	8.38648	7.65954e-09	6.99651e-08	10.1709
Fam83b	1.34905	1.05558	1.64253	5.87291	6.8331	3.09607e-07	1.64964e-06	6.44323
Siglech	1.34858	1.08571	1.61145	15.8708	9.24758	1.12923e-09	1.46494e-08	12.1011
Bend4	1.34819	1.08695	1.60943	5.65574	4.85949	4.95929e-05	0.00014968	1.36159
Hic1	1.34773	0.824948	1.87052	9.42185	5.29527	1.57944e-05	5.37384e-05	2.50061
Alkbh6	1.34686	0.970667	1.72305	8.04345	6.15433	1.7092e-06	7.44221e-06	4.72619
Prag1	1.34377	0.84793	1.8396	7.35131	9.58983	5.42069e-10	8.06429e-09	12.8406
Mepe	1.34364	0.894701	1.79257	6.3084	8.62431	4.47005e-09	4.49296e-08	10.714
4921516I12Rik	1.34228	0.765012	1.91955	5.91627	6.55842	6.14391e-07	3.00439e-06	5.75393
Pitx3	1.34204	0.98775	1.69633	6.62175	5.43275	1.10265e-05	3.89624e-05	2.85933
Mylip	1.34196	0.861822	1.8221	8.40881	7.85229	2.63874e-08	2.0116e-07	8.92375
Jun	1.34004	1.02722	1.65286	7.25873	2.89726	0.00757446	0.0140811	-3.53674
Cotl1	1.33984	0.811703	1.86798	11.6004	6.03964	2.29199e-06	9.61238e-06	4.43184
Zfp972	1.33966	1.10685	1.57247	10.3014	7.85708	2.60923e-08	1.99164e-07	8.93508
Myo18b	1.3383	1.09798	1.57863	9.79617	9.56561	5.70681e-10	8.4063e-09	12.7888
Fbln2	1.33814	0.914511	1.76177	6.3241	4.55771	0.000109722	0.000305349	0.574509
Abcg4	1.33511	0.991562	1.67866	8.76161	11.165	2.23634e-11	6.6872e-10	16.0483
Il12rb1	1.33495	0.980432	1.68946	6.40861	6.74427	3.86057e-07	2.00236e-06	6.2212
Rgl3	1.33461	1.10814	1.56109	5.80043	4.97289	3.68022e-05	0.000114306	1.65802
Ostf1	1.3341	1.04918	1.61902	10.7687	6.15398	1.71074e-06	7.44619e-06	4.72529
Ntrk2	1.33409	0.975518	1.69266	9.36835	8.4272	6.9811e-09	6.47796e-08	10.2644
LOC115486438	1.33408	0.741183	1.92697	5.73643	4.81828	5.52722e-05	0.000165071	1.25394
Gm7932	1.33366	0.889985	1.77734	6.80285	4.57391	0.000105147	0.00029419	0.616644
Ldb3	1.33296	1.06726	1.59866	5.88716	8.77876	3.16349e-09	3.39055e-08	11.0626
Evpl	1.33262	1.1299	1.53534	7.76743	4.86111	4.93816e-05	0.000149155	1.36583
Arx	1.33172	0.956432	1.70701	9.02481	3.57877	0.00139907	0.00306096	-1.92034
4930442P07Rik	1.33148	0.992665	1.6703	7.3035	8.98143	2.01938e-09	2.34984e-08	11.5151
Tmsb4x	1.32976	1.07595	1.58357	7.84611	5.14739	2.32711e-05	7.5947e-05	2.11423
Bfar	1.32937	0.959866	1.69887	14.2176	9.72496	4.07401e-10	6.41175e-09	13.1284
Ccl21b	1.32936	1.03264	1.62607	12.1797	9.96786	2.45248e-10	4.26989e-09	13.6395
Adam21	1.32916	0.967911	1.69041	7.4834	4.14218	0.000326303	0.000817022	-0.499809
Hmcn2	1.32634	1.09459	1.55808	10.285	8.45985	6.48174e-09	6.09498e-08	10.3393
Gm10030	1.32601	0.703047	1.94897	7.51292	6.59792	5.56439e-07	2.75251e-06	5.85354
Lcn6	1.32595	0.793481	1.85841	5.99359	7.71178	3.67633e-08	2.67636e-07	8.58946
Zfp937	1.32147	0.916698	1.72624	9.54536	9.54512	5.961e-10	8.69507e-09	12.7449
Ago4	1.32054	0.807421	1.83367	6.95441	5.51858	8.81548e-06	3.20298e-05	3.08294
Trip6	1.3183	0.94996	1.68664	6.64318	5.54955	8.13249e-06	2.98017e-05	3.16356
Abca17	1.31796	0.954868	1.68105	7.12603	3.55734	0.00147752	0.00321489	-1.97317
Gm10856	1.31728	0.961451	1.6731	16.1945	10.9529	3.37539e-11	8.99178e-10	15.6347
D130046C19Rik	1.31723	1.06259	1.57186	8.36427	5.97873	2.67976e-06	1.10222e-05	4.27509
Tdrd7	1.31692	1.09242	1.54141	8.01906	8.44522	6.7008e-09	6.24694e-08	10.3058
Tuba3b	1.31406	0.886339	1.74179	11.1129	5.29404	1.58454e-05	5.38886e-05	2.49739
Dnajc5	1.31165	0.657802	1.96549	15.77	9.75698	3.80871e-10	6.07414e-09	13.1962
Cmtm5	1.30984	1.01603	1.60365	5.36271	4.85175	5.06131e-05	0.00015249	1.34137
Aloxe3	1.30404	0.795385	1.81269	8.08761	7.58915	4.92047e-08	3.42771e-07	8.29567
Sowaha	1.30335	1.05492	1.55178	5.35596	5.79699	4.28041e-06	1.68359e-05	3.8058
Stambpl1	1.30219	0.754389	1.85	6.15666	4.31531	0.000207409	0.000544756	-0.0540775
Nat8	1.30145	0.323618	2.27928	6.01673	7.88023	2.47115e-08	1.90447e-07	8.9899
Cdkn1c	1.30112	0.909339	1.6929	11.8035	3.28379	0.00294317	0.00599205	-2.63731
LOC547349	1.30105	1.06491	1.53719	6.54582	4.96151	3.79206e-05	0.000117353	1.62825
Pycr2	1.30076	1.08679	1.51472	10.3998	3.59476	0.00134319	0.00295261	-1.88085
Rassf7	1.2996	1.1264	1.4728	8.3017	5.79296	4.32527e-06	1.70012e-05	3.79536
Gpr162	1.29874	0.965886	1.63158	4.75297	5.30692	1.53201e-05	5.23555e-05	2.53102
Gm10427	1.29832	0.913032	1.68361	12.4126	6.72897	4.01053e-07	2.07124e-06	6.18287
Cd82	1.29797	0.952876	1.64306	7.63923	4.71219	7.30744e-05	0.000211275	0.97699
Prkn	1.29241	0.812332	1.7725	10.2737	8.20049	1.1732e-08	1.00592e-07	9.74099
Mrps18c	1.29106	0.75382	1.8283	9.41147	8.68597	3.89227e-09	4.00305e-08	10.8535
Mdh1b	1.28983	0.994751	1.5849	5.72348	5.78969	4.36197e-06	1.71285e-05	3.7869
Myh3	1.28952	0.873761	1.70528	8.21526	4.88679	4.61547e-05	0.00014008	1.43295
Taf7l	1.28773	0.892619	1.68284	10.5004	12.0855	3.97333e-12	1.72818e-10	17.7815
1810073O08Rik	1.28651	1.13187	1.44116	8.74761	6.07951	2.06945e-06	8.78689e-06	4.53429
Zfp715	1.2863	0.90989	1.66272	7.62187	4.27757	0.000228979	0.000595006	-0.151519
Etv2	1.28322	0.856116	1.71032	6.2321	4.24079	0.000252132	0.000649246	-0.246322
Isl1	1.28319	0.905654	1.66074	5.50495	4.88738	4.60833e-05	0.000139935	1.43449
Zfp658	1.28315	0.814071	1.75223	15.8364	9.6885	4.39937e-10	6.79856e-09	13.051
Spns2	1.28216	0.977244	1.58708	8.28711	3.02989	0.00550007	0.0105206	-3.23399
Gm5640	1.27535	1.0204	1.53031	8.26111	6.80242	3.34091e-07	1.7634e-06	6.36665
Olfr871	1.2734	1.06199	1.48481	7.83047	6.59799	5.56331e-07	2.75251e-06	5.85373
Capn11	1.27307	0.997286	1.54885	10.0891	2.74517	0.0108626	0.0194969	-3.87531
Tfam	1.27078	0.853892	1.68767	8.4838	6.83728	3.06416e-07	1.63764e-06	6.45365
Zbtb7b	1.26748	0.939281	1.59568	13.0875	12.7341	1.24303e-12	7.50903e-11	18.9444
Eomes	1.26728	0.774687	1.75988	7.25697	4.46731	0.000139163	0.000378389	0.339573
9330133O14Rik	1.26582	0.905501	1.62615	6.65056	4.39599	0.000167837	0.000448803	0.154637
Cd59b	1.26539	0.669082	1.86169	6.56568	7.21549	1.21043e-07	7.43986e-07	7.38872
9630010G10Rik	1.26298	0.851775	1.67418	6.92168	2.83536	0.00877927	0.0160711	-3.6757
Fthl17-ps1	1.25965	0.952394	1.5669	10.7972	4.03498	0.000431552	0.00105688	-0.774052
Cym	1.25827	0.707685	1.80886	8.85342	7.47262	6.50269e-08	4.32344e-07	8.0147
Spsb1	1.25677	1.02433	1.48921	8.46109	8.12099	1.40974e-08	1.17504e-07	9.55579
Olfr1350	1.25516	1.01708	1.49324	5.71803	8.38386	7.70538e-09	7.01935e-08	10.1649
Ccdc187	1.25502	1.02922	1.48082	8.64075	6.2927	1.20173e-06	5.47162e-06	5.07982
Nfx1	1.25486	1.01892	1.4908	9.89609	3.49364	0.00173684	0.00372368	-2.12955
Ffar3	1.25431	0.943294	1.56532	6.44897	7.39935	7.75564e-08	5.04433e-07	7.83715
Fscn1	1.2535	0.942065	1.56494	7.24832	5.11404	2.53996e-05	8.2065e-05	2.02705
Trim62	1.25038	1.04613	1.45464	5.71531	6.21934	1.44816e-06	6.4536e-06	4.89254
1700112J16Rik	1.25026	0.785684	1.71484	9.601	7.12815	1.49766e-07	8.88566e-07	7.17428
Airn	1.24996	0.851572	1.64835	9.47661	4.18721	0.00029008	0.000736968	-0.384201
Ptger4	1.24995	1.03829	1.46162	8.21935	5.98931	2.60796e-06	1.07639e-05	4.30232
Tmub1	1.24976	1.05106	1.44847	7.74786	3.91038	0.000596471	0.00141443	-1.09075
Krt9	1.2493	1.0187	1.47991	11.1842	6.34721	1.04658e-06	4.83138e-06	5.21866
Gm5936	1.24633	0.94985	1.5428	8.08279	7.5231	5.76165e-08	3.90758e-07	8.13662
Ppm1f	1.24569	0.759577	1.73181	8.15695	7.30487	9.74377e-08	6.16968e-07	7.60724
Gm8909	1.24506	0.811421	1.6787	5.97039	6.08513	2.03991e-06	8.68304e-06	4.54871
2610034E01Rik	1.24469	0.791702	1.69767	5.62656	7.51859	5.8242e-08	3.94246e-07	8.12574
Rapsn	1.24449	0.95965	1.52932	13.8647	10.3682	1.07984e-10	2.21923e-09	14.4652
BC021767	1.24447	0.876961	1.61198	12.4003	4.46431	0.000140266	0.000381126	0.33178
Krt73	1.24274	0.843879	1.64161	10.5609	6.95809	2.27326e-07	1.26585e-06	6.75413
Fhl5	1.23446	0.932183	1.53673	6.25038	7.80723	2.93399e-08	2.20021e-07	8.81683
Klf2	1.2296	0.618978	1.84023	10.3563	5.17019	2.192e-05	7.18905e-05	2.17382
Pld1	1.22958	0.965993	1.49316	12.6949	3.16086	0.00399151	0.0078679	-2.92884
Tnfrsf10b	1.22952	0.659322	1.79972	7.21233	9.65515	4.7204e-10	7.21082e-09	12.98
Gtsf1l	1.22788	0.90997	1.54578	6.12471	5.50076	9.23448e-06	3.33459e-05	3.03653
4930412F09Rik	1.22633	0.926724	1.52593	7.32501	4.45147	0.000145077	0.000393038	0.298475
Btbd11	1.22564	1.05564	1.39563	5.34208	6.1356	1.79296e-06	7.75619e-06	4.67818
Gm10142	1.22492	0.836403	1.61344	8.2202	7.27028	1.05957e-07	6.61113e-07	7.5228
Gm32934	1.22345	0.877758	1.56913	11.7215	5.80013	4.24589e-06	1.67331e-05	3.81391
Hddc2	1.2231	0.947653	1.49854	8.51981	7.92634	2.21797e-08	1.74534e-07	9.09887
Dntt	1.22285	0.947811	1.49789	7.01662	8.64171	4.2986e-09	4.36465e-08	10.7534
Gab3	1.22221	0.669153	1.77528	13.1599	5.19518	2.05295e-05	6.77389e-05	2.23914
Id1	1.22213	0.934402	1.50985	7.75655	5.12731	2.45301e-05	7.95782e-05	2.06174
Gm35410	1.22011	0.813274	1.62694	15.3998	8.7528	3.35203e-09	3.5544e-08	11.0042
Zfp934	1.21979	0.806397	1.63319	6.55858	6.68998	4.41999e-07	2.25544e-06	6.08508
Hspg2	1.21955	0.990134	1.44897	6.31488	8.90202	2.40618e-09	2.72247e-08	11.3384
Fam171b	1.21953	1.02353	1.41553	6.41696	2.826	0.00897637	0.0163868	-3.69656
Gcc1	1.21475	1.03971	1.3898	7.63827	6.75585	3.75094e-07	1.9515e-06	6.25018
Lst1	1.21435	0.99316	1.43554	11.8713	8.84494	2.73053e-09	2.99632e-08	11.211
Efnb1	1.21224	0.924592	1.4999	9.87867	7.32942	9.1818e-08	5.84168e-07	7.66708
AI837181	1.21077	0.766591	1.65495	5.91181	3.70506	0.00101295	0.00228223	-1.60695
Barx2	1.2079	0.82831	1.58749	8.28077	5.44197	1.07645e-05	3.81381e-05	2.88335
Ets1	1.20781	0.886873	1.52874	4.71458	5.64997	6.26431e-06	2.36439e-05	3.42459
Armcx3	1.20761	0.77236	1.64285	6.34471	5.61525	6.85543e-06	2.55843e-05	3.33439
D230019N24Rik	1.20757	0.831083	1.58406	8.90861	7.37008	8.32275e-08	5.36649e-07	7.76605
Gpr50	1.20224	0.943651	1.46083	7.0447	4.17857	0.000296707	0.000751252	-0.406401
Gm10228	1.20178	0.831919	1.57165	6.2631	5.05821	2.94106e-05	9.35834e-05	1.88107
Pdcl3	1.20069	0.896922	1.50446	8.1305	4.33095	0.000199076	0.000524597	-0.013672
Dcc	1.20014	0.780609	1.61967	14.0359	5.61725	6.81982e-06	2.54594e-05	3.33959
Wsb2	1.20007	1.00012	1.40001	8.84483	10.9677	3.27942e-11	8.79488e-10	15.6636
Gm5168	1.19964	0.954284	1.44499	7.58525	10.8612	4.0402e-11	1.04148e-09	15.454
P4ha3	1.19907	0.699004	1.69915	7.18691	8.15599	1.30009e-08	1.09742e-07	9.63744
Zfp708	1.19813	0.67075	1.72552	7.89515	5.31996	1.4806e-05	5.0787e-05	2.56509
AI646519	1.19474	0.878898	1.51058	6.93428	7.48074	6.37731e-08	4.25427e-07	8.03431
Rhou	1.19467	0.64844	1.7409	6.86506	7.64043	4.35481e-08	3.10047e-07	8.41875
Kdf1	1.19416	0.764545	1.62377	7.15191	5.30674	1.53272e-05	5.23648e-05	2.53056
Clpsl2	1.19404	0.856114	1.53197	6.57396	7.35193	8.69567e-08	5.57689e-07	7.72189
Akna	1.1939	0.9606	1.42721	5.87005	6.84052	3.03963e-07	1.62599e-06	6.46174
Ep400	1.19298	0.626335	1.75962	11.5634	5.51145	8.9809e-06	3.25418e-05	3.06436
Ehbp1l1	1.18888	0.959459	1.4183	6.60534	6.62329	5.22176e-07	2.60023e-06	5.91744
Epha2	1.18831	0.74567	1.63095	6.30222	4.19907	0.00028122	0.000716589	-0.353708
H2-M2	1.18811	0.815802	1.56042	8.58498	9.22859	1.17669e-09	1.50851e-08	12.0596
1700010D01Rik	1.18637	0.96073	1.41201	9.8501	5.08651	2.73034e-05	8.76713e-05	1.95508
Htr5b	1.18202	0.877297	1.48674	6.55719	5.87105	3.53561e-06	1.41247e-05	3.9973
5830409B07Rik	1.18154	0.814973	1.54811	6.2126	7.07323	1.71305e-07	9.91283e-07	7.03898
Sertad3	1.18136	0.833702	1.52902	9.56227	3.27795	0.00298632	0.00606938	-2.65127
Gm14325	1.18021	0.876126	1.4843	13.7768	5.29192	1.59334e-05	5.41573e-05	2.49186
4931428A05Rik	1.18019	0.803993	1.55639	10.8935	7.50887	5.96139e-08	4.0194e-07	8.10228
Sytl4	1.17975	0.90836	1.45113	11.1576	2.70767	0.011859	0.0210828	-3.95727
Ccdc138	1.17944	0.524354	1.83452	15.6088	7.86116	2.5843e-08	1.9764e-07	8.94476
Gvin1	1.17843	0.918916	1.43793	5.57231	2.70075	0.0120522	0.0213945	-3.97234
Lipo1	1.17842	0.910345	1.4465	12.3668	7.02963	1.90642e-07	1.09e-06	6.93129
Dcdc2c	1.17838	0.890793	1.46596	10.895	5.52999	8.55747e-06	3.11975e-05	3.11263
Prkab2	1.17798	0.591143	1.76482	7.63971	7.47398	6.48148e-08	4.31174e-07	8.01799
Aldh3a1	1.1767	0.732587	1.62081	10.1294	7.75513	3.31785e-08	2.44666e-07	8.69288
Gm2347	1.1766	-0.522601	2.87579	7.27061	7.23699	1.14876e-07	7.10429e-07	7.44139
Gm6116	1.17655	0.822158	1.53093	6.62268	8.28281	9.70893e-09	8.54514e-08	9.93184
Prr9	1.17413	0.645195	1.70306	7.01348	6.40408	9.06323e-07	4.27466e-06	5.36321
Il17d	1.17333	0.738404	1.60826	8.00617	7.11072	1.56286e-07	9.21307e-07	7.13137
4933427D06Rik	1.17221	0.698999	1.64541	14.3377	4.65556	8.48194e-05	0.000241841	0.829308
Nudt22	1.17155	0.708553	1.63455	7.67296	4.2715	0.000232646	0.000603488	-0.167163
Grhpr	1.17139	0.840839	1.50194	8.49005	5.77645	4.51385e-06	1.76611e-05	3.75262
A930001C03Rik	1.16958	0.661809	1.67735	9.01292	6.54689	6.32428e-07	3.08502e-06	5.72484
Men1	1.16909	0.863097	1.47508	11.2978	9.6151	5.13788e-10	7.72335e-09	12.8946
Ppif	1.16833	0.900389	1.43627	7.5568	5.07426	2.81964e-05	9.0224e-05	1.92304
Exosc9	1.16675	0.589327	1.74418	12.9357	6.94519	2.34667e-07	1.30248e-06	6.72214
Zap70	1.16665	0.845831	1.48746	8.06503	5.72803	5.11648e-06	1.97924e-05	3.62715
Creb5	1.16653	0.679619	1.65345	15.7912	7.79013	3.05468e-08	2.27787e-07	8.77619
1700019M22Rik	1.16434	0.883719	1.44496	9.46368	4.98681	3.54798e-05	0.000110485	1.69441
Gm52520	1.16396	0.827016	1.50091	9.15461	5.92393	3.0853e-06	1.25181e-05	4.13383
Hydin	1.1628	0.753894	1.5717	5.745	4.59761	9.8792e-05	0.000277774	0.678332
Nfe2l2	1.16169	0.675491	1.64788	9.32101	3.58816	0.00136599	0.00299767	-1.89716
Dsel	1.1585	0.645335	1.67166	7.96862	5.67312	5.89898e-06	2.24206e-05	3.48472
Skint7	1.15679	0.92196	1.39162	15.7078	6.7609	3.7041e-07	1.93187e-06	6.26282
Scg5	1.156	0.799166	1.51283	6.17799	6.8553	2.9304e-07	1.57389e-06	6.49857
Pde4a	1.15599	0.952341	1.35964	8.38406	9.18842	1.28395e-09	1.61997e-08	11.9716
Dydc2	1.15382	0.792211	1.51544	7.44473	6.96263	2.24797e-07	1.25352e-06	6.76539
Rhox2h	1.15372	0.757504	1.54994	6.28923	4.55362	0.000110911	0.00030837	0.563851
Agk	1.1535	0.646905	1.66009	9.88694	2.97113	0.00634171	0.0119826	-3.36893
Olfr1443	1.15163	0.778863	1.52439	8.70358	8.34167	8.4846e-09	7.62811e-08	10.0678
Fam160b2	1.15114	0.897816	1.40447	14.1001	6.62534	5.19502e-07	2.59123e-06	5.9226
Tgif2lx1	1.15113	0.832562	1.46969	7.19586	6.349	1.04185e-06	4.81251e-06	5.22321
Nek6	1.15086	0.8501	1.45163	6.22392	6.35018	1.03873e-06	4.80259e-06	5.22622
Gm6348	1.14897	0.717868	1.58007	10.372	2.39188	0.0243443	0.0401465	-4.6212
Tmem89	1.14706	0.991746	1.30238	6.25736	7.47086	6.53022e-08	4.33211e-07	8.01044
Nos2	1.14685	0.88686	1.40684	7.76754	7.10203	1.59644e-07	9.35949e-07	7.10996
0610009E02Rik	1.1466	0.960203	1.33299	5.36727	6.52701	6.64827e-07	3.22074e-06	5.67462
Mab21l3	1.14555	0.820004	1.47111	7.55054	6.31048	1.14873e-06	5.25029e-06	5.12512
Gm10487	1.14453	0.930771	1.3583	7.29083	6.20007	1.52103e-06	6.71585e-06	4.84325
Mef2a	1.14355	0.735518	1.55159	11.0457	5.0299	3.16807e-05	9.99824e-05	1.80707
Olfr53	1.14128	0.55073	1.73183	6.0153	8.15949	1.28964e-08	1.09322e-07	9.64557
Gm10631	1.1407	0.890892	1.39051	16.0478	8.58567	4.87625e-09	4.84829e-08	10.6263
Htatsf1	1.13823	0.771655	1.5048	11.8089	6.2179	1.45348e-06	6.47008e-06	4.88885
Elane	1.13754	0.720696	1.55438	9.735	6.88868	2.69804e-07	1.46688e-06	6.58171
Gcdh	1.13574	0.794672	1.4768	8.96048	4.05025	0.000414722	0.00101879	-0.735067
Gm14243	1.13491	0.690995	1.57883	6.95012	4.30253	0.000214479	0.000561312	-0.0870998
Il1rap	1.13391	0.876335	1.39148	6.36683	5.88053	3.45025e-06	1.38438e-05	4.02179
Nudt13	1.1336	0.63164	1.63555	5.59837	5.6955	5.56645e-06	2.13057e-05	3.54278
LOC433461	1.13221	0.272446	1.99197	6.21132	7.88107	2.46629e-08	1.90195e-07	8.99188
Fryl	1.13206	0.867563	1.39655	11.4995	5.40502	1.18545e-05	4.15446e-05	2.78702
Tm4sf5	1.13162	0.833067	1.43017	8.5068	7.6862	3.90611e-08	2.8248e-07	8.52835
Kcnk5	1.13125	0.770127	1.49238	8.11035	3.86199	0.000676068	0.00158465	-1.21309
Nova1	1.13029	0.803102	1.45748	6.04718	9.34242	9.20022e-10	1.23645e-08	12.3076
Aldh3b3	1.12851	0.795602	1.46142	7.29102	8.22055	1.12024e-08	9.66055e-08	9.78757
Gsta4	1.12801	0.788391	1.46762	8.41477	6.35738	1.01997e-06	4.72865e-06	5.24453
Sec16b	1.12498	0.0386699	2.2113	8.95801	3.01922	0.0056446	0.0107761	-3.2586
Slc1a4	1.12131	0.707626	1.53499	11.0404	4.75021	6.61166e-05	0.000193591	1.0762
K230015D01Rik	1.12093	-0.0158625	2.25773	6.23403	4.15153	0.000318432	0.000799489	-0.475828
C030009H01Rik	1.11986	0.750151	1.48958	10.5813	5.74312	4.92041e-06	1.91454e-05	3.66627
Zfp992	1.11867	0.666151	1.57119	11.1452	7.00177	2.04148e-07	1.15726e-06	6.86239
Rap1gap	1.11814	0.215896	2.02039	6.40048	6.05755	2.18918e-06	9.21677e-06	4.47787
Myo1c	1.11769	0.760975	1.4744	9.44521	6.8967	2.6451e-07	1.44334e-06	6.60165
Gm3146	1.1166	0.832355	1.40085	9.79959	3.98251	0.000494647	0.00119694	-0.907689
BC002059	1.11609	0.551855	1.68032	10.5972	6.94008	2.37645e-07	1.31779e-06	6.70944
Cmip	1.11596	0.75474	1.47718	9.70493	8.15751	1.29554e-08	1.09589e-07	9.64097
Usp8	1.11528	0.605211	1.62535	6.52252	6.35372	1.02947e-06	4.76343e-06	5.23522
Kidins220	1.11455	0.81985	1.40926	8.35349	6.64585	4.93516e-07	2.48545e-06	5.9742
Pramel40	1.11451	0.830404	1.39861	10.1777	2.39119	0.0243816	0.0402023	-4.62259
Cdh1	1.11416	0.808787	1.41954	10.1316	6.06253	2.16142e-06	9.11912e-06	4.49067
Clca3a1	1.1139	0.755146	1.47266	17.1216	12.8836	9.56707e-13	6.15224e-11	19.2061
Drap1	1.11362	0.750648	1.47659	12.1348	6.15553	1.704e-06	7.42496e-06	4.72925
Zfp105	1.11316	0.628427	1.59789	7.50082	3.18486	0.00376198	0.00745725	-2.87229
Cd4	1.11247	0.7007	1.52423	11.8328	6.63731	5.04176e-07	2.52774e-06	5.95271
Syne4	1.11234	0.879171	1.34551	5.83638	6.87632	2.78185e-07	1.50765e-06	6.55092
Ndufa8	1.10765	0.815511	1.39978	9.08548	3.38166	0.00230389	0.00480167	-2.40201
Smg9	1.10723	0.88949	1.32498	10.5914	6.74892	3.81613e-07	1.98197e-06	6.23285
Tuba3a	1.105	0.830003	1.38	11.9372	4.75969	6.44876e-05	0.000189378	1.10094
A530072M11Rik	1.10365	0.797679	1.40962	5.56953	5.2779	1.65291e-05	5.59753e-05	2.45525
Espnl	1.10363	0.71178	1.49548	7.80552	11.1223	2.42824e-11	7.0325e-10	15.9656
Dhx58	1.10312	0.720863	1.48538	5.50175	4.11572	0.000349646	0.000870911	-0.567644
Erich1	1.1029	0.657495	1.5483	6.77904	5.64516	6.34294e-06	2.39029e-05	3.41211
Dpysl5	1.10199	0.501634	1.70236	12.2206	5.456	1.03775e-05	3.68761e-05	2.91993
Cdc42ep1	1.0999	0.643815	1.55599	7.19058	2.59894	0.0152542	0.0264161	-4.19135
Lrrc2	1.09973	0.906307	1.29316	7.84799	6.11535	1.8882e-06	8.10942e-06	4.62625
Zfp72	1.09946	0.721053	1.47787	9.12213	6.95368	2.29806e-07	1.27787e-06	6.74321
Zfp39	1.09894	0.514376	1.6835	5.63457	5.53754	8.39075e-06	3.06355e-05	3.1323
Eya2	1.09829	0.666033	1.53055	6.00407	6.29964	1.18077e-06	5.38434e-06	5.0975
Btg4	1.09722	0.77736	1.41707	13.4513	5.8922	3.34796e-06	1.34798e-05	4.05194
Ptpn14	1.09715	0.886348	1.30794	6.50293	6.65567	4.81553e-07	2.43237e-06	5.99888
Tmem185b	1.09701	0.902155	1.29186	7.33669	4.77904	6.12863e-05	0.000181043	1.15145
Sacs	1.09593	0.734471	1.45738	8.91118	6.16256	1.67371e-06	7.30897e-06	4.74725
Tktl2	1.0952	0.528949	1.66146	6.58249	7.18541	1.30238e-07	7.90418e-07	7.31499
Acta2	1.09214	0.745625	1.43865	4.55129	7.06395	1.75247e-07	1.0097e-06	7.01607
Gng4	1.0917	0.618494	1.56491	9.99097	6.48248	7.43669e-07	3.57086e-06	5.56197
Ezhip	1.09162	0.789626	1.39361	16.687	5.83142	3.91618e-06	1.55258e-05	3.89488
Smim31	1.09089	0.6598	1.52198	10.6902	4.72131	7.1342e-05	0.000206665	1.00078
Helq	1.08957	0.456435	1.7227	13.1833	2.88291	0.00783889	0.0145298	-3.56908
Tcf12	1.08933	0.822726	1.35593	8.39661	4.71653	7.22452e-05	0.000209079	0.988303
BC018473	1.08893	0.69414	1.48373	6.42187	2.94219	0.00679999	0.0127564	-3.43492
Rn45s	1.08639	0.564789	1.60799	15.4162	6.81509	3.23755e-07	1.71879e-06	6.39827
Olfr150	1.08635	0.6944	1.47831	8.46936	5.74098	4.94772e-06	1.92329e-05	3.66073
Med16	1.08519	0.795417	1.37496	17.9749	14.6606	5.02183e-14	7.80079e-12	22.1406
Lrrc4b	1.08466	0.807646	1.36168	6.84076	3.67663	0.00108955	0.00243956	-1.67779
Chpf	1.08436	0.365664	1.80306	8.19907	5.51821	8.82413e-06	3.20515e-05	3.08196
Gm1993	1.08317	0.900288	1.26605	7.71534	6.28012	1.24075e-06	5.63209e-06	5.04774
Adcy6	1.08301	0.281365	1.88466	5.92322	6.98611	2.12167e-07	1.19423e-06	6.8236
Cd37	1.08256	0.575726	1.58939	6.99724	9.83406	3.24055e-10	5.34336e-09	13.3589
Cbx1	1.08243	0.688458	1.4764	10.6414	2.94394	0.00677146	0.0127069	-3.43095
Obox5	1.08203	0.689535	1.47453	13.6546	3.30714	0.00277661	0.00568682	-2.58141
Dusp4	1.08175	0.725728	1.43777	7.73242	3.05653	0.00515475	0.00991891	-3.17241
Scd3	1.08076	0.734916	1.4266	8.73226	9.3469	9.11193e-10	1.22734e-08	12.3173
Bdh2	1.08033	0.812561	1.34811	6.57172	5.52505	8.66827e-06	3.15428e-05	3.09978
Gata3	1.07935	0.779056	1.37964	9.89345	5.8003	4.24394e-06	1.6731e-05	3.81437
Zfp607a	1.07867	0.349408	1.80794	6.18558	4.82659	5.4077e-05	0.000161947	1.27564
Gm14322	1.07714	0.778086	1.3762	10.8049	7.18782	1.29475e-07	7.87313e-07	7.3209
Prkag2	1.07679	0.213275	1.94031	6.88758	3.88423	0.000638265	0.00150459	-1.15691
Plcd4	1.0765	0.490359	1.66263	16.4491	10.3947	1.02344e-10	2.12524e-09	14.5192
Gm10778	1.07414	0.734122	1.41415	10.3104	8.06578	1.60229e-08	1.31357e-07	9.42671
Tmem241	1.07338	0.800171	1.34659	10.1916	4.92304	4.1957e-05	0.000128749	1.5277
Gm12253	1.07247	0.729408	1.41553	6.291	4.92226	4.2044e-05	0.00012888	1.52564
Wscd2	1.07152	0.728878	1.41416	7.15338	5.05497	2.96616e-05	9.42066e-05	1.87261
Gm10576	1.06966	0.573007	1.56632	13.4312	5.69265	5.60776e-06	2.14364e-05	3.53538
Casz1	1.06938	0.57855	1.56022	7.32334	3.62097	0.00125629	0.00277754	-1.81601
Rdh12	1.06857	0.851934	1.2852	11.6278	6.69416	4.37417e-07	2.23587e-06	6.09556
Gm4710	1.06819	0.744895	1.39149	6.20376	7.58979	4.91299e-08	3.42449e-07	8.2972
Znrd2	1.06809	0.661811	1.47437	8.60407	4.37419	0.000177722	0.000472806	0.0981868
Tmem40	1.06497	0.567082	1.56285	4.86535	4.87568	4.75247e-05	0.000143873	1.4039
Ubtf	1.06384	0.653805	1.47387	15.8853	6.76682	3.64992e-07	1.90807e-06	6.27765
Sema4c	1.06369	0.463038	1.66435	15.1393	6.74426	3.86065e-07	2.00236e-06	6.22118
Hmox1	1.06369	0.845517	1.28186	7.78751	2.8219	0.00906414	0.0165319	-3.70569
Pcsk2	1.06301	0.71749	1.40853	6.56907	5.08303	2.75541e-05	8.83816e-05	1.94598
4930525G20Rik	1.06101	0.630228	1.4918	9.35118	6.20274	1.5107e-06	6.67508e-06	4.8501
Cib2	1.06055	0.823804	1.29729	8.46934	3.68136	0.00107644	0.00241292	-1.66604
1700022A21Rik	1.06047	0.748567	1.37238	7.33737	4.53803	0.000115551	0.00031971	0.523322
Ninl	1.05949	0.586841	1.53214	6.65048	7.38217	8.08358e-08	5.22354e-07	7.79542
Tgfbr1	1.05881	0.811598	1.30602	8.67965	5.33015	1.44168e-05	4.95516e-05	2.59167
Cdh12	1.05849	0.808824	1.30815	5.60661	4.84391	5.16678e-05	0.000155393	1.32089
Trip12	1.05799	0.516195	1.59978	7.60819	6.06319	2.1578e-06	9.11028e-06	4.49235
Alox12b	1.05756	0.75562	1.35949	5.94822	7.14008	1.45464e-07	8.67346e-07	7.20363
Scml4	1.05696	0.834434	1.27949	6.7069	6.26519	1.28874e-06	5.83002e-06	5.00964
Anxa2	1.05624	0.658898	1.45359	9.56485	5.90776	3.21648e-06	1.2993e-05	4.09209
Gcm1	1.05572	0.686971	1.42446	13.6212	4.88634	4.62104e-05	0.000140214	1.43176
Aoc2	1.05558	0.650236	1.46092	16.6725	10.8213	4.36961e-11	1.11247e-09	15.3752
Fam160a1	1.05516	0.629665	1.48065	11.8027	3.82629	0.000741396	0.00171757	-1.30308
Csrp2	1.05505	0.69389	1.41622	10.1082	4.98814	3.53567e-05	0.000110188	1.69787
Ren2	1.05342	0.767049	1.3398	7.53466	3.91291	0.00059257	0.00140581	-1.08434
Slx	1.05265	0.612767	1.49254	8.04683	7.89277	2.39946e-08	1.86364e-07	9.01958
Mroh5	1.0517	0.670652	1.43274	6.70162	8.06977	1.58752e-08	1.30504e-07	9.43604
Ushbp1	1.04874	0.307615	1.78987	7.73671	5.82797	3.95127e-06	1.56546e-05	3.88594
Mfap3l	1.04724	0.784904	1.30957	6.208	3.08992	0.00475103	0.00922218	-3.09486
H4c8	1.04562	0.698439	1.39279	6.50708	7.62434	4.52473e-08	3.1986e-07	8.38017
Ddb1	1.04514	0.750901	1.33939	15.3549	4.14972	0.000319941	0.000802773	-0.480472
Alyref2	1.04453	0.719367	1.36969	12.1578	5.66376	6.04403e-06	2.28847e-05	3.46041
Hgh1	1.04394	0.822254	1.26563	7.4931	5.91294	3.17387e-06	1.28382e-05	4.10546
9930111J21Rik1	1.04389	0.811139	1.27665	8.78217	6.06576	2.14361e-06	9.05679e-06	4.49897
Pot1a	1.04376	0.619847	1.46767	11.9482	5.86921	3.55238e-06	1.41822e-05	3.99256
A830073O21Rik	1.0428	0.801576	1.28402	14.8072	6.7346	3.95469e-07	2.04505e-06	6.19697
Bcar1	1.04077	0.657197	1.42434	10.0871	4.30788	0.000211491	0.000554747	-0.0732792
Acbd7	1.04054	0.78828	1.29281	8.47596	3.84463	0.000707099	0.00164641	-1.25688
Slfn5	1.03963	0.606827	1.47243	10.364	8.00459	1.84743e-08	1.48403e-07	9.28317
Cwh43	1.03955	0.851403	1.2277	5.28727	3.61388	0.00127923	0.00282304	-1.83355
Inka1	1.03877	0.740932	1.3366	6.27551	3.04115	0.00535152	0.0102694	-3.20799
Mcam	1.03872	0.741251	1.33618	13.931	5.7864	4.39922e-06	1.72635e-05	3.77838
Sycp3	1.03838	0.62753	1.44923	10.6382	4.19129	0.000287001	0.000729766	-0.373712
Ajap1	1.03786	0.765468	1.31024	8.93484	3.75971	0.000880213	0.00200538	-1.47031
Hace1	1.03765	0.604791	1.47051	7.84802	2.57857	0.0159837	0.0275556	-4.23459
Met	1.03729	0.713406	1.36118	4.9491	9.00955	1.89827e-09	2.23038e-08	11.5775
Utp6	1.03334	0.540173	1.5265	16.9546	11.0121	3.0074e-11	8.25035e-10	15.7507
Cpne2	1.03223	0.722705	1.34175	7.63116	8.75659	3.32379e-09	3.53072e-08	11.0127
Dennd4a	1.02989	0.58687	1.47292	16.0353	6.98756	2.11415e-07	1.19085e-06	6.82718
Akap10	1.02943	0.703103	1.35575	11.2223	3.41396	0.00212409	0.00446378	-2.32375
Zfp930	1.02834	0.373391	1.68329	13.2309	9.22443	1.18736e-09	1.51731e-08	12.0505
Gm38704	1.02795	0.584086	1.47182	12.6385	6.65399	4.8357e-07	2.4405e-06	5.99468
Pbxip1	1.02735	0.773461	1.28123	7.51702	4.36902	0.000180153	0.00047874	0.0847894
Cyba	1.0267	0.554616	1.49879	11.5688	5.09075	2.70013e-05	8.67946e-05	1.96615
Wrap73	1.02634	0.851816	1.20087	6.51223	3.02503	0.00556547	0.0106306	-3.2452
Gm11127	1.02625	0.618413	1.43409	8.81623	5.09433	2.67485e-05	8.60282e-05	1.97552
Inhbe	1.02621	0.7529	1.29952	6.02547	6.62515	5.19753e-07	2.5914e-06	5.92211
Gm1976	1.02604	0.671014	1.38107	7.96901	3.68811	0.00105797	0.00237508	-1.64922
Tm6sf2	1.02569	0.794171	1.25721	7.63565	7.66235	4.13374e-08	2.97138e-07	8.47126
Spag7	1.02513	0.704768	1.34549	15.9918	7.15421	1.40534e-07	8.42149e-07	7.23835
Golph3l	1.02416	0.669125	1.37919	10.8212	2.75178	0.0106954	0.0192228	-3.8608
Med30	1.02359	0.807286	1.23989	12.9101	2.73882	0.0110258	0.0197631	-3.88924
Cdk5	1.02356	0.712353	1.33476	7.8244	6.26129	1.30157e-06	5.87697e-06	4.99968
Sp4	1.02342	0.564125	1.48272	6.51302	6.11007	1.91383e-06	8.19888e-06	4.61272
Hes7	1.02168	0.633726	1.40963	8.63753	8.95139	2.15757e-09	2.47903e-08	11.4484
Gtf2h5	1.02015	0.595088	1.44521	11.5064	7.88704	2.43197e-08	1.88399e-07	9.00601
2900072G11Rik	1.0195	0.811675	1.22733	9.71456	4.77805	6.14461e-05	0.000181292	1.14886
Sox5	1.01943	0.749793	1.28907	14.6632	6.91602	2.52182e-07	1.38492e-06	6.64969
Eci3	1.0183	0.804537	1.23207	7.12533	8.63903	4.32451e-09	4.37981e-08	10.7473
Golga7b	1.01653	0.385232	1.64783	9.38747	4.70435	7.45982e-05	0.000215212	0.956534
Wdfy1	1.01595	0.703767	1.32813	9.51962	6.70214	4.28792e-07	2.19366e-06	6.11559
Top1mt	1.01545	0.717517	1.31339	6.23396	3.40008	0.00219963	0.00460604	-2.35742
Lman1l	1.01518	0.439569	1.59079	6.48817	7.64358	4.32233e-08	3.08101e-07	8.4263
Ear6	1.01439	0.662038	1.36674	5.82228	4.35178	0.000188487	0.000499112	0.0402025
9030419F21Rik	1.01328	0.548259	1.4783	6.31802	4.77597	6.1783e-05	0.000182016	1.14344
Szrd1	1.01168	0.653275	1.37008	9.36899	6.04291	2.27288e-06	9.53892e-06	4.44023
Kcnh3	1.01087	0.801716	1.22002	11.8022	2.86588	0.00816421	0.0150628	-3.60738
B230206L02Rik	1.01008	0.519615	1.50054	5.37044	5.10325	2.61295e-05	8.42541e-05	1.99883
Gm3014	1.00943	0.568198	1.45066	5.65946	5.39772	1.20828e-05	4.22579e-05	2.76797
Raver2	1.00902	0.501916	1.51613	7.65374	7.60488	4.73936e-08	3.32088e-07	8.33347
Rhox8	1.00893	0.816145	1.20171	13.5754	4.45525	0.000143645	0.000389601	0.308266
Kdr	1.00867	0.693017	1.32433	12.0129	6.23547	1.38989e-06	6.2171e-06	4.93376
Qsox1	1.00501	0.782722	1.22729	9.57245	5.15352	2.29e-05	7.48379e-05	2.13024
Bmp1	1.00383	0.771287	1.23637	10.5171	5.91404	3.1649e-06	1.28106e-05	4.1083
Lgals3bp	1.0038	0.573283	1.43432	6.45958	7.32649	9.24706e-08	5.87695e-07	7.65995
Spint2	1.00362	0.337891	1.66935	10.0612	5.95238	2.86756e-06	1.17221e-05	4.20719
Gm5797	1.00212	0.634312	1.36993	9.75856	2.56268	0.0165749	0.0284804	-4.26817
St6galnac4	1.00186	0.723185	1.28053	8.70037	6.43426	8.39814e-07	3.97822e-06	5.43979
Vcpkmt	-1.00044	-1.2868	-0.714076	9.11437	-7.18414	1.30641e-07	7.91899e-07	7.31187
Uqcrq	-1.00057	-1.27971	-0.721434	12.3508	-4.52611	0.000119232	0.000328982	0.492317
Ptgr2	-1.00092	-1.29376	-0.708089	5.39349	-3.55063	0.00150293	0.00326431	-1.98968
Eral1	-1.00129	-1.22264	-0.779934	9.87237	-8.5927	4.79961e-09	4.78003e-08	10.6422
Cd164	-1.00136	-1.23834	-0.764393	13.3927	-7.72852	3.53339e-08	2.58489e-07	8.62944
Depdc5	-1.0014	-1.33714	-0.665653	9.42936	-7.58077	5.01985e-08	3.48476e-07	8.27552
B3galt4	-1.00147	-1.7554	-0.247538	7.07337	-2.40249	0.0237779	0.039348	-4.59971
Rbm7	-1.00156	-1.3221	-0.681015	11.7197	-9.95605	2.51335e-10	4.33817e-09	13.6148
Nup160	-1.00222	-1.25313	-0.751308	10.3896	-7.36605	8.40411e-08	5.40729e-07	7.75625
R3hdm1	-1.00298	-1.48347	-0.522484	11.2854	-7.97241	1.99148e-08	1.58378e-07	9.20747
Hsd17b7	-1.0032	-1.32344	-0.682969	9.20906	-6.67429	4.59663e-07	2.33462e-06	6.04567
Dnajb2	-1.00343	-1.26816	-0.738698	8.71241	-6.46551	7.76144e-07	3.70893e-06	5.51902
Rlim	-1.0036	-1.20338	-0.803828	10.2641	-8.37866	7.79733e-09	7.07617e-08	10.1529
Smg5	-1.00365	-1.39789	-0.609422	11.0015	-7.7457	3.39272e-08	2.49646e-07	8.67039
Nmd3	-1.00389	-1.42263	-0.58514	9.62281	-7.29138	1.00675e-07	6.3311e-07	7.57431
Tnfrsf13b	-1.00409	-1.22873	-0.779461	7.37954	-3.42664	0.00205728	0.00434218	-2.29295
Smarcc2	-1.00436	-1.39915	-0.609576	8.02414	-5.41062	1.16823e-05	4.10495e-05	2.80163
Mettl1	-1.00444	-1.21084	-0.798036	8.05331	-8.37628	7.83968e-09	7.10592e-08	10.1475
Smg6	-1.0045	-1.55334	-0.455665	10.9163	-8.17475	1.24496e-08	1.05986e-07	9.68113
Coq6	-1.00504	-1.2562	-0.753881	11.3041	-3.79215	0.00080967	0.00186025	-1.38895
Agmat	-1.00537	-1.2088	-0.801934	6.99973	-3.12602	0.00434867	0.00850466	-3.01058
Tyro3	-1.00537	-1.19394	-0.816804	4.92948	-4.01758	0.00045154	0.0011011	-0.818411
Acad10	-1.00626	-1.34718	-0.665349	12.9639	-3.71277	0.000993098	0.00224037	-1.58771
B3galnt2	-1.00688	-1.36431	-0.64945	10.5776	-10.2419	1.39573e-10	2.73227e-09	14.207
Acp2	-1.00697	-1.49995	-0.513988	5.63553	-6.23988	1.37441e-06	6.16165e-06	4.94501
Slc25a23	-1.0071	-1.3477	-0.666513	6.17988	-5.60458	7.04816e-06	2.62299e-05	3.30665
Defa39	-1.00735	-1.5147	-0.500002	9.70684	-8.38519	7.68201e-09	7.00837e-08	10.168
Rnpepl1	-1.00749	-1.61332	-0.401651	9.26215	-7.45306	6.81539e-08	4.49635e-07	7.96737
Eif3j1	-1.0077	-1.48474	-0.530656	10.7639	-10.3535	1.1125e-10	2.27463e-09	14.4353
Mtrex	-1.00774	-1.62663	-0.388853	10.9608	-9.6808	4.47145e-10	6.89215e-09	13.0346
Phf13	-1.00787	-1.30747	-0.708283	14.396	-8.55051	5.27883e-09	5.1585e-08	10.5463
Sult4a1	-1.0082	-1.37121	-0.645186	10.4587	-7.87288	2.51415e-08	1.93099e-07	8.97251
Cbx2	-1.00827	-1.33097	-0.685575	11.9522	-10.084	1.92924e-10	3.50162e-09	13.8812
Wrap53	-1.00828	-1.22744	-0.789117	8.93331	-4.25563	0.000242525	0.000627209	-0.208097
Paip2	-1.0083	-1.45887	-0.557739	13.2156	-7.90609	2.32569e-08	1.81814e-07	9.05106
Agtrap	-1.00872	-1.39654	-0.620909	8.29222	-9.78963	3.55648e-10	5.70993e-09	13.2652
Dimt1	-1.00896	-1.30025	-0.717664	11.4704	-9.55201	5.87433e-10	8.61065e-09	12.7597
H2ac12	-1.00924	-1.41719	-0.601301	15.4078	-5.91461	3.16021e-06	1.28003e-05	4.10978
Pex12	-1.00947	-1.47267	-0.546271	8.85867	-7.82552	2.81028e-08	2.12074e-07	8.86025
Bcl2l15	-1.01004	-1.30028	-0.719792	6.75198	-3.19115	0.00370401	0.00735331	-2.85745
Prpf39	-1.0105	-1.37412	-0.646884	8.37327	-6.12615	1.83678e-06	7.93131e-06	4.65395
Gpr27	-1.01079	-1.48494	-0.53663	6.45399	-5.06565	2.88413e-05	9.20413e-05	1.90053
Dlg5	-1.01111	-1.26712	-0.755096	10.9393	-7.64771	4.28006e-08	3.0571e-07	8.4362
A530032D15Rik	-1.01143	-1.3873	-0.635551	12.4215	-4.49352	0.000129901	0.000355384	0.407619
Mfsd14b	-1.0116	-1.2819	-0.741292	10.6917	-9.82453	3.30578e-10	5.4165e-09	13.3388
Galk1	-1.01168	-1.65664	-0.366719	9.26576	-9.28335	1.04511e-09	1.3828e-08	12.1791
Sgta	-1.01205	-1.38728	-0.636814	12.1132	-10.6638	5.96713e-11	1.40222e-09	15.0619
Rab11fip5	-1.01286	-1.27607	-0.749646	9.88242	-3.43438	0.00201753	0.00426732	-2.27414
Akr7a5	-1.01286	-1.35402	-0.67171	7.15809	-6.89865	2.63238e-07	1.43706e-06	6.6065
Rpl32	-1.01298	-1.44462	-0.581335	14.1448	-8.06154	1.61814e-08	1.32565e-07	9.41678
Atp6v1d	-1.01308	-1.26328	-0.762877	12.1746	-10.5067	8.16819e-11	1.80591e-09	14.7461
Ubald1	-1.01314	-1.37103	-0.655256	9.71898	-7.96574	2.02276e-08	1.60652e-07	9.19176
Uhrf1	-1.01316	-1.22893	-0.797396	13.4189	-9.04262	1.76534e-09	2.10101e-08	11.6507
Ndst1	-1.01351	-1.26339	-0.763629	6.89918	-5.00171	3.41178e-05	0.000106688	1.73334
Apba3	-1.01379	-1.23781	-0.789767	7.12964	-5.86601	3.58179e-06	1.42853e-05	3.9843
Tmem134	-1.01385	-1.53963	-0.488071	10.9529	-8.69958	3.77541e-09	3.903e-08	10.8843
Tcf3	-1.01388	-1.32287	-0.704891	10.1941	-9.20545	1.2373e-09	1.56773e-08	12.0089
Hgs	-1.01394	-1.65071	-0.377172	12.9328	-9.05036	1.73563e-09	2.06978e-08	11.6678
Prpf40a	-1.0141	-1.29771	-0.730492	9.08632	-5.72654	5.13621e-06	1.98623e-05	3.6233
Abhd11	-1.01422	-1.4549	-0.573542	10.7836	-9.09964	1.55814e-09	1.90173e-08	11.7765
Cdc23	-1.01434	-1.31289	-0.715791	5.8187	-5.49958	9.2629e-06	3.3432e-05	3.03346
Ptges3l	-1.01494	-1.59874	-0.431146	8.37556	-7.28777	1.01559e-07	6.37996e-07	7.56551
Mplkip	-1.01511	-1.3448	-0.685409	8.54238	-7.04378	1.84134e-07	1.05683e-06	6.96626
Dmap1	-1.01515	-1.725	-0.305302	10.3674	-9.4323	7.58482e-10	1.06984e-08	12.5022
Tfpt	-1.01523	-1.48495	-0.545517	10.8761	-10.4906	8.43618e-11	1.83798e-09	14.7136
Cope	-1.01549	-1.5624	-0.46858	8.85703	-7.43852	7.05782e-08	4.62314e-07	7.93215
Prickle3	-1.01558	-1.66897	-0.362194	8.52731	-7.4025	7.69707e-08	5.00896e-07	7.84479
Psen1	-1.01564	-1.49285	-0.538424	10.9239	-8.5087	5.80228e-09	5.55653e-08	10.4509
Mpzl1	-1.01571	-1.28469	-0.746728	10.3526	-3.405	0.00217255	0.00455573	-2.34549
Cd55b	-1.01579	-1.27867	-0.75292	8.89449	-5.8277	3.95403e-06	1.56603e-05	3.88524
Setd2	-1.01596	-1.48909	-0.542827	12.1663	-7.62367	4.53203e-08	3.20187e-07	8.37855
Zfp57	-1.0161	-1.40232	-0.629872	11.4549	-6.41983	8.70962e-07	4.11599e-06	5.4032
Cog3	-1.01637	-1.48651	-0.546239	9.31712	-5.84937	3.73895e-06	1.48725e-05	3.94127
Thoc3	-1.01669	-1.32834	-0.705041	10.5804	-9.82885	3.2761e-10	5.38261e-09	13.3479
B3gntl1	-1.01684	-1.30449	-0.729182	8.95047	-7.91702	2.2669e-08	1.77833e-07	9.07687
Usp37	-1.01687	-1.27605	-0.757686	10.0065	-8.49178	6.02899e-09	5.73233e-08	10.4123
Dnajc7	-1.01703	-1.25992	-0.774143	12.2756	-7.21243	1.21945e-07	7.48761e-07	7.38125
Gm12657	-1.01704	-1.23222	-0.801859	13.4075	-6.59769	5.56753e-07	2.75293e-06	5.85297
H2bc4	-1.01713	-1.27271	-0.761544	8.22623	-2.45711	0.0210483	0.0352851	-4.48814
Selenok	-1.01832	-1.33292	-0.703717	12.5235	-10.6936	5.62427e-11	1.35291e-09	15.1214
Kmt5a	-1.01878	-1.44446	-0.593093	11.1053	-11.0907	2.58167e-11	7.37669e-10	15.904
Nrg1	-1.01918	-1.70411	-0.334261	8.9268	-5.37257	1.29032e-05	4.4852e-05	2.70238
Sirt4	-1.01939	-1.29272	-0.746064	9.09365	-6.778	3.54986e-07	1.86228e-06	6.30561
Maml1	-1.01961	-1.26154	-0.777672	9.00612	-8.95203	2.15453e-09	2.47792e-08	11.4498
Fkbp4	-1.01972	-1.19741	-0.842019	8.25887	-7.18686	1.29778e-07	7.88756e-07	7.31855
Med21	-1.0198	-1.25875	-0.780854	11.7982	-8.71222	3.67017e-09	3.83677e-08	10.9128
Ing1	-1.02011	-1.28951	-0.75071	13.2481	-4.2144	0.000270162	0.000691506	-0.314264
Adipor1	-1.02075	-1.32234	-0.719155	9.35294	-6.65145	4.86656e-07	2.45504e-06	5.98828
Eif3f	-1.02085	-1.45222	-0.58947	9.90623	-6.97996	2.15407e-07	1.20905e-06	6.80835
Clint1	-1.02129	-1.23498	-0.807598	7.60856	-6.81752	3.21809e-07	1.70998e-06	6.40433
Sh3glb2	-1.02176	-1.29109	-0.752428	12.3964	-6.9678	2.21949e-07	1.23995e-06	6.77822
Rpf2	-1.02262	-1.59511	-0.450134	10.0436	-7.80547	2.9462e-08	2.20658e-07	8.81264
Rpgrip1	-1.02289	-1.33215	-0.713634	11.6314	-8.72205	3.59033e-09	3.77032e-08	10.9349
Got2	-1.02299	-1.6233	-0.42268	10.7897	-9.74296	3.9226e-10	6.20611e-09	13.1665
Pdxp	-1.02326	-1.49445	-0.552067	11.2033	-5.52816	8.59832e-06	3.13168e-05	3.10788
Tmem8b	-1.02361	-1.35913	-0.688081	6.58377	-8.89588	2.43905e-09	2.7395e-08	11.3248
Kbtbd6	-1.02366	-1.28724	-0.760088	9.46213	-5.69199	5.61735e-06	2.14662e-05	3.53367
Serbp1	-1.02375	-1.75983	-0.287669	13.0584	-7.47596	6.45083e-08	4.29612e-07	8.02276
Polr2i	-1.024	-1.47196	-0.576032	11.9293	-8.62347	4.47848e-09	4.49766e-08	10.7121
Mrpl58	-1.02538	-1.66283	-0.387922	10.9927	-5.71701	5.26468e-06	2.02739e-05	3.59857
Zfpl1	-1.02541	-1.41217	-0.638644	9.38694	-6.37884	9.66061e-07	4.51193e-06	5.29908
Mpv17l2	-1.02585	-1.24005	-0.811641	7.69035	-7.10246	1.59474e-07	9.35949e-07	7.11104
1600010M07Rik	-1.02588	-1.6623	-0.389466	7.59493	-6.88546	2.71962e-07	1.47794e-06	6.57369
Ppard	-1.02591	-1.45572	-0.596106	10.8719	-10.15	1.68449e-10	3.13436e-09	14.0177
Rbm17	-1.026	-1.46433	-0.587674	12.4918	-10.0993	1.86942e-10	3.40338e-09	13.9129
Rbm19	-1.02635	-1.3912	-0.661499	11.5586	-10.8756	3.92696e-11	1.02332e-09	15.4825
Gclm	-1.02674	-1.33023	-0.723262	8.0396	-5.70265	5.46425e-06	2.0948e-05	3.56133
Fbxo31	-1.02706	-1.38449	-0.669635	11.2813	-2.49902	0.0191533	0.0324632	-4.40149
Tmem263	-1.0272	-1.51112	-0.543282	6.57121	-4.9877	3.53969e-05	0.000110275	1.69674
Cox7b	-1.02738	-1.67108	-0.383679	11.3832	-5.26462	1.71141e-05	5.77763e-05	2.42056
Slc4a9	-1.02753	-1.50714	-0.547928	10.9797	-3.276	0.00300089	0.00609556	-2.65593
Fam234a	-1.02767	-1.26801	-0.787343	11.4956	-8.31142	9.09269e-09	8.0902e-08	9.99796
Ckb	-1.02787	-1.20268	-0.853065	11.5985	-4.2441	0.000249961	0.000644349	-0.237813
Dcaf17	-1.0285	-1.36972	-0.687286	8.06126	-4.7062	7.42355e-05	0.000214321	0.961366
Hira	-1.02909	-1.36714	-0.691048	8.60072	-7.68118	3.95295e-08	2.85514e-07	8.51634
Tbc1d12	-1.02924	-1.41869	-0.639795	5.44092	-5.18623	2.10167e-05	6.91936e-05	2.21576
Zfp101	-1.02976	-1.22165	-0.83786	7.48715	-5.34889	1.37272e-05	4.7413e-05	2.64059
Pgd	-1.03002	-1.40508	-0.654963	10.8791	-7.41643	7.44312e-08	4.85691e-07	7.87859
Znrd1as	-1.03006	-1.4679	-0.592214	8.82132	-7.8648	2.56229e-08	1.96082e-07	8.95338
Eif3g	-1.03009	-1.71913	-0.341048	12.1731	-5.81026	4.13618e-06	1.63655e-05	3.84013
Samhd1	-1.03021	-1.25042	-0.809992	8.98511	-8.51885	5.67042e-09	5.46512e-08	10.4741
Myd88	-1.03067	-1.35219	-0.709145	9.15421	-7.93711	2.16277e-08	1.70639e-07	9.12428
Asph	-1.03178	-1.46181	-0.601754	8.53771	-8.7197	3.60924e-09	3.78354e-08	10.9296
Gm7104	-1.03185	-1.40053	-0.663165	12.4967	-3.5791	0.00139789	0.00305895	-1.91953
Abcb1b	-1.03217	-1.43638	-0.627951	9.29729	-7.68827	3.88704e-08	2.81604e-07	8.53329
Sec23ip	-1.03235	-1.27133	-0.793362	10.1797	-6.11443	1.89261e-06	8.1196e-06	4.62391
Rpl19	-1.03281	-1.34551	-0.720114	14.6343	-6.81635	3.2274e-07	1.71416e-06	6.40143
Tm2d2	-1.03287	-1.34877	-0.716981	9.12793	-4.41151	0.000161135	0.000432428	0.194846
Tmem107	-1.03323	-1.56398	-0.502469	10.2537	-8.92118	2.30636e-09	2.61979e-08	11.3812
Uxs1	-1.03333	-1.57765	-0.489019	10.2304	-9.07425	1.64711e-09	1.98399e-08	11.7206
Abhd17c	-1.03388	-1.54645	-0.521312	12.0141	-8.52469	5.59612e-09	5.40672e-08	10.4874
Zfp414	-1.03394	-1.38559	-0.682278	9.68647	-8.64204	4.29545e-09	4.36465e-08	10.7541
Ppp2r2a	-1.03412	-1.34024	-0.72801	11.8344	-11.0304	2.90243e-11	8.01753e-10	15.7864
Rnf216	-1.03424	-1.33489	-0.733595	9.37966	-2.547	0.017178	0.0293944	-4.30119
Mypop	-1.03477	-1.32535	-0.744195	8.4525	-9.2123	1.21902e-09	1.54949e-08	12.0239
Ndufa12	-1.03483	-1.76711	-0.302549	9.10194	-5.12243	2.48464e-05	8.05167e-05	2.04898
Adam10	-1.03483	-1.28418	-0.785488	10.3887	-7.33801	8.99295e-08	5.73678e-07	7.68802
Tiprl	-1.03491	-1.29809	-0.771727	10.677	-3.91289	0.000592599	0.00140581	-1.08439
Xab2	-1.03505	-1.26257	-0.807532	7.91138	-3.28161	0.00295921	0.00602162	-2.64252
4933440N22Rik	-1.03517	-1.53614	-0.534194	4.7091	-7.44315	6.97976e-08	4.58961e-07	7.94336
Cnih4	-1.03565	-1.1949	-0.876396	10.8685	-5.00863	3.35027e-05	0.000104985	1.75144
Ppp1r12c	-1.03643	-1.53215	-0.540713	7.40734	-4.53314	0.000117049	0.000323257	0.510587
Mfsd3	-1.03645	-1.78051	-0.292392	5.64065	-3.26177	0.00310905	0.00629122	-2.68988
Hnrnpa2b1	-1.03695	-1.69019	-0.383718	12.3571	-6.48134	7.45798e-07	3.57965e-06	5.5591
Med7	-1.03703	-1.28762	-0.786448	10.7094	-7.10745	1.57541e-07	9.27793e-07	7.12332
Krr1	-1.03711	-1.27512	-0.799097	9.38182	-8.28045	9.76171e-09	8.57897e-08	9.92637
Gfpt1	-1.03713	-1.20367	-0.870588	9.52911	-8.33079	8.69843e-09	7.78757e-08	10.0427
Ndufb11	-1.03715	-1.43815	-0.636148	13.495	-6.99209	2.09069e-07	1.18072e-06	6.83841
Larp7	-1.03726	-1.64492	-0.429585	10.869	-8.43272	6.89404e-09	6.40712e-08	10.2771
Hnrnpll	-1.03778	-1.29356	-0.782013	10.8375	-7.632	4.44303e-08	3.15389e-07	8.39854
Gm960	-1.03781	-1.373	-0.702617	5.7286	-2.689	0.0123868	0.0219363	-3.99787
Clpp	-1.03795	-1.32106	-0.754838	7.4189	-2.66585	0.0130713	0.0229886	-4.04796
H1f8	-1.03866	-1.463	-0.614313	14.2538	-6.52127	6.74495e-07	3.26361e-06	5.6601
Nop10	-1.03916	-1.71112	-0.367186	11.2788	-12.2055	3.19391e-12	1.45256e-10	18.0002
Atf5	-1.03933	-1.24323	-0.835433	9.54007	-6.68029	4.52817e-07	2.30376e-06	6.06076
Yipf6	-1.0395	-1.69636	-0.382647	9.05087	-5.99141	2.5939e-06	1.07276e-05	4.30774
Ephx4	-1.03954	-1.43553	-0.64355	7.29305	-7.57209	5.12493e-08	3.54331e-07	8.25464
Uqcrc2	-1.03974	-1.43142	-0.648065	11.8316	-8.42544	7.00908e-09	6.49545e-08	10.2604
Atp11a	-1.04029	-1.37414	-0.706432	11.5207	-6.93219	2.42314e-07	1.34057e-06	6.68986
Atp5j	-1.04035	-1.61122	-0.46948	9.60139	-4.15158	0.000318388	0.000799489	-0.475691
Ddx41	-1.04043	-1.47383	-0.607033	8.51413	-8.68803	3.87439e-09	3.99153e-08	10.8582
Nprl2	-1.04069	-1.54027	-0.541114	10.5461	-11.4643	1.26194e-11	4.2594e-10	16.6227
Psmd5	-1.04081	-1.28897	-0.792638	11.174	-6.00053	2.53387e-06	1.05016e-05	4.33122
Zbtb44	-1.04084	-1.58242	-0.499271	8.59715	-9.11473	1.5076e-09	1.84758e-08	11.8098
Zfx	-1.04107	-1.24533	-0.836816	7.77588	-4.74579	6.6891e-05	0.000195524	1.06465
Ggact	-1.04139	-1.60377	-0.479017	6.32189	-4.17294	0.000301109	0.000760464	-0.420872
Upf3a	-1.04161	-1.56497	-0.518257	9.52292	-8.26814	1.00413e-08	8.79237e-08	9.8979
Akt1	-1.04218	-1.32975	-0.75462	13.4273	-7.58697	4.94622e-08	3.44364e-07	8.29041
Cby1	-1.04246	-1.336	-0.748919	8.05965	-10.566	7.253e-11	1.6556e-09	14.8656
Samd8	-1.04256	-1.48073	-0.604384	6.3216	-6.31058	1.14844e-06	5.25029e-06	5.12537
Gata4	-1.04276	-1.36958	-0.715946	10.3151	-9.24253	1.14165e-09	1.47306e-08	12.09
Ube2b	-1.04332	-1.28664	-0.799996	12.9215	-6.74837	3.82138e-07	1.98383e-06	6.23146
Cluap1	-1.04341	-1.30025	-0.786574	8.90963	-6.40524	9.0367e-07	4.26382e-06	5.36615
Myef2	-1.04343	-1.78041	-0.306459	10.1875	-9.48557	6.76784e-10	9.69463e-09	12.617
Eif3a	-1.04347	-1.52567	-0.561266	8.22765	-4.99824	3.44304e-05	0.000107581	1.72427
Trim8	-1.04394	-1.46036	-0.62752	7.99633	-5.48922	9.5165e-06	3.42543e-05	3.00647
Gpr137b	-1.04406	-1.30712	-0.781007	9.80218	-9.39662	8.18806e-10	1.13748e-08	12.425
Rbpms	-1.04408	-1.46012	-0.628042	9.73793	-7.812	2.90119e-08	2.17835e-07	8.82816
B130052P14Rik	-1.04414	-1.25923	-0.829038	6.60899	-5.04547	3.04111e-05	9.62804e-05	1.84777
Spata21	-1.04459	-1.25595	-0.833232	10.1518	-6.56015	6.11716e-07	2.99375e-06	5.75831
Tarbp2	-1.04471	-1.35456	-0.734867	12.2563	-7.81631	2.87186e-08	2.15904e-07	8.8384
Taf9-ps	-1.04479	-1.93366	-0.155929	14.4362	-13.706	2.35826e-13	2.25657e-11	20.6031
Srpk1	-1.04497	-1.66826	-0.421691	11.1684	-6.28469	1.22643e-06	5.57133e-06	5.0594
Rpl26	-1.04511	-1.28749	-0.802731	12.4511	-7.33404	9.07986e-08	5.78297e-07	7.67833
Cdkn1b	-1.04564	-1.42667	-0.664619	7.91763	-4.97949	3.61699e-05	0.000112459	1.67525
Tsen2	-1.04579	-1.27393	-0.81766	9.89168	-3.19005	0.00371413	0.00736973	-2.86005
Senp5	-1.04716	-1.46459	-0.629733	6.90644	-5.52904	8.57858e-06	3.1264e-05	3.11017
Dpf3	-1.04743	-1.82252	-0.272333	9.9478	-5.40705	1.17919e-05	4.13736e-05	2.79231
Tnrc6c	-1.04754	-1.28162	-0.813461	5.08736	-4.6231	9.23831e-05	0.000261413	0.744722
Rbmx	-1.04787	-1.66858	-0.427156	8.39383	-5.464	1.01632e-05	3.62655e-05	2.94078
Dapk3	-1.04794	-1.40683	-0.689052	6.8605	-7.88312	2.45441e-08	1.89523e-07	8.99675
Ino80d	-1.04852	-1.32343	-0.77361	8.34365	-4.9024	4.42981e-05	0.000135028	1.47374
Ccdc86	-1.04881	-1.78706	-0.310565	11.1829	-7.77827	3.14141e-08	2.33672e-07	8.74797
Smim7	-1.04897	-1.44122	-0.656715	10.0536	-10.7066	5.48185e-11	1.32999e-09	15.1472
B230219D22Rik	-1.04899	-1.60466	-0.493328	10.5019	-4.73601	6.86346e-05	0.000200034	1.03913
Dazap1	-1.0492	-1.33852	-0.759891	11.6775	-11.1425	2.33567e-11	6.93223e-10	16.0046
Upf2	-1.04924	-1.38703	-0.711461	9.59212	-11.5812	1.01186e-11	3.52449e-10	16.8444
Cln3	-1.0496	-1.41487	-0.684333	10.4147	-10.0629	2.01491e-10	3.63504e-09	13.8374
Prl2c1	-1.04965	-1.30513	-0.794174	9.08304	-7.29616	9.95136e-08	6.27455e-07	7.586
Nectin1	-1.04997	-1.40466	-0.695279	6.28117	-5.12491	2.4685e-05	8.0059e-05	2.05547
Tub	-1.05016	-1.49166	-0.608656	9.92123	-12.0551	4.20066e-12	1.79443e-10	17.7258
Wdr91	-1.05035	-1.30816	-0.792534	10.0484	-6.66283	4.7301e-07	2.39225e-06	6.01688
Lamtor3	-1.05044	-1.54711	-0.553762	12.6485	-6.33237	1.08668e-06	4.98956e-06	5.18089
Ube3b	-1.05059	-1.40802	-0.693166	9.63036	-10.302	1.23503e-10	2.46204e-09	14.3301
Polr3e	-1.05099	-1.25282	-0.849159	6.2718	-4.74426	6.716e-05	0.000196214	1.06067
F8	-1.05116	-1.37223	-0.730087	7.06056	-3.69573	0.0010375	0.00233394	-1.63023
Snrpa	-1.05125	-1.79515	-0.307351	10.984	-10.7611	4.9212e-11	1.21617e-09	15.2557
Dvl1	-1.05137	-1.50648	-0.596261	7.68774	-5.73657	5.00457e-06	1.9416e-05	3.64929
Dlst	-1.05155	-1.46403	-0.639068	10.9245	-6.88921	2.69454e-07	1.46631e-06	6.58301
Mansc1	-1.05162	-1.33515	-0.768087	9.84674	-9.08528	1.60783e-09	1.95161e-08	11.7449
Prss41	-1.05203	-1.64585	-0.45822	4.62127	-5.68005	5.79394e-06	2.20948e-05	3.5027
Kifc1	-1.05243	-1.73654	-0.368311	10.3913	-3.97663	0.00050226	0.00121389	-0.922637
Ap4m1	-1.05322	-1.28022	-0.826221	6.99713	-3.85595	0.000686717	0.00160677	-1.22834
Mrps5	-1.05323	-1.49468	-0.611777	7.18316	-5.02167	3.23734e-05	0.000102034	1.78555
Tars2	-1.05349	-1.40029	-0.70669	8.31047	-3.59929	0.00132777	0.00292075	-1.86966
Haus4	-1.05383	-1.27802	-0.829648	13.7227	-7.63498	4.41165e-08	3.13534e-07	8.40568
Slc25a28	-1.05397	-1.38581	-0.72214	10.9816	-4.92709	4.1513e-05	0.000127513	1.53827
Glud1	-1.05424	-1.49949	-0.608995	11.712	-7.71318	3.66412e-08	2.67072e-07	8.59282
Rprd1a	-1.05449	-1.44828	-0.660706	10.8851	-8.54323	5.36637e-09	5.22272e-08	10.5297
Krtap9-1	-1.05466	-1.31864	-0.790687	5.37496	-3.85426	0.000689716	0.00161237	-1.23259
Gm1673	-1.05468	-1.41672	-0.692633	7.89947	-6.20515	1.50147e-06	6.63922e-06	4.85625
Rpl8	-1.05488	-1.29379	-0.815976	13.6472	-6.97807	2.16407e-07	1.21277e-06	6.80368
Usp50	-1.05495	-1.63631	-0.473602	14.4803	-5.07987	2.77835e-05	8.90936e-05	1.93772
Nprl3	-1.05545	-1.41708	-0.693819	7.28708	-5.9913	2.59467e-06	1.07276e-05	4.30745
Noc4l	-1.05579	-1.86098	-0.250589	11.3032	-11.1296	2.39422e-11	6.98469e-10	15.9797
Foxk1	-1.05586	-1.53871	-0.573007	9.41178	-6.3112	1.14662e-06	5.24465e-06	5.12697
Hnrnpl	-1.05623	-1.26396	-0.848504	7.49142	-5.59127	7.29619e-06	2.70688e-05	3.27206
A730008H23Rik	-1.05727	-1.44154	-0.673013	9.28689	-8.69295	3.83189e-09	3.95455e-08	10.8693
Smug1	-1.05739	-1.78757	-0.327216	9.09746	-4.02941	0.000437846	0.00106988	-0.788241
Ube3a	-1.05757	-1.61031	-0.504817	8.361	-7.74557	3.39374e-08	2.49646e-07	8.67009
Miip	-1.05781	-1.57479	-0.540831	6.83509	-6.3024	1.17253e-06	5.35087e-06	5.10453
Bcl2l11	-1.05793	-1.40017	-0.715684	9.21161	-2.29573	0.0300706	0.0484671	-4.81312
Dcakd	-1.05798	-1.46096	-0.655005	9.92323	-6.18578	1.57746e-06	6.93931e-06	4.80669
3110040N11Rik	-1.05811	-1.56752	-0.548702	8.01746	-7.88659	2.4345e-08	1.88473e-07	9.00496
Pfdn2	-1.0583	-1.3379	-0.778709	11.3196	-8.10939	1.44812e-08	1.20201e-07	9.52871
Dus1l	-1.05834	-1.50503	-0.61165	11.3323	-8.12885	1.38431e-08	1.15708e-07	9.57414
Bmp6	-1.0589	-2.07849	-0.0393203	10.4169	-7.76968	3.20578e-08	2.37426e-07	8.72752
Srsf9	-1.05922	-1.38437	-0.734064	11.2399	-7.74406	3.40588e-08	2.50297e-07	8.66649
Nol9	-1.05939	-1.39215	-0.726629	9.46911	-5.40538	1.18432e-05	4.15171e-05	2.78797
Map2k7	-1.05939	-1.38871	-0.730074	5.81133	-6.47489	7.58024e-07	3.63396e-06	5.54276
Adgrg1	-1.0596	-1.55393	-0.565282	8.15628	-5.34938	1.37097e-05	4.73662e-05	2.64186
Pcx	-1.06005	-1.48732	-0.632787	8.9031	-6.76994	3.62172e-07	1.89498e-06	6.28545
Tbrg1	-1.06007	-1.3133	-0.806833	12.229	-8.31765	8.96384e-09	7.9893e-08	10.0124
Yrdc	-1.06016	-1.39261	-0.727714	9.59876	-7.89357	2.39501e-08	1.86139e-07	9.02145
Ybx3	-1.0603	-1.53864	-0.581955	14.9728	-6.3889	9.41785e-07	4.41406e-06	5.32465
Eftud2	-1.06038	-1.37891	-0.741848	8.41566	-4.70743	7.39964e-05	0.000213734	0.964563
Rpl23a	-1.06088	-1.53281	-0.588951	11.9057	-10.087	1.91744e-10	3.48548e-09	13.8873
Epg5	-1.06109	-1.49969	-0.62249	8.60639	-6.58091	5.80669e-07	2.85348e-06	5.81068
Mif4gd	-1.06201	-1.33271	-0.791319	10.6429	-8.06737	1.59639e-08	1.30963e-07	9.43043
Txlna	-1.06266	-1.33321	-0.792122	10.9194	-7.50933	5.95476e-08	4.01719e-07	8.1034
Mrps10	-1.06269	-1.44512	-0.680265	11.275	-8.92187	2.30288e-09	2.61832e-08	11.3827
Dis3	-1.06337	-1.25759	-0.86915	9.7524	-6.66897	4.65803e-07	2.36179e-06	6.03232
Rpl18	-1.06384	-1.42866	-0.699021	11.693	-9.01615	1.87096e-09	2.20646e-08	11.5921
9430015G10Rik	-1.0643	-1.34981	-0.778793	8.30573	-8.20891	1.15066e-08	9.88014e-08	9.76055
Ppil1	-1.06432	-1.41588	-0.712754	8.2941	-4.9699	3.70929e-05	0.000115089	1.65019
Taf9	-1.06484	-1.38058	-0.749096	13.6397	-11.51	1.15722e-11	3.97745e-10	16.7097
Mbtps1	-1.06487	-1.46491	-0.664839	11.0648	-4.24868	0.000246977	0.000637691	-0.225997
Pde6a	-1.0656	-1.38608	-0.745126	7.96314	-4.26196	0.000238535	0.000617424	-0.191768
Tmtc3	-1.06594	-1.31747	-0.814413	8.75036	-4.90796	4.36548e-05	0.000133339	1.48828
Btbd2	-1.06618	-1.74905	-0.383316	11.0407	-9.36597	8.74558e-10	1.19141e-08	12.3586
Abitram	-1.06673	-1.33956	-0.793899	9.09537	-5.89629	3.3129e-06	1.33465e-05	4.06249
Zfp384	-1.06677	-1.71003	-0.423501	6.04651	-5.63679	6.48233e-06	2.43438e-05	3.39037
Zfp84	-1.06681	-1.63918	-0.49445	5.69117	-5.94042	2.95713e-06	1.20553e-05	4.17635
Vmn1r192	-1.06701	-1.41782	-0.716192	9.39664	-3.18236	0.00378533	0.00749856	-2.8782
Mgrn1	-1.06702	-1.30593	-0.828113	11.1921	-9.89489	2.85417e-10	4.80151e-09	13.4868
Atp13a3	-1.0671	-1.26518	-0.869017	11.2258	-9.38879	8.32688e-10	1.15029e-08	12.4081
Zer1	-1.06714	-1.55736	-0.57691	7.00947	-2.62389	0.0144033	0.0250732	-4.13813
Alox12	-1.06748	-1.43245	-0.702502	9.22392	-10.2	1.5206e-10	2.91474e-09	14.1208
Mknk2	-1.06759	-1.47885	-0.656322	13.1288	-5.21728	1.9374e-05	6.44058e-05	2.29688
Clpb	-1.06859	-1.37554	-0.761642	9.70374	-8.21242	1.14141e-08	9.81143e-08	9.76869
Aarsd1	-1.06882	-1.43765	-0.699985	8.38816	-3.61554	0.00127384	0.0028127	-1.82946
Prkaa2	-1.06885	-1.22391	-0.913789	5.98129	-4.20919	0.00027387	0.000699947	-0.327667
Cobll1	-1.06986	-1.49926	-0.640461	9.93709	-5.99985	2.5383e-06	1.05163e-05	4.32947
Tubgcp2	-1.06988	-1.47943	-0.660323	7.45361	-6.53394	6.5335e-07	3.17413e-06	5.69212
C7	-1.07004	-1.32501	-0.815063	4.5724	-8.24394	1.06154e-08	9.20746e-08	9.84184
Sema4d	-1.07019	-1.3792	-0.761183	7.86893	-3.5321	0.0015754	0.00340809	-2.03524
Hmmr	-1.07062	-1.54633	-0.594916	8.97968	-10.1321	1.74735e-10	3.23531e-09	13.9808
4930466F19Rik	-1.07067	-1.3252	-0.816144	8.07535	-8.80922	2.95608e-09	3.1969e-08	11.1309
Specc1	-1.07169	-1.47874	-0.664642	7.53826	-4.6977	7.59146e-05	0.000218535	0.939198
Gm8580	-1.07173	-1.36833	-0.775132	14.2283	-10.4996	8.28582e-11	1.82517e-09	14.7317
Scamp4	-1.07175	-1.45909	-0.684419	10.0685	-4.60746	9.62625e-05	0.0002713	0.704002
Rgn	-1.07193	-1.47469	-0.669169	10.4887	-7.67386	4.02229e-08	2.89648e-07	8.49881
Abcc10	-1.07204	-1.28781	-0.856264	8.16928	-5.02012	3.2506e-05	0.000102371	1.78149
Myh7	-1.07237	-1.61089	-0.533852	7.91935	-2.92236	0.00713199	0.0133144	-3.47995
A430105J06Rik	-1.0724	-1.58973	-0.555071	5.21701	-5.99152	2.5932e-06	1.07276e-05	4.30802
Rbbp6	-1.07262	-1.37827	-0.766963	9.97593	-7.63694	4.3911e-08	3.12259e-07	8.41039
Pdia4	-1.07289	-1.23548	-0.910297	9.24039	-9.48724	6.74386e-10	9.68347e-09	12.6206
Bud31	-1.07312	-1.52594	-0.620292	12.3456	-8.01287	1.81213e-08	1.46156e-07	9.30262
Fancm	-1.07318	-1.33679	-0.809563	9.48195	-12.0282	4.41299e-12	1.85859e-10	17.6764
Ppic	-1.07358	-1.35134	-0.795819	6.0534	-4.59778	9.87454e-05	0.000277709	0.678798
Cdc42se1	-1.07383	-1.63998	-0.507674	10.78	-9.14055	1.42501e-09	1.77178e-08	11.8666
Ncaph2	-1.07426	-1.67118	-0.477338	10.5287	-5.17758	2.14989e-05	7.06063e-05	2.19315
Polr3h	-1.07427	-1.56844	-0.580093	10.0175	-7.99288	1.89857e-08	1.51797e-07	9.25564
Tomm6	-1.07468	-1.49958	-0.649768	11.3835	-4.55636	0.000110115	0.000306299	0.570978
Rbm4	-1.075	-1.42475	-0.725262	11.4746	-7.06918	1.73016e-07	9.99729e-07	7.02897
Glt8d1	-1.07512	-1.35947	-0.790776	10.9745	-10.9454	3.42506e-11	9.1038e-10	15.62
Trmt10c	-1.07573	-1.75352	-0.397936	8.84191	-7.69161	3.85638e-08	2.79552e-07	8.54127
Cnpy3	-1.0759	-1.41615	-0.735646	7.30807	-4.55922	0.000109289	0.000304355	0.578426
Sdf2	-1.07621	-1.33916	-0.81325	12.6022	-14.2481	9.7012e-14	1.13761e-11	21.4868
Plekha4	-1.07671	-1.42589	-0.72753	9.95287	-9.114	1.51e-09	1.84863e-08	11.8082
Txnl4a	-1.07697	-1.52207	-0.631871	10.9617	-4.17342	0.000300727	0.000759924	-0.419625
Eaf2	-1.07707	-2.15792	0.00378689	10.5666	-8.47404	6.27646e-09	5.9346e-08	10.3717
Slc16a6	-1.07715	-1.44475	-0.709557	11.4598	-8.00998	1.82438e-08	1.46748e-07	9.29583
Aup1	-1.07729	-1.36491	-0.789679	6.25163	-4.72704	7.02743e-05	0.000204116	1.01572
Purb	-1.07737	-1.41795	-0.736787	9.17155	-3.93137	0.000564879	0.00134512	-1.03756
Pabpc4	-1.07758	-1.4114	-0.743753	13.9715	-6.05337	2.21272e-06	9.30932e-06	4.46714
Arcn1	-1.07763	-1.41103	-0.744222	10.4037	-5.96304	2.79005e-06	1.14404e-05	4.23466
Cd300lg	-1.07789	-1.58614	-0.56964	7.78002	-7.7693	3.20865e-08	2.37492e-07	8.72662
Mreg	-1.07852	-2.04632	-0.110709	8.4078	-5.22373	1.90492e-05	6.33789e-05	2.31374
Pias4	-1.07867	-1.56973	-0.587609	9.63909	-8.86772	2.596e-09	2.87508e-08	11.2619
Timm8a2	-1.07886	-1.41333	-0.744395	9.64036	-8.49593	5.97257e-09	5.68773e-08	10.4218
Rrnad1	-1.07895	-1.44905	-0.70885	6.37505	-6.05812	2.18596e-06	9.20644e-06	4.47934
Chchd2	-1.07975	-1.38169	-0.777812	15.6284	-5.77273	4.55751e-06	1.78203e-05	3.74298
Prkab1	-1.07995	-1.42409	-0.735808	9.30025	-7.22468	1.18365e-07	7.28851e-07	7.41126
Ogdh	-1.08047	-1.33422	-0.826715	10.8537	-7.50307	6.04475e-08	4.06555e-07	8.08828
Card6	-1.08073	-1.55418	-0.607279	7.60254	-9.23656	1.15651e-09	1.48903e-08	12.077
Dll3	-1.081	-1.39037	-0.771635	9.6176	-4.24179	0.000251476	0.000647977	-0.243762
Reps1	-1.08132	-1.78368	-0.378954	9.62878	-8.64435	4.27314e-09	4.34988e-08	10.7594
Prpf4	-1.08186	-1.6106	-0.553125	6.09885	-4.94278	3.98346e-05	0.000122705	1.57929
Gemin4	-1.08204	-1.38156	-0.782514	7.89058	-6.12214	1.85567e-06	7.99501e-06	4.64368
Cul5	-1.08235	-1.3337	-0.831004	9.6063	-5.37086	1.29609e-05	4.50264e-05	2.69792
Glul	-1.08238	-1.36388	-0.800892	10.0339	-7.43819	7.06339e-08	4.62426e-07	7.93136
Brpf3	-1.08245	-1.51051	-0.654395	7.55926	-7.15421	1.40532e-07	8.42149e-07	7.23837
Ddx19b	-1.08261	-1.3968	-0.76841	9.13619	-5.305	1.5397e-05	5.25882e-05	2.52603
Il11	-1.08291	-1.3241	-0.841721	6.74649	-2.80286	0.00948232	0.0172315	-3.74803
Lppos	-1.08331	-1.36403	-0.802591	7.64606	-6.99344	2.08375e-07	1.17842e-06	6.84176
Gnas	-1.08358	-1.30819	-0.85897	12.4176	-8.97565	2.04525e-09	2.37047e-08	11.5023
Lamp1	-1.08361	-1.46067	-0.706547	12.6171	-9.47861	6.86921e-10	9.81632e-09	12.602
Fbxw5	-1.08366	-1.3912	-0.776109	9.12343	-10.1576	1.65846e-10	3.10436e-09	14.0334
Entpd5	-1.08375	-1.47135	-0.696144	8.4315	-6.97128	2.20058e-07	1.23054e-06	6.78684
Apc2	-1.08382	-1.3789	-0.788741	9.45315	-2.73417	0.0111465	0.0199601	-3.89942
Rfc2	-1.08446	-1.43435	-0.734573	8.5953	-7.88438	2.44717e-08	1.89209e-07	8.99973
Ndc80	-1.08508	-1.40047	-0.769697	9.2625	-7.53857	5.55231e-08	3.79709e-07	8.17392
Supt3	-1.08536	-1.66775	-0.502959	7.76332	-6.02379	2.38707e-06	9.95875e-06	4.39107
Dolk	-1.08569	-1.67804	-0.493328	8.92416	-9.65193	4.75259e-10	7.22386e-09	12.9732
Snapc1	-1.08569	-1.38471	-0.786682	10.0814	-7.99782	1.87684e-08	1.50361e-07	9.26724
Srd5a3	-1.08618	-1.32446	-0.847903	9.74167	-6.68476	4.47801e-07	2.28115e-06	6.07196
Traf7	-1.08705	-1.40638	-0.76771	13.7299	-6.69256	4.39167e-07	2.24386e-06	6.09155
Irf3	-1.08725	-1.52678	-0.647721	9.13448	-5.32644	1.45573e-05	5.00056e-05	2.58199
H2ac22	-1.08727	-1.32413	-0.850414	14.4736	-5.72499	5.15688e-06	1.99165e-05	3.61928
Imp3	-1.08774	-1.72918	-0.446295	13.7358	-6.59689	5.57873e-07	2.75504e-06	5.85095
Kmt2e	-1.08778	-1.37043	-0.805133	7.2999	-8.1048	1.4636e-08	1.21317e-07	9.51799
Dcaf10	-1.08817	-1.70856	-0.467786	7.82565	-8.09978	1.48073e-08	1.22483e-07	9.50626
Ppib	-1.08828	-1.29454	-0.882022	11.1059	-8.81879	2.89384e-09	3.1381e-08	11.1524
Cnih1	-1.08837	-1.33216	-0.844588	13.0447	-10.655	6.07297e-11	1.42429e-09	15.0442
Stx8	-1.08858	-1.37196	-0.805202	8.25414	-5.38085	1.26269e-05	4.3968e-05	2.72399
Gm9758	-1.08869	-1.46133	-0.716043	6.10794	-3.11714	0.00444445	0.00866081	-3.03134
Hnrnph1	-1.0889	-1.74403	-0.433763	12.9948	-10.2967	1.24847e-10	2.48468e-09	14.3192
Zdhhc16	-1.08919	-1.71608	-0.462303	10.2132	-6.13958	1.77483e-06	7.69996e-06	4.68837
Ermard	-1.08924	-1.36716	-0.811326	8.00958	-6.99527	2.07442e-07	1.17426e-06	6.84627
Timmdc1	-1.0894	-1.41076	-0.768045	11.419	-7.07881	1.68981e-07	9.80678e-07	7.05273
5830417I10Rik	-1.09091	-1.39193	-0.789891	8.67613	-5.88702	3.39297e-06	1.36323e-05	4.03856
Nrbf2	-1.09102	-1.47186	-0.710178	10.6129	-9.50054	6.55507e-10	9.43504e-09	12.6492
Srp54b	-1.09103	-1.5155	-0.666562	12.4323	-10.8225	4.35966e-11	1.11247e-09	15.3775
Rpsa	-1.09107	-1.30393	-0.878218	12.3012	-4.70285	7.48939e-05	0.000216013	0.952613
Shoc2	-1.09146	-1.45844	-0.724481	8.58126	-7.55906	5.28694e-08	3.64479e-07	8.22327
Mideas	-1.09151	-1.92649	-0.256536	6.72354	-5.6963	5.55496e-06	2.12685e-05	3.54485
Pmm1	-1.09161	-1.41686	-0.766354	12.7826	-3.7151	0.000987183	0.00222829	-1.5819
Slc35a4	-1.09188	-1.65516	-0.528605	9.66163	-10.7438	5.09173e-11	1.24799e-09	15.2214
Tatdn2	-1.0922	-1.95537	-0.229031	9.17634	-4.343	0.000192883	0.000509625	0.0174743
Hsph1	-1.09283	-1.52864	-0.657023	12.2103	-8.692	3.84004e-09	3.95955e-08	10.8671
Cdkn2aipnl	-1.09299	-1.52392	-0.662048	11.3935	-8.30358	9.25745e-09	8.21427e-08	9.97985
Rps14	-1.09329	-1.31193	-0.87464	14.8947	-9.96333	2.47565e-10	4.28964e-09	13.6301
Eri3	-1.0935	-1.48293	-0.704071	5.84897	-6.74389	3.86421e-07	2.00259e-06	6.22025
Laptm4b	-1.09387	-1.38547	-0.802277	11.7159	-8.75293	3.35106e-09	3.5544e-08	11.0045
Slc18a2	-1.09424	-1.32823	-0.860252	8.70092	-3.82565	0.000742634	0.00171944	-1.30471
Nat10	-1.09443	-1.43039	-0.758482	11.2198	-7.5959	4.84201e-08	3.38686e-07	8.31187
Pigyl	-1.0945	-1.56053	-0.628474	12.4533	-9.34579	9.13383e-10	1.22891e-08	12.3149
Zscan21	-1.095	-1.58389	-0.606119	11.8868	-11.7449	7.44729e-12	2.77499e-10	17.1518
Suclg1	-1.09607	-1.2897	-0.902447	9.29479	-7.94956	2.10067e-08	1.66188e-07	9.15365
Gata5	-1.0961	-1.47695	-0.715242	8.6902	-6.53963	6.44081e-07	3.13547e-06	5.70648
Adm2	-1.09652	-1.40108	-0.79195	10.6705	-6.90214	2.60978e-07	1.42733e-06	6.61518
Pop1	-1.09665	-1.55859	-0.634697	11.0503	-5.77875	4.48713e-06	1.75681e-05	3.75857
Stip1	-1.09668	-1.41171	-0.781641	11.84	-10.6978	5.57782e-11	1.35053e-09	15.1297
Fam174c	-1.0969	-1.47111	-0.722685	8.87039	-5.01002	3.33799e-05	0.000104655	1.75509
Trim26	-1.09703	-1.58277	-0.611288	9.30974	-5.9899	2.604e-06	1.0755e-05	4.30385
D230025D16Rik	-1.09722	-1.44041	-0.754041	10.8311	-5.30019	1.55921e-05	5.31634e-05	2.51347
Mrpl28	-1.0973	-1.83242	-0.362181	8.65709	-5.67807	5.82374e-06	2.2184e-05	3.49756
Cpeb3	-1.09732	-1.50543	-0.689216	8.26869	-5.48292	9.67386e-06	3.47266e-05	2.99008
Ddx17	-1.09734	-1.48343	-0.711248	12.6208	-9.73674	3.97432e-10	6.26309e-09	13.1533
Aip	-1.09735	-1.58047	-0.614233	8.34028	-7.05879	1.77477e-07	1.02156e-06	7.00334
Crb3	-1.09758	-1.34906	-0.846113	10.1822	-7.38397	8.04862e-08	5.20429e-07	7.79979
Pfn1	-1.0979	-1.73762	-0.458181	10.5192	-6.91821	2.50824e-07	1.37999e-06	6.65512
Ift122	-1.09852	-1.39495	-0.802097	9.44813	-8.42326	7.04392e-09	6.511e-08	10.2554
Dhps	-1.09875	-1.79809	-0.399405	9.04876	-6.88353	2.73266e-07	1.48435e-06	6.56888
Tmem59	-1.09876	-1.45676	-0.740751	12.3274	-4.00696	0.000464191	0.00112872	-0.845473
Mbd2	-1.09911	-1.34006	-0.858156	8.24722	-8.84898	2.70615e-09	2.97776e-08	11.22
Gm4349	-1.09961	-1.45528	-0.74394	10.0929	-9.15375	1.38458e-09	1.7287e-08	11.8956
Nop14	-1.09981	-1.41697	-0.78265	9.22844	-9.01321	1.88305e-09	2.21467e-08	11.5856
Cdca2	-1.0999	-1.50557	-0.694233	9.1696	-9.27115	1.07305e-09	1.41197e-08	12.1525
Gtf3c1	-1.10033	-1.56563	-0.635016	10.1223	-10.012	2.23823e-10	3.96615e-09	13.7316
Alad	-1.10074	-1.45596	-0.745525	7.58243	-6.03369	2.32726e-06	9.73944e-06	4.41652
Vtn	-1.10096	-1.93424	-0.267683	5.28479	-2.55019	0.0170538	0.0292026	-4.29448
1700030J22Rik	-1.10103	-1.54817	-0.653892	7.59509	-8.85743	2.65589e-09	2.92603e-08	11.2389
Aars	-1.10172	-1.66492	-0.538519	11.1792	-5.47626	9.84337e-06	3.52294e-05	2.97272
Zcchc10	-1.10205	-1.62376	-0.580336	11.8399	-12.6603	1.4156e-12	8.14041e-11	18.8144
Urod	-1.10215	-1.5998	-0.604496	11.6315	-4.55098	0.000111684	0.000310159	0.556982
Ubl4a	-1.10331	-1.59642	-0.610195	9.96173	-4.78814	5.98354e-05	0.000177195	1.17522
Zcwpw1	-1.10365	-1.64884	-0.558456	7.16135	-7.07057	1.72427e-07	9.97291e-07	7.03241
LOC115487996	-1.10382	-1.30513	-0.90251	13.5765	-11.2179	2.01947e-11	6.13069e-10	16.1507
Gga1	-1.10449	-1.52841	-0.680575	7.27931	-7.83128	2.77244e-08	2.09748e-07	8.87392
Smad3	-1.10483	-1.34828	-0.861382	12.0542	-8.76889	3.23382e-09	3.44739e-08	11.0404
Ubqln1	-1.10502	-1.35773	-0.852308	12.6484	-9.39493	8.21782e-10	1.13928e-08	12.4214
Mau2	-1.10513	-1.36893	-0.841336	9.16865	-8.64468	4.27e-09	4.34988e-08	10.7601
Olfr288	-1.10531	-1.4204	-0.790217	9.97958	-7.0961	1.61977e-07	9.46001e-07	7.09536
Cd151	-1.10599	-1.37746	-0.834527	10.6692	-5.0252	3.2075e-05	0.000101147	1.79477
Mrps22	-1.1061	-1.38597	-0.82624	9.80971	-5.42515	1.12474e-05	3.9661e-05	2.83952
Matr3	-1.10668	-1.41174	-0.801624	10.2176	-11.2531	1.88746e-11	5.83355e-10	16.2186
Map3k5	-1.10726	-1.61096	-0.60357	11.4214	-7.82607	2.80666e-08	2.11934e-07	8.86155
Gm9234	-1.10764	-1.67134	-0.54393	12.0804	-6.31256	1.14268e-06	5.23262e-06	5.13042
Zfp251	-1.10809	-1.4446	-0.771588	6.15392	-6.38825	9.43327e-07	4.41956e-06	5.323
Tdp2	-1.10829	-1.83652	-0.380056	8.52655	-9.22035	1.19792e-09	1.52591e-08	12.0415
Tfip11	-1.10893	-1.46892	-0.748931	9.80787	-10.2064	1.50078e-10	2.88599e-09	14.134
Dnttip1	-1.10953	-1.5752	-0.64387	10.2569	-10.6031	6.73432e-11	1.555e-09	14.9403
Rpl3	-1.11055	-1.89396	-0.327146	12.5512	-6.9944	2.07887e-07	1.17622e-06	6.84412
Kars	-1.11081	-1.42405	-0.797575	13.1355	-8.19113	1.1988e-08	1.02567e-07	9.71922
St3gal6	-1.11087	-1.55313	-0.668596	7.02724	-7.51462	5.87986e-08	3.97339e-07	8.11615
Hells	-1.1112	-1.48883	-0.733563	9.94613	-8.40161	7.39991e-09	6.81897e-08	10.2057
Senp3	-1.11325	-1.38116	-0.845351	12.7626	-9.84254	3.18364e-10	5.27584e-09	13.3768
Npc1	-1.11357	-1.66423	-0.562915	7.41223	-5.52763	8.61021e-06	3.1341e-05	3.10649
Knl1	-1.11364	-1.53364	-0.693636	7.95817	-7.8599	2.59195e-08	1.97971e-07	8.94178
Herpud2	-1.11387	-1.48687	-0.740871	10.5598	-8.05705	1.6351e-08	1.33472e-07	9.40627
Armc9	-1.11407	-1.47698	-0.751157	6.52641	-5.91648	3.14502e-06	1.27431e-05	4.11461
Arf4	-1.11423	-1.31573	-0.912728	9.46312	-5.80066	4.24004e-06	1.67219e-05	3.81529
Snx15	-1.11479	-1.55343	-0.676147	8.00536	-5.19267	2.06648e-05	6.81289e-05	2.23259
Plin2	-1.11503	-1.39846	-0.831592	8.73398	-8.05685	1.63589e-08	1.33472e-07	9.40578
Zfp574	-1.11526	-1.80892	-0.421597	10.6658	-11.051	2.78835e-11	7.74773e-10	15.8266
Celf1	-1.11565	-1.76711	-0.46419	11.5282	-8.26728	1.00612e-08	8.79692e-08	9.8959
Nme6	-1.11597	-1.31547	-0.916476	10.6523	-9.77931	3.63435e-10	5.82714e-09	13.2434
Pinlyp	-1.11687	-1.31092	-0.922813	9.66989	-8.34719	8.37819e-09	7.54605e-08	10.0805
Gm6034	-1.1173	-1.52966	-0.704946	5.19275	-5.5683	7.74539e-06	2.8567e-05	3.21232
Atp2c1	-1.11802	-1.44505	-0.790997	9.998	-6.02646	2.37077e-06	9.90093e-06	4.39794
Erdr1	-1.11815	-1.53706	-0.699236	13.822	-7.0335	1.88838e-07	1.08123e-06	6.94087
Pafah1b1	-1.11829	-1.59996	-0.636619	12.9897	-9.75571	3.81894e-10	6.08234e-09	13.1935
Gde1	-1.11843	-1.55666	-0.680187	9.66775	-7.51628	5.85659e-08	3.96214e-07	8.12015
Inpp5a	-1.11913	-1.43055	-0.807714	11.2062	-12.4014	2.24376e-12	1.14203e-10	18.3537
Fbxo47	-1.11924	-1.7212	-0.517278	5.99462	-6.20489	1.50247e-06	6.64117e-06	4.85558
Tyms-ps	-1.11975	-1.59464	-0.644867	7.52935	-6.2601	1.3055e-06	5.89248e-06	4.99666
Pcnt	-1.12041	-1.60229	-0.63852	12.2386	-9.35389	8.9759e-10	1.21586e-08	12.3325
Ubxn6	-1.12086	-1.44837	-0.793355	10.5219	-13.5578	3.02057e-13	2.59921e-11	20.3565
Gm17019	-1.12095	-1.78516	-0.456736	9.37991	-4.44211	0.000148691	0.000401919	0.274177
Pmm2	-1.12142	-1.44153	-0.80131	6.50353	-5.70477	5.43424e-06	2.08463e-05	3.56684
Hnrnph3	-1.12162	-1.64124	-0.601989	7.66515	-4.39514	0.000168214	0.000449712	0.152422
Rpl29	-1.12178	-1.65299	-0.590561	14.4598	-12.2266	3.07436e-12	1.41432e-10	18.0384
Spice1	-1.12243	-1.73398	-0.51089	8.69682	-6.78213	3.51364e-07	1.84489e-06	6.31593
Spdl1	-1.12354	-1.86773	-0.379352	10.3134	-11.2978	1.73249e-11	5.43892e-10	16.3046
Gls2	-1.12387	-1.53118	-0.716552	8.37577	-3.70354	0.00101692	0.00229023	-1.61076
Nusap1	-1.12436	-1.7653	-0.483419	12.1841	-4.97192	3.68963e-05	0.000114568	1.65548
Acot13	-1.12443	-1.63473	-0.614134	11.2902	-5.55739	7.9683e-06	2.92732e-05	3.18395
Vmn1r88	-1.12447	-1.36512	-0.883827	9.61562	-5.14504	2.34148e-05	7.63742e-05	2.1081
Ccdc144b	-1.12497	-1.39009	-0.85985	10.4895	-7.18992	1.28816e-07	7.84502e-07	7.32604
Snu13	-1.12643	-1.38742	-0.865443	13.9748	-13.4134	3.85236e-13	3.13456e-11	20.114
Hspa8	-1.12685	-1.67446	-0.579229	14.6463	-9.17992	1.30792e-09	1.64327e-08	11.953
Tpm3	-1.12694	-1.34262	-0.911273	13.9015	-8.7691	3.23233e-09	3.44739e-08	11.0409
Hey1	-1.12811	-1.43987	-0.816341	10.1902	-3.96826	0.000513298	0.00123806	-0.94391
Ccdc59	-1.12838	-1.67776	-0.579001	12.0253	-5.09435	2.67471e-05	8.60282e-05	1.97557
Iho1	-1.12838	-1.67849	-0.578278	8.01733	-7.23937	1.14215e-07	7.07106e-07	7.44721
Ube2n	-1.12849	-1.68609	-0.57089	11.1043	-13.64	2.63254e-13	2.34389e-11	20.4935
Brd1	-1.12864	-1.37425	-0.883031	10.3874	-12.9132	9.08709e-13	5.9071e-11	19.2575
E2f1	-1.12883	-1.61764	-0.640019	11.4154	-8.57666	4.97638e-09	4.92328e-08	10.6058
Nes	-1.1298	-1.54216	-0.717442	8.54935	-3.25667	0.00314876	0.0063608	-2.70204
Gapvd1	-1.13016	-1.49865	-0.761667	10.0588	-9.90364	2.80265e-10	4.74824e-09	13.5051
Edem1	-1.13033	-1.38101	-0.879644	9.19142	-9.50325	6.51728e-10	9.39195e-09	12.655
Eif4g2	-1.13033	-1.47927	-0.781387	12.0678	-10.3836	1.04663e-10	2.16214e-09	14.4967
Uck2	-1.13085	-2.03452	-0.22717	14.26	-4.31804	0.000205928	0.000540985	-0.0470181
Pithd1	-1.13108	-1.53835	-0.723815	12.4878	-9.38871	8.32831e-10	1.15029e-08	12.4079
Grwd1	-1.13179	-1.2825	-0.981079	11.4407	-10.9952	3.10816e-11	8.46419e-10	15.7175
Nab2	-1.13352	-1.49667	-0.770373	8.73761	-5.90862	3.20932e-06	1.29685e-05	4.09433
Cdh3	-1.13354	-1.43896	-0.828131	7.63391	-3.34334	0.00253629	0.00523224	-2.49445
Slc30a5	-1.13433	-1.95638	-0.312285	8.75777	-4.13	0.000336854	0.000840928	-0.531056
Gper1	-1.13479	-1.37071	-0.898868	6.91188	-6.31742	1.12867e-06	5.17241e-06	5.14282
Lypd6	-1.13528	-1.37374	-0.896818	6.25284	-9.58556	5.47005e-10	8.12761e-09	12.8315
Becn1	-1.13549	-1.50811	-0.762863	9.20234	-10.4033	1.00582e-10	2.10103e-09	14.5367
Fbxw18	-1.13551	-1.7489	-0.522124	11.4013	-8.82638	2.84546e-09	3.09839e-08	11.1694
Mrps18a	-1.13576	-1.51812	-0.753407	10.1329	-5.72267	5.18807e-06	2.00176e-05	3.61324
Tlr9	-1.13593	-1.42143	-0.850428	12.0919	-3.82513	0.000743619	0.00172072	-1.306
Impdh2	-1.13603	-1.30959	-0.962473	11.3381	-7.14215	1.44732e-07	8.63409e-07	7.20872
Dyrk1a	-1.13667	-1.36044	-0.912908	11.2418	-9.87854	2.95312e-10	4.93328e-09	13.4525
Dhrsx	-1.13673	-1.4874	-0.786051	7.88309	-9.98735	2.35539e-10	4.1309e-09	13.6802
Timm17a	-1.13725	-1.47603	-0.798478	14.067	-5.64168	6.40061e-06	2.40899e-05	3.40306
Usp39	-1.13728	-1.57956	-0.695003	8.89718	-7.4938	6.18062e-08	4.1446e-07	8.06588
Dnajc4	-1.13738	-1.3712	-0.903567	9.74834	-9.33332	9.38241e-10	1.2581e-08	12.2878
Slc16a10	-1.13768	-1.3501	-0.925267	9.14348	-6.0486	2.23997e-06	9.40742e-06	4.45486
Moap1	-1.13776	-1.37591	-0.89961	7.95333	-5.4271	1.11905e-05	3.94718e-05	2.84459
Paics	-1.13781	-1.70227	-0.573361	11.1111	-4.41992	0.000157616	0.000424031	0.216638
Sigmar1	-1.1388	-1.63478	-0.642808	12.0781	-5.41365	1.15902e-05	4.07615e-05	2.80954
Nit1	-1.13899	-1.34499	-0.932993	9.59054	-4.44824	0.000146315	0.000395943	0.290086
Prex1	-1.13935	-1.73918	-0.539526	9.59453	-7.42107	7.36047e-08	4.8056e-07	7.88984
Lcmt2	-1.13942	-1.71177	-0.567072	7.21493	-6.93961	2.37922e-07	1.31872e-06	6.70827
Arid4a	-1.1398	-1.3488	-0.930812	9.46918	-7.17529	1.33489e-07	8.07208e-07	7.29015
Dpagt1	-1.1412	-1.51057	-0.771832	8.65471	-4.78336	6.05928e-05	0.000179216	1.16274
Cwc27	-1.14261	-1.81614	-0.469085	7.08362	-5.5441	8.24867e-06	3.01535e-05	3.14938
Atg3	-1.14294	-1.33816	-0.947716	10.2768	-9.3767	8.546e-10	1.17196e-08	12.3819
Ptpn1	-1.14354	-1.46669	-0.820386	6.80042	-4.31447	0.000207865	0.000545714	-0.0562415
Psd	-1.1437	-1.44583	-0.841566	6.52027	-4.96208	3.78638e-05	0.000117268	1.62974
Zfp346	-1.14412	-1.55406	-0.734184	6.28549	-4.0872	0.000376655	0.000933133	-0.640657
Rmi1	-1.14452	-1.35583	-0.933209	11.3307	-8.5658	5.0998e-09	5.02047e-08	10.5811
Ogt	-1.14459	-1.67733	-0.611847	8.07071	-7.85064	2.64898e-08	2.01811e-07	8.91984
Fam168b	-1.14498	-1.55839	-0.731566	10.6391	-7.94655	2.11553e-08	1.67243e-07	9.14655
Dnase1l1	-1.1454	-1.33809	-0.952706	4.69929	-3.68165	0.00107562	0.00241153	-1.66529
Armh3	-1.14545	-1.59862	-0.69227	8.53949	-10.3416	1.13964e-10	2.31038e-09	14.411
Ccdc66	-1.14637	-1.64436	-0.648383	8.13221	-8.71727	3.62892e-09	3.80083e-08	10.9242
Pmpca	-1.14755	-1.56381	-0.731281	6.38945	-3.91401	0.00059089	0.00140231	-1.08157
Las1l	-1.14793	-1.95796	-0.337891	10.4899	-6.12352	1.84915e-06	7.97609e-06	4.64721
Med11	-1.14808	-1.43493	-0.861234	9.1054	-8.04621	1.67686e-08	1.36534e-07	9.38084
Rnf41	-1.14822	-1.5722	-0.724238	8.19917	-10.1093	1.83114e-10	3.34896e-09	13.9337
Pdp2	-1.14839	-1.49247	-0.804313	9.52825	-10.3839	1.04613e-10	2.16214e-09	14.4972
Fkbp1b	-1.14839	-1.622	-0.674784	7.78367	-3.47845	0.00180495	0.00385242	-2.1667
Mrpl38	-1.15017	-1.77416	-0.526173	9.07638	-6.95713	2.27862e-07	1.26825e-06	6.75176
Rtn3	-1.15108	-1.52018	-0.781974	9.24505	-7.65956	4.16121e-08	2.98753e-07	8.46459
Macrod1	-1.15114	-1.39196	-0.91032	7.677	-5.63483	6.51538e-06	2.44526e-05	3.38528
2810013P06Rik	-1.15143	-1.58572	-0.717144	6.28291	-4.49633	0.000128944	0.000353252	0.414924
Necap1	-1.15168	-1.58664	-0.716722	7.81753	-3.81727	0.000758877	0.00175298	-1.3258
Olfr166	-1.15182	-1.6511	-0.652528	4.84495	-8.06119	1.61948e-08	1.32584e-07	9.41595
Zfp131	-1.15194	-1.56353	-0.740349	11.8741	-12.7082	1.30085e-12	7.74105e-11	18.899
Kif9	-1.15258	-1.96116	-0.344003	6.45203	-3.03496	0.00543273	0.0104103	-3.22229
Psmd11	-1.15277	-1.47192	-0.833618	11.4701	-8.72293	3.5833e-09	3.76624e-08	10.9369
5330438D12Rik	-1.1533	-1.57157	-0.735034	7.35462	-7.26031	1.08554e-07	6.74849e-07	7.49842
Rpl5	-1.15359	-1.40947	-0.897706	11.0972	-5.38261	1.25691e-05	4.3805e-05	2.72857
Fbxl18	-1.15371	-1.40142	-0.905987	7.01546	-6.02446	2.38299e-06	9.94522e-06	4.39279
Nek2	-1.15372	-1.60403	-0.703398	11.4155	-11.2935	1.74708e-11	5.47039e-10	16.2962
Tlcd1	-1.1541	-1.41485	-0.893356	8.42267	-5.56612	7.78939e-06	2.87115e-05	3.20665
Eef2	-1.15423	-1.42027	-0.888193	13.5041	-11.4517	1.29224e-11	4.29348e-10	16.5989
Hsp90ab1	-1.15526	-3.07337	0.762845	15.4221	-11.5891	9.97009e-12	3.49713e-10	16.8592
Ppia	-1.15559	-1.53702	-0.774168	14.2203	-6.81109	3.26979e-07	1.73283e-06	6.3883
Pram1	-1.15569	-1.56968	-0.741701	6.39456	-3.60751	0.0013002	0.00286354	-1.84932
Dtnb	-1.15589	-1.68447	-0.627313	7.63479	-7.90557	2.32856e-08	1.8192e-07	9.04982
Clec2e	-1.15593	-1.69755	-0.614315	7.03248	-7.59596	4.84129e-08	3.38686e-07	8.31202
Plk1	-1.15624	-1.78469	-0.52778	13.9513	-10.8635	4.02189e-11	1.039e-09	15.4585
Nkd1	-1.15627	-1.51301	-0.799537	9.4188	-4.47518	0.000136315	0.00037132	0.359999
AI413759	-1.15641	-1.79042	-0.522397	4.59011	-4.77039	6.2697e-05	0.000184482	1.12887
Mettl9	-1.15679	-2.03936	-0.274214	12.7395	-10.5188	7.97252e-11	1.76919e-09	14.7705
Ints1	-1.1573	-1.5079	-0.806703	8.66059	-3.34744	0.00251038	0.00518759	-2.48458
Chchd1	-1.15783	-1.51133	-0.804332	10.5882	-8.0727	1.57676e-08	1.29708e-07	9.4429
Ncl	-1.15814	-1.38613	-0.930149	13.4947	-12.6641	1.40618e-12	8.13079e-11	18.8211
Slc38a6	-1.15828	-1.79047	-0.52608	5.0887	-7.13974	1.45585e-07	8.67633e-07	7.2028
H2ac23	-1.15867	-1.44995	-0.867394	14.2286	-6.77395	3.58584e-07	1.87868e-06	6.29547
2610507B11Rik	-1.15881	-1.57384	-0.743771	11.8803	-6.7264	4.0363e-07	2.08185e-06	6.17642
Zcchc2	-1.15897	-1.50437	-0.813558	10.6236	-12.6474	1.4482e-12	8.288e-11	18.7917
Mark4	-1.15915	-1.38714	-0.931157	10.0062	-7.09149	1.63814e-07	9.53857e-07	7.084
Dna2	-1.15919	-1.7078	-0.610568	8.94186	-9.86149	3.06005e-10	5.09057e-09	13.4166
Prkdc	-1.15981	-1.58228	-0.737348	6.70572	-12.2162	3.13259e-12	1.43162e-10	18.0196
Abhd13	-1.15992	-1.42524	-0.894596	6.96512	-6.89265	2.67174e-07	1.455e-06	6.59157
Zbtb43	-1.16016	-1.70747	-0.612848	10.0732	-3.27589	0.00300166	0.00609556	-2.65618
Lrrc17	-1.16099	-1.56139	-0.76059	10.6408	-6.69027	4.41681e-07	2.25478e-06	6.0858
Cryl1	-1.16102	-1.47583	-0.846214	9.07572	-6.21291	1.47206e-06	6.5309e-06	4.87611
Bst2	-1.16103	-1.60882	-0.713236	9.75049	-9.12181	1.48447e-09	1.83427e-08	11.8254
Zmym1	-1.16127	-1.64926	-0.673271	11.8514	-8.49887	5.93283e-09	5.6589e-08	10.4285
Coq2	-1.16178	-1.61789	-0.705673	10.1859	-7.62234	4.5464e-08	3.21012e-07	8.37536
9530036O11Rik	-1.16253	-1.56171	-0.763342	7.74959	-2.73502	0.0111242	0.0199307	-3.89756
Tfcp2	-1.16307	-1.63132	-0.694828	8.70689	-5.05576	2.96004e-05	9.40622e-05	1.87467
Ubtd1	-1.16326	-1.49395	-0.832559	9.40402	-8.01167	1.81723e-08	1.46468e-07	9.29979
Mapk6	-1.16368	-1.4825	-0.844864	13.4923	-11.3032	1.71495e-11	5.39805e-10	16.3148
Kdm4a	-1.16411	-1.62221	-0.706011	11.3497	-7.83726	2.7337e-08	2.07473e-07	8.88811
Mbd3	-1.16466	-1.56858	-0.760735	12.5526	-12.0903	3.93899e-12	1.7195e-10	17.7902
Ebna1bp2	-1.16468	-1.53988	-0.789482	13.6745	-10.9943	3.11366e-11	8.46419e-10	15.7158
Idnk	-1.16496	-1.48299	-0.846933	8.64616	-6.77763	3.55314e-07	1.86318e-06	6.30468
Gpr19	-1.16576	-1.63459	-0.696929	9.2154	-3.61412	0.00127845	0.00282185	-1.83297
Gfer	-1.16581	-1.71245	-0.61916	11.0979	-10.5412	7.62254e-11	1.70736e-09	14.8156
Tdh	-1.16583	-1.60108	-0.730579	8.7026	-2.7527	0.0106722	0.0191869	-3.85877
Prkrip1	-1.16611	-2.20727	-0.124942	11.3669	-6.85699	2.91815e-07	1.57013e-06	6.50279
Smim8	-1.16803	-1.57279	-0.763278	9.31622	-7.88927	2.41926e-08	1.87657e-07	9.01129
Naa20	-1.16883	-1.53347	-0.804189	9.03674	-9.15036	1.39485e-09	1.73971e-08	11.8881
AI661453	-1.17007	-1.54274	-0.797408	10.4531	-4.1414	0.000326967	0.000818513	-0.501806
Nfs1	-1.1709	-1.33304	-1.00876	10.129	-10.1255	1.77122e-10	3.25431e-09	13.9672
Yars2	-1.17107	-1.35369	-0.988441	7.19084	-4.84834	5.10689e-05	0.000153708	1.33247
Cdkl4	-1.17204	-1.68484	-0.659234	5.6908	-7.19639	1.26802e-07	7.73614e-07	7.34191
Med24	-1.1724	-1.66677	-0.678024	10.5773	-10.9041	3.71365e-11	9.7624e-10	15.5387
Zmat2	-1.17241	-1.52001	-0.824812	11.8012	-9.85741	3.08628e-10	5.12707e-09	13.408
Srrd	-1.17246	-1.53961	-0.805312	6.94028	-7.92248	2.23809e-08	1.76002e-07	9.08977
Zfyve1	-1.17357	-1.3702	-0.976942	8.26174	-8.58365	4.89851e-09	4.86637e-08	10.6217
Mcl1	-1.17366	-1.52441	-0.822901	10.7085	-10.5194	7.96196e-11	1.76919e-09	14.7718
Fcf1	-1.17374	-1.41472	-0.932752	12.2191	-4.34417	0.000192291	0.000508398	0.0205054
Nxf1	-1.17442	-1.55553	-0.793316	13.1947	-8.39949	7.43561e-09	6.84134e-08	10.2008
Sec61a1	-1.17515	-1.44724	-0.903051	11.9935	-5.58436	7.42852e-06	2.7517e-05	3.25409
Rpl11	-1.17541	-1.67018	-0.680632	14.7954	-6.77936	3.53793e-07	1.85683e-06	6.309
Arid3a	-1.17574	-1.54955	-0.801923	9.44151	-4.38105	0.000174553	0.000465512	0.115935
Ccnq	-1.17593	-1.75894	-0.592925	9.48287	-6.26792	1.27983e-06	5.7919e-06	5.0166
Dcaf12l1	-1.17601	-1.53644	-0.815585	5.20134	-3.7033	0.00101753	0.00229117	-1.61134
Sae1	-1.17603	-1.45716	-0.894906	10.3394	-10.8211	4.37139e-11	1.11247e-09	15.3748
Slc31a2	-1.17628	-1.42457	-0.927984	8.48746	-6.83351	3.09292e-07	1.64957e-06	6.44425
Med9	-1.17661	-1.56474	-0.788486	10.022	-9.7032	4.26511e-10	6.61538e-09	13.0822
Pkm	-1.17668	-1.41928	-0.934088	13.1279	-6.25309	1.329e-06	5.98277e-06	4.97874
Pla2g12a	-1.17714	-1.47952	-0.874766	8.87831	-9.34776	9.09507e-10	1.22645e-08	12.3192
Tmed2	-1.17739	-1.50247	-0.852297	11.7286	-6.14942	1.7308e-06	7.52528e-06	4.71359
Snx14	-1.17764	-1.60339	-0.751884	5.83325	-4.87328	4.78257e-05	0.000144688	1.39763
Bckdk	-1.17772	-1.51485	-0.840582	5.97261	-4.76541	6.35235e-05	0.00018673	1.11588
Cenpk	-1.17785	-1.41941	-0.93629	10.7953	-7.59056	4.90397e-08	3.42219e-07	8.29905
Arl6ip1	-1.17838	-1.54631	-0.810444	11.7872	-10.7868	4.67686e-11	1.17275e-09	15.3069
AA414768	-1.17898	-1.47259	-0.885368	7.7703	-3.73569	0.000936318	0.00212309	-1.53045
Rhno1	-1.17912	-1.52646	-0.831778	9.36537	-9.75297	3.841e-10	6.10123e-09	13.1877
Mon1a	-1.17932	-1.75875	-0.599884	10.1892	-7.26433	1.07499e-07	6.69338e-07	7.50825
Txndc15	-1.17934	-1.36367	-0.99501	11.1172	-8.46814	6.36104e-09	6.00034e-08	10.3582
Sf3b6	-1.17934	-1.84506	-0.513622	10.5927	-9.28108	1.05024e-09	1.38653e-08	12.1742
Trmt9b	-1.17942	-1.54357	-0.815283	5.15557	-3.67303	0.00109967	0.00246113	-1.68677
Meikin	-1.17959	-1.66437	-0.694813	7.42554	-3.29524	0.00286033	0.00583929	-2.60992
Mtdh	-1.17974	-1.65956	-0.699923	11.742	-6.91251	2.5438e-07	1.39507e-06	6.64095
Snap47	-1.17995	-1.60604	-0.753863	9.61429	-8.26672	1.0074e-08	8.80169e-08	9.89462
Wdr46	-1.18015	-1.47625	-0.884046	10.9777	-6.58533	5.74266e-07	2.829e-06	5.82183
Tfpi	-1.18065	-1.40015	-0.961153	6.42925	-5.41954	1.14135e-05	4.01876e-05	2.82488
Arhgap9	-1.18089	-1.67358	-0.688201	8.25879	-5.74833	4.85457e-06	1.89015e-05	3.67976
Ric1	-1.18113	-1.61764	-0.744631	10.8767	-9.28639	1.03827e-09	1.3768e-08	12.1857
Klf13	-1.18143	-1.5296	-0.833268	8.84282	-4.69509	7.64379e-05	0.000219936	0.93239
Polr2l	-1.18228	-1.99391	-0.370638	14.7462	-5.5377	8.38742e-06	3.06326e-05	3.1327
1500009C09Rik	-1.18285	-1.70156	-0.66415	8.93211	-6.42451	8.60738e-07	4.07089e-06	5.41506
Ccdc12	-1.1831	-1.6831	-0.68309	11.7773	-13.5699	2.96021e-13	2.56573e-11	20.3766
Tnip1	-1.184	-1.46364	-0.904369	11.7022	-5.38101	1.26219e-05	4.39634e-05	2.72439
Snora47	-1.18411	-1.35416	-1.01407	13.6965	-2.96791	0.00639116	0.0120613	-3.37628
Eif4b	-1.18432	-1.629	-0.739639	13.6031	-10.2836	1.28199e-10	2.54294e-09	14.2926
H2az1	-1.18447	-1.73529	-0.633637	14.3083	-7.17396	1.33922e-07	8.09012e-07	7.28689
Rhbg	-1.18466	-1.55488	-0.814442	7.47783	-7.08046	1.68299e-07	9.77197e-07	7.0568
Spata7	-1.18469	-1.7202	-0.64919	8.0949	-5.71783	5.25348e-06	2.02444e-05	3.6007
Msh6	-1.18471	-1.47164	-0.897772	13.3086	-7.88356	2.4519e-08	1.89452e-07	8.99778
Sgo2a	-1.185	-1.62608	-0.743909	9.99454	-9.2693	1.07735e-09	1.4146e-08	12.1485
Xpo1	-1.18547	-1.71091	-0.660029	11.5034	-8.56038	5.16252e-09	5.0697e-08	10.5687
Kdm4b	-1.1855	-1.68872	-0.682273	8.90075	-8.33716	8.57255e-09	7.68062e-08	10.0574
Zmynd19	-1.18552	-1.46326	-0.90778	13.6649	-10.6767	5.81684e-11	1.37773e-09	15.0875
Haspin	-1.18584	-1.37029	-1.00139	12.3	-8.15494	1.30327e-08	1.09932e-07	9.63497
Heatr1	-1.1859	-1.44979	-0.922011	12.0342	-8.36841	7.98174e-09	7.2216e-08	10.1294
Agpat5	-1.18606	-1.93568	-0.436437	10.0491	-3.60972	0.00129291	0.00284955	-1.84387
Usp5	-1.18616	-1.54018	-0.832136	11.7302	-5.78143	4.45616e-06	1.74526e-05	3.7655
Czib	-1.18622	-1.4221	-0.950347	10.4336	-6.85832	2.90853e-07	1.56636e-06	6.50611
Lmbr1l	-1.1863	-2.07366	-0.298938	12.6117	-7.29974	9.86551e-08	6.23027e-07	7.59473
Rpl27a	-1.18701	-1.86725	-0.506782	13.0839	-6.55145	6.25238e-07	3.05244e-06	5.73633
Smim13	-1.18723	-1.73517	-0.639292	7.14312	-5.40985	1.1706e-05	4.1112e-05	2.79961
Polr2b	-1.18786	-1.51325	-0.862475	11.201	-10.4914	8.42285e-11	1.83798e-09	14.7152
Snrnp200	-1.18786	-1.75286	-0.622872	10.9085	-11.6197	9.41256e-12	3.33088e-10	16.9169
Aaas	-1.18898	-1.5141	-0.863858	9.90493	-7.21922	1.19949e-07	7.37638e-07	7.39787
Gm9993	-1.18951	-1.44052	-0.93851	4.73957	-4.9229	4.19725e-05	0.000128759	1.52733
Lonp1	-1.18961	-1.49123	-0.887983	12.5695	-8.41839	7.12247e-09	6.57852e-08	10.2442
Ints14	-1.19054	-1.47168	-0.909401	10.1272	-9.91611	2.73084e-10	4.66623e-09	13.5313
Pak2	-1.19061	-1.3919	-0.989324	6.91431	-6.21013	1.48253e-06	6.57246e-06	4.86899
Dbnl	-1.19131	-1.38688	-0.995731	6.8152	-8.02683	1.75417e-08	1.4196e-07	9.33539
Slc39a10	-1.1914	-1.62921	-0.75358	10.5591	-8.47626	6.24489e-09	5.90943e-08	10.3768
Zfp949	-1.1923	-1.51873	-0.865861	8.23765	-8.70309	3.74589e-09	3.88255e-08	10.8922
1700123O20Rik	-1.19272	-1.77633	-0.609117	6.98984	-5.18284	2.12048e-05	6.97171e-05	2.20688
Ppp2ca	-1.19314	-1.64651	-0.739763	11.0279	-12.0189	4.48889e-12	1.88227e-10	17.6593
Depdc1a	-1.19354	-1.67272	-0.714353	5.22342	-4.62238	9.25577e-05	0.000261783	0.742853
Gm9079	-1.19368	-1.43669	-0.95066	10.2061	-8.74562	3.40616e-09	3.6054e-08	10.988
Ndufs2	-1.19369	-1.68178	-0.705605	8.36609	-6.21498	1.46434e-06	6.50981e-06	4.88138
Mkrn2os	-1.19428	-1.59285	-0.795709	8.81471	-7.28113	1.03206e-07	6.47326e-07	7.5493
Cyp2c67	-1.19436	-1.46848	-0.920245	7.23164	-4.47927	0.000134856	0.0003678	0.370631
Wdr81	-1.19469	-1.57524	-0.81414	10.4159	-4.82904	5.37299e-05	0.000161028	1.28203
Tubb4a	-1.19477	-1.56897	-0.820576	8.91329	-7.65261	4.23045e-08	3.02634e-07	8.44795
Slc12a5	-1.19481	-1.39507	-0.994561	8.05166	-5.95038	2.88235e-06	1.17785e-05	4.20203
Trim13	-1.19792	-1.56704	-0.828803	12.8537	-11.6584	8.75449e-12	3.1351e-10	16.9896
Pcyt2	-1.19833	-1.68423	-0.71243	11.3077	-4.8706	4.81639e-05	0.000145551	1.39063
Mfsd5	-1.19884	-1.77042	-0.627271	9.98212	-4.48275	0.000133628	0.000364748	0.379667
Crtc2	-1.19904	-1.52793	-0.870151	7.91596	-9.0158	1.87238e-09	2.20646e-08	11.5913
Kdm2a	-1.19963	-1.9941	-0.405169	7.97646	-9.98326	2.37542e-10	4.15994e-09	13.6717
Ddx54	-1.20007	-1.41849	-0.981654	12.2645	-6.36073	1.01136e-06	4.69597e-06	5.25305
Rad54b	-1.20013	-1.44796	-0.952301	7.67555	-9.38593	8.37808e-10	1.15583e-08	12.4019
Slc9a1	-1.20023	-1.76785	-0.632605	12.2202	-5.15062	2.30749e-05	7.53683e-05	2.12266
Kcnq1	-1.20024	-1.56313	-0.837351	8.35355	-5.5062	9.1044e-06	3.29295e-05	3.05071
1600023N17Rik	-1.20079	-1.76425	-0.637324	5.86445	-7.09945	1.60656e-07	9.39201e-07	7.1036
Dgcr8	-1.20133	-1.65373	-0.748943	7.63662	-7.00382	2.03123e-07	1.15254e-06	6.86745
Laptm4a	-1.20135	-1.43528	-0.967417	11.5195	-10.2053	1.50405e-10	2.88764e-09	14.1318
Smc4	-1.20188	-1.77688	-0.626876	11.3758	-8.49807	5.94361e-09	5.66466e-08	10.4267
Mettl27	-1.20188	-1.646	-0.757765	7.90753	-6.25865	1.31033e-06	5.90981e-06	4.99295
Lage3	-1.20223	-1.57891	-0.825552	8.73048	-3.95694	0.000528613	0.00127141	-0.972672
Poldip3	-1.20252	-1.78232	-0.622711	13.0896	-6.9525	2.30478e-07	1.28102e-06	6.74027
Slc35f6	-1.20259	-1.63509	-0.770098	9.92703	-9.38914	8.32052e-10	1.15029e-08	12.4089
Rps7	-1.20261	-1.446	-0.959218	13.0692	-6.76339	3.68125e-07	1.92109e-06	6.26905
Orc1	-1.20295	-1.59091	-0.814996	9.76793	-8.66571	4.0731e-09	4.17109e-08	10.8077
Rrp7a	-1.20323	-1.51316	-0.8933	12.3598	-13.8993	1.71274e-13	1.72152e-11	20.9215
Kctd18	-1.20326	-1.68378	-0.722733	8.19254	-6.00886	2.48028e-06	1.03009e-05	4.35266
Snrpd2	-1.20334	-1.74119	-0.665498	11.3037	-6.39822	9.19855e-07	4.32995e-06	5.34832
Ctu1	-1.20352	-1.64614	-0.760902	7.54481	-9.53056	6.14866e-10	8.91445e-09	12.7137
Khdc4	-1.20385	-1.47195	-0.935756	10.4961	-8.30865	9.15043e-09	8.12534e-08	9.99158
Rpl36al	-1.20398	-1.9079	-0.500055	12.3417	-5.28067	1.64098e-05	5.56028e-05	2.46247
Ccdc22	-1.20464	-1.54741	-0.861877	6.653	-3.69246	0.00104622	0.00235105	-1.63837
P4htm	-1.20544	-1.51357	-0.897307	5.85878	-6.2527	1.3303e-06	5.98635e-06	4.97776
Ppan	-1.20602	-1.71867	-0.693383	13.1243	-9.23208	1.1678e-09	1.50033e-08	12.0672
Gm14246	-1.20681	-1.4279	-0.985718	4.89142	-4.37978	0.000175135	0.000466755	0.112647
Kif17	-1.20716	-1.60594	-0.808388	12.138	-6.83308	3.09626e-07	1.64964e-06	6.44317
Ddrgk1	-1.20722	-1.5899	-0.824544	7.98399	-6.33728	1.07325e-06	4.93738e-06	5.19338
Itgb3bp	-1.20752	-1.4643	-0.95075	5.50855	-3.92519	0.00057401	0.00136574	-1.05324
Rlf	-1.20753	-1.42395	-0.991117	9.7213	-11.6083	9.61708e-12	3.39321e-10	16.8954
Ppp1r12b	-1.20818	-1.69294	-0.723417	6.46052	-4.29401	0.000219321	0.000572524	-0.109088
Polr2e	-1.20824	-1.38989	-1.0266	12.7687	-8.62451	4.46806e-09	4.49296e-08	10.7144
Ctsd	-1.20846	-2.03974	-0.377182	10.142	-5.56298	7.85321e-06	2.89037e-05	3.1985
Gpr137b-ps	-1.20862	-1.76196	-0.655286	10.8219	-8.79279	3.06617e-09	3.30401e-08	11.0941
Flot1	-1.20881	-1.439	-0.978613	8.63466	-7.41327	7.49996e-08	4.89133e-07	7.87093
Fam8a1	-1.20882	-1.42004	-0.997595	9.93306	-5.97712	2.6909e-06	1.10642e-05	4.27094
Lamp3	-1.20895	-1.72689	-0.691007	11.55	-8.98746	1.99279e-09	2.32771e-08	11.5285
Prdm4	-1.20905	-1.48799	-0.930118	10.1151	-8.12803	1.38695e-08	1.15847e-07	9.57222
Rbm28	-1.20928	-1.46293	-0.955628	12.4897	-6.23677	1.38531e-06	6.20123e-06	4.93708
Ddi2	-1.20957	-1.68504	-0.734105	11.5695	-10.8996	3.74688e-11	9.82816e-10	15.5297
Rbm12b2	-1.20975	-1.45831	-0.961194	11.0224	-10.5584	7.36397e-11	1.67453e-09	14.8504
Clk4	-1.20983	-2.83397	0.414306	9.35611	-5.45609	1.0375e-05	3.68761e-05	2.92017
Ak6	-1.21139	-1.7247	-0.698083	9.23893	-10.6163	6.56024e-11	1.52068e-09	14.9666
Dync1li1	-1.21164	-1.61357	-0.809712	7.15168	-8.43609	6.84139e-09	6.37304e-08	10.2848
Rcor2	-1.21181	-1.40086	-1.02276	12.1566	-5.12371	2.47628e-05	8.02677e-05	2.05234
Tet3	-1.21195	-1.74849	-0.675396	9.79849	-5.97004	2.74029e-06	1.12557e-05	4.2527
Lyrm1	-1.21201	-1.74913	-0.674892	7.41022	-10.1515	1.67913e-10	3.13324e-09	14.0209
Rps4x	-1.21252	-1.52941	-0.895632	12.207	-7.7701	3.20259e-08	2.37337e-07	8.72852
Kdm3a	-1.21371	-1.55668	-0.870728	10.1879	-7.24866	1.11667e-07	6.92167e-07	7.46994
Cse1l	-1.21391	-1.46082	-0.966994	9.70537	-8.38821	7.62937e-09	6.97667e-08	10.1749
1600029O15Rik	-1.21448	-1.56701	-0.861938	13.7109	-10.2861	1.2757e-10	2.53466e-09	14.2975
Wdyhv1	-1.21521	-1.59865	-0.831773	8.47935	-4.44324	0.000148249	0.000400815	0.277117
Upf1	-1.21575	-1.87167	-0.559831	11.619	-11.818	6.50098e-12	2.487e-10	17.2881
Kat8	-1.21589	-1.47012	-0.96166	12.3626	-11.0804	2.63362e-11	7.46463e-10	15.884
Thap4	-1.21619	-1.67905	-0.75333	11.1258	-12.4109	2.20571e-12	1.13717e-10	18.3708
Ell2	-1.21622	-1.54131	-0.891119	7.99907	-5.05921	2.93334e-05	9.34097e-05	1.88369
Ak7	-1.21636	-1.78102	-0.651689	6.31798	-6.84367	3.01601e-07	1.61407e-06	6.46959
Psmb1	-1.21681	-1.40899	-1.02464	10.3873	-4.7012	7.52191e-05	0.000216846	0.948319
Uqcc2	-1.21721	-1.74942	-0.684994	10.0126	-11.4434	1.31294e-11	4.35016e-10	16.583
L3mbtl2	-1.21781	-1.63716	-0.798454	9.30512	-6.76611	3.65638e-07	1.91062e-06	6.27587
Prps1l3	-1.2188	-1.53528	-0.902314	12.1093	-11.2416	1.9296e-11	5.91794e-10	16.1964
Cdk12	-1.21939	-1.42967	-1.00911	11.3656	-14.0811	1.27175e-13	1.34614e-11	21.2177
Ube2j2	-1.2198	-1.46254	-0.977047	13.5062	-6.92818	2.44725e-07	1.3505e-06	6.6799
Usp33	-1.22023	-1.8128	-0.627659	12.0799	-15.1943	2.18906e-14	4.84876e-12	22.9633
Samd1	-1.22046	-1.62496	-0.815953	12.7072	-6.02269	2.39379e-06	9.97983e-06	4.38825
Cavin1	-1.22089	-1.46295	-0.978829	9.92791	-2.46227	0.0208059	0.0349276	-4.47751
Gm9881	-1.2221	-2.07277	-0.371435	5.32226	-4.7369	6.84745e-05	0.000199664	1.04145
Mea1	-1.22305	-1.46062	-0.985474	12.3793	-12.907	9.18475e-13	5.93831e-11	19.2468
Ubr3	-1.22322	-1.78755	-0.658895	6.18867	-6.22541	1.42597e-06	6.36658e-06	4.90804
Zfp410	-1.22412	-1.41795	-1.03029	9.08759	-10.342	1.13873e-10	2.31038e-09	14.4118
Ppp1r11	-1.22423	-1.71489	-0.733566	12.2302	-4.78413	6.04694e-05	0.00017894	1.16476
Ogfod3	-1.22463	-1.65206	-0.797205	8.05149	-4.82557	5.42217e-05	0.000162258	1.27299
Surf4	-1.2257	-1.59252	-0.858882	11.9427	-6.13755	1.78405e-06	7.73154e-06	4.68318
Erp29	-1.22595	-1.47454	-0.977349	12.3819	-5.23219	1.86313e-05	6.21614e-05	2.33586
Cstf2t	-1.22633	-1.43603	-1.01663	10.5734	-7.72462	3.56622e-08	2.60731e-07	8.62011
Larp1b	-1.22641	-1.62839	-0.82444	11.4893	-6.21362	1.46941e-06	6.52399e-06	4.87791
Slmap	-1.22656	-1.46481	-0.988302	8.61937	-7.15763	1.39366e-07	8.37246e-07	7.24676
Psmb7	-1.22677	-1.55719	-0.896342	10.501	-10.4965	8.33765e-11	1.83284e-09	14.7254
Dph7	-1.22679	-1.70848	-0.74511	8.6657	-11.2225	2.00175e-11	6.09233e-10	16.1596
Yipf3	-1.22685	-1.48241	-0.971291	9.74561	-12.4019	2.24162e-12	1.14203e-10	18.3546
Setd5	-1.22694	-1.75917	-0.694715	9.06128	-5.37999	1.26554e-05	4.40417e-05	2.72174
Rpl32l	-1.22732	-1.43542	-1.01921	13.0592	-8.55201	5.26096e-09	5.14946e-08	10.5497
Mutyh	-1.22798	-1.5313	-0.924665	9.53269	-9.63136	4.96398e-10	7.51571e-09	12.9293
Ptcra	-1.22881	-1.69655	-0.76107	6.91997	-4.55889	0.000109384	0.000304549	0.577564
Nvl	-1.22945	-1.48487	-0.974027	6.84131	-7.1549	1.40297e-07	8.41993e-07	7.24006
Tmem231	-1.23058	-1.49443	-0.966737	8.65023	-8.29483	9.44502e-09	8.35591e-08	9.95963
Zcrb1	-1.23078	-1.78545	-0.676113	10.1039	-7.96688	2.01737e-08	1.60331e-07	9.19445
Atp6v1a	-1.2316	-1.77084	-0.692357	10.952	-12.4724	1.97611e-12	1.04124e-10	18.4808
Npdc1	-1.23179	-1.52802	-0.935557	7.95329	-4.28513	0.000224486	0.000584728	-0.132006
Eef1a1	-1.23184	-1.80556	-0.658126	13.9473	-9.70724	4.22892e-10	6.57765e-09	13.0908
Ercc3	-1.23247	-1.47311	-0.991822	8.80759	-7.67484	4.01291e-08	2.89321e-07	8.50116
Brd2	-1.23295	-2.00629	-0.459607	13.804	-7.87251	2.51631e-08	1.93099e-07	8.97164
Ppdpf	-1.23324	-1.70007	-0.76641	10.2202	-4.74809	6.64865e-05	0.000194436	1.07066
Mrpl49	-1.23334	-1.4494	-1.01729	8.64248	-5.66955	5.95391e-06	2.2615e-05	3.47544
Arg2	-1.23346	-1.5967	-0.870217	11.2003	-8.37615	7.842e-09	7.10592e-08	10.1472
Pcgf6	-1.23398	-1.58246	-0.885493	12.3833	-11.8369	6.27802e-12	2.43014e-10	17.3231
Kri1	-1.23414	-1.8168	-0.651472	9.51075	-6.11717	1.8794e-06	8.07745e-06	4.63093
Gart	-1.23419	-1.50281	-0.965571	7.01362	-4.72174	7.12607e-05	0.00020648	1.00191
Tpd52l2	-1.23437	-1.71799	-0.750753	12.0876	-10.2121	1.48326e-10	2.8615e-09	14.1458
Casp9	-1.2349	-1.69473	-0.775063	8.02971	-5.87673	3.48415e-06	1.39518e-05	4.01199
Rad54l2	-1.23562	-1.5962	-0.875036	7.22145	-3.71145	0.00099648	0.00224715	-1.59102
1700029F12Rik	-1.2361	-1.50105	-0.971142	5.61341	-7.96513	2.02562e-08	1.60773e-07	9.19033
Ssr2	-1.23631	-1.50739	-0.965225	9.35136	-7.03016	1.90394e-07	1.0891e-06	6.93261
Mfap2	-1.23642	-1.63203	-0.840823	12.1447	-6.90489	2.59209e-07	1.4183e-06	6.62203
2700062C07Rik	-1.23667	-1.56624	-0.907108	11.6436	-11.6897	8.2568e-12	3.00971e-10	17.0483
Coro2b	-1.23682	-2.53412	0.0604768	8.70313	-7.74872	3.3685e-08	2.48248e-07	8.67761
Ftsj3	-1.23784	-1.63643	-0.839252	10.1431	-7.47137	6.52234e-08	4.33169e-07	8.01165
Cox4i1	-1.23871	-1.74186	-0.735554	12.5511	-5.87709	3.48092e-06	1.39482e-05	4.01292
Bbs4	-1.2397	-1.67177	-0.807627	11.4579	-9.08174	1.62033e-09	1.9636e-08	11.7371
Exosc8	-1.23997	-1.68535	-0.794593	12.2345	-8.65986	4.12698e-09	4.21904e-08	10.7945
Hps3	-1.24	-1.69734	-0.782646	7.39154	-8.93226	2.2506e-09	2.5711e-08	11.4058
Qpctl	-1.2404	-1.73906	-0.741735	8.13238	-3.20806	0.00355231	0.00708506	-2.81747
Eif6	-1.24047	-1.46789	-1.01305	13.9851	-15.3931	1.61623e-14	3.79053e-12	23.2634
9130401M01Rik	-1.24089	-1.51695	-0.964826	9.95269	-9.79995	3.48036e-10	5.61033e-09	13.287
Gm4532	-1.24105	-1.53932	-0.942773	5.48961	-5.54502	8.2291e-06	3.0098e-05	3.15175
Pwwp2a	-1.24124	-1.85188	-0.630598	7.69825	-9.89808	2.83527e-10	4.78873e-09	13.4935
Mbd4	-1.24127	-1.53196	-0.950585	8.01086	-3.04222	0.00533764	0.0102461	-3.20553
Dennd5a	-1.24195	-1.60161	-0.882296	11.2182	-6.52964	6.60453e-07	3.20214e-06	5.68125
Tbc1d22b	-1.24336	-1.9221	-0.56462	10.6467	-5.72848	5.11047e-06	1.97756e-05	3.62833
Rrn3	-1.24341	-1.44746	-1.03936	12.7172	-7.62967	4.46776e-08	3.16715e-07	8.39294
1700094D03Rik	-1.24366	-1.73619	-0.751118	6.72867	-8.59699	4.75349e-09	4.73804e-08	10.652
Mcm7	-1.24408	-1.67366	-0.814504	12.2384	-12.601	1.57218e-12	8.78612e-11	18.7095
Rit1	-1.24441	-1.505	-0.983821	11.4199	-4.06286	0.000401316	0.000990128	-0.702854
Emc1	-1.24468	-1.51055	-0.978809	6.26544	-3.5962	0.00133829	0.00294305	-1.87731
Fam117a	-1.2448	-1.70335	-0.786255	11.0569	-9.26118	1.09645e-09	1.43017e-08	12.1308
Nr2f6	-1.24571	-1.68557	-0.805851	7.6395	-6.27236	1.26547e-06	5.73561e-06	5.02793
Usp36	-1.24596	-1.52109	-0.970824	9.49691	-6.45247	8.02094e-07	3.82073e-06	5.48597
Anks3	-1.24632	-1.58859	-0.904058	5.13113	-3.75454	0.000892018	0.00202995	-1.48328
2410006H16Rik	-1.24843	-1.69993	-0.79693	9.7797	-8.30009	9.33181e-09	8.27411e-08	9.97179
Neto2	-1.2485	-1.8056	-0.691405	6.35293	-2.76439	0.0103831	0.0187163	-3.83307
Pla2g15	-1.24853	-1.83871	-0.658353	11.5264	-7.69432	3.83163e-08	2.78264e-07	8.54776
Tstd2	-1.24856	-1.57904	-0.918072	7.91624	-4.98764	3.54029e-05	0.000110275	1.69657
Ints9	-1.24878	-1.59292	-0.904643	10.2424	-4.55044	0.000111843	0.000310529	0.555574
Endog	-1.24938	-2.10654	-0.392232	8.37229	-5.52125	8.75453e-06	3.18373e-05	3.08988
Nup133	-1.24948	-1.52747	-0.971502	10.392	-8.57844	4.95637e-09	4.90867e-08	10.6098
Trp53	-1.25041	-1.61305	-0.88777	7.11355	-8.25009	1.04664e-08	9.09803e-08	9.85609
Stx1a	-1.25155	-1.72029	-0.782814	6.75432	-5.73252	5.0573e-06	1.96079e-05	3.6388
Atg2a	-1.25169	-1.45921	-1.04417	9.38715	-7.03135	1.8984e-07	1.08645e-06	6.93554
Ggnbp2	-1.25212	-1.67374	-0.830497	7.96992	-12.2471	2.96223e-12	1.38403e-10	18.0756
Tprn	-1.25244	-1.47941	-1.02547	11.1783	-12.5336	1.77184e-12	9.67717e-11	18.59
Napa	-1.2534	-1.52768	-0.979112	10.1886	-10.1498	1.68497e-10	3.13436e-09	14.0174
Gm6749	-1.25385	-1.64212	-0.86557	13.6452	-12.1974	3.24147e-12	1.45966e-10	17.9854
Ubfd1	-1.25429	-1.69572	-0.812866	12.1068	-11.7699	7.10861e-12	2.6654e-10	17.1985
Ubr5	-1.25464	-1.47833	-1.03095	11.8874	-8.70318	3.74515e-09	3.88255e-08	10.8924
Phlda2	-1.2547	-1.58758	-0.921824	7.71367	-5.74352	4.91529e-06	1.91317e-05	3.66731
H3f3c	-1.25472	-1.7412	-0.768232	13.6366	-8.82642	2.84519e-09	3.09839e-08	11.1695
Hdac1	-1.2566	-1.62073	-0.892481	11.9706	-6.11904	1.87045e-06	8.04471e-06	4.63572
Ess2	-1.25848	-1.58339	-0.933571	11.1833	-9.97186	2.43226e-10	4.24086e-09	13.6479
Efcab12	-1.25863	-1.79965	-0.717613	9.01677	-9.67369	4.53907e-10	6.96048e-09	13.0195
Gm51793	-1.25908	-1.94852	-0.569633	10.5887	-6.71975	4.10371e-07	2.11389e-06	6.15976
Psmd14	-1.25928	-1.54037	-0.978199	8.92186	-6.19166	1.55398e-06	6.84451e-06	4.82175
2300002M23Rik	-1.25965	-1.78231	-0.736989	8.65356	-6.55152	6.25125e-07	3.05244e-06	5.73651
Crlf3	-1.25968	-1.64098	-0.878375	11.0136	-7.19909	1.25972e-07	7.69927e-07	7.34853
Socs7	-1.26073	-1.55413	-0.967326	11.4621	-6.22748	1.41845e-06	6.33771e-06	4.91335
Cebpb	-1.26111	-1.56612	-0.956098	8.36822	-9.13547	1.44089e-09	1.78781e-08	11.8554
Pip4k2c	-1.26118	-1.52591	-0.996446	10.7067	-6.99155	2.09349e-07	1.18114e-06	6.83706
Ncmap	-1.26153	-1.60558	-0.917489	7.58971	-3.96614	0.000516142	0.00124392	-0.949317
Mrpl13	-1.26155	-1.61015	-0.91295	10.7591	-7.82381	2.82159e-08	2.12525e-07	8.85621
Ccdc92	-1.26176	-1.51127	-1.01225	11.8641	-9.76495	3.74556e-10	5.98938e-09	13.213
Sbds	-1.26197	-1.49567	-1.02827	11.791	-9.23049	1.17184e-09	1.50391e-08	12.0637
Psmd13	-1.26224	-1.59272	-0.931764	8.11985	-3.5917	0.00135372	0.00297371	-1.88842
Abcf2	-1.26237	-1.72738	-0.797356	11.85	-8.42367	7.0373e-09	6.50991e-08	10.2563
4930453N24Rik	-1.26271	-1.97285	-0.552576	12.1004	-9.89753	2.83857e-10	4.78873e-09	13.4923
Uqcc3	-1.26286	-1.55244	-0.973278	9.52704	-2.36876	0.0256216	0.0419808	-4.6678
Icam4	-1.2631	-1.66157	-0.864637	5.54598	-7.29281	1.00326e-07	6.31248e-07	7.57781
Zfp110	-1.26321	-1.66613	-0.86028	8.03131	-7.48787	6.26906e-08	4.1914e-07	8.05157
Ly6e	-1.26426	-1.90543	-0.623102	10.2115	-4.57964	0.000103573	0.000290397	0.631567
Trap1	-1.26462	-1.62499	-0.904242	8.08483	-7.81467	2.88303e-08	2.16608e-07	8.83449
Fam24b	-1.26487	-1.42983	-1.09991	8.72981	-12.264	2.87314e-12	1.35298e-10	18.1062
Timm44	-1.26499	-1.74218	-0.787803	11.329	-7.70234	3.75944e-08	2.73353e-07	8.56693
Gm7609	-1.26603	-1.55815	-0.973902	6.18743	-6.26169	1.30024e-06	5.87538e-06	5.00071
Klhdc4	-1.26732	-1.55566	-0.97898	10.7434	-5.63466	6.51821e-06	2.44556e-05	3.38484
Cpne1	-1.26752	-1.52295	-1.01208	10.0756	-5.9874	2.62073e-06	1.08091e-05	4.29743
Grm2	-1.26755	-1.6437	-0.891399	11.0873	-8.86554	2.6086e-09	2.88368e-08	11.257
Atp6v0b	-1.26796	-1.68343	-0.852495	10.5717	-12.0354	4.35456e-12	1.84229e-10	17.6897
Ebf1	-1.2681	-1.49623	-1.03997	6.25549	-2.42936	0.0223965	0.0373202	-4.54501
Fbxl6	-1.26878	-1.55639	-0.981166	9.65687	-9.89068	2.87934e-10	4.83026e-09	13.4779
Reep3	-1.26883	-1.69694	-0.840717	7.7309	-5.42922	1.11285e-05	3.92729e-05	2.85013
Mex3b	-1.2691	-1.45527	-1.08293	8.10564	-3.08589	0.00479811	0.00930299	-3.10424
Psmc2	-1.26967	-1.63442	-0.904916	12.0287	-5.66823	5.97442e-06	2.26785e-05	3.472
Tmem214	-1.26977	-1.92341	-0.616139	9.44679	-12.8346	1.04216e-12	6.5607e-11	19.1206
Ankzf1	-1.27024	-1.66099	-0.879498	9.71006	-10.8172	4.40548e-11	1.11877e-09	15.367
Rpl36a	-1.2703	-1.45658	-1.08402	11.7414	-6.96237	2.24938e-07	1.25372e-06	6.76476
Elobl	-1.27036	-1.69745	-0.843265	12.7204	-8.77029	3.22375e-09	3.44279e-08	11.0435
Rnf11	-1.27057	-1.57348	-0.967655	8.32938	-8.45211	6.59668e-09	6.16429e-08	10.3215
Prr13	-1.27076	-1.6503	-0.891226	8.88889	-10.4911	8.4277e-11	1.83798e-09	14.7146
Hk1	-1.27087	-1.61082	-0.930923	13.3915	-8.31022	9.11763e-09	8.10223e-08	9.9952
F830115B05Rik	-1.27199	-1.70209	-0.841894	4.62582	-6.01043	2.47029e-06	1.02665e-05	4.35671
Fsd1	-1.27218	-1.62832	-0.916034	8.76829	-8.52918	5.53952e-09	5.36504e-08	10.4977
5730455P16Rik	-1.27363	-1.52166	-1.0256	5.85861	-4.27974	0.000227681	0.000592148	-0.145923
Tmem50b	-1.27458	-1.50152	-1.04764	11.4048	-4.13186	0.000335219	0.000837416	-0.526278
Ppat	-1.2747	-1.66056	-0.888831	8.92348	-6.64062	5.00016e-07	2.51079e-06	5.96105
Uqcrc1	-1.27521	-1.64601	-0.904401	7.19807	-4.26817	0.000234688	0.000608519	-0.175764
Sec63	-1.27533	-1.59418	-0.956487	8.04355	-9.72168	4.10226e-10	6.43926e-09	13.1214
Gm5481	-1.27571	-1.85031	-0.701104	10.5033	-6.76427	3.67316e-07	1.91771e-06	6.27126
Tmem11	-1.27574	-1.57335	-0.978126	13.0883	-16.9177	1.74662e-15	9.49605e-13	25.4552
Sarnp	-1.27579	-1.47976	-1.07182	9.36503	-10.7802	4.73831e-11	1.18073e-09	15.2937
Lrrc8d	-1.27592	-1.69017	-0.861672	9.98043	-7.22457	1.18398e-07	7.28851e-07	7.41098
Sdc1	-1.27635	-1.50044	-1.05226	10.3881	-7.99214	1.90187e-08	1.51959e-07	9.25389
Dnlz	-1.27671	-1.64545	-0.907979	7.95377	-3.79091	0.000812256	0.00186476	-1.39205
Skp2	-1.27681	-1.66068	-0.892942	9.63034	-12.5598	1.69134e-12	9.27989e-11	18.6365
Dnaja1	-1.2772	-1.54167	-1.01274	14.5651	-7.34539	8.83415e-08	5.6566e-07	7.70597
Srpr	-1.27839	-1.97531	-0.581477	9.77885	-11.7989	6.73572e-12	2.54956e-10	17.2525
Rps24	-1.2784	-1.65892	-0.897881	14.5371	-6.35462	1.02712e-06	4.75442e-06	5.23751
Ruvbl1	-1.28035	-1.59377	-0.966933	12.2744	-6.63726	5.04237e-07	2.52774e-06	5.95259
Rilp	-1.28141	-1.5563	-1.00653	11.6661	-4.27932	0.000227931	0.000592669	-0.147002
Pim1	-1.28227	-2.14963	-0.414904	8.46916	-7.23043	1.16723e-07	7.20024e-07	7.42533
Ints12	-1.28242	-1.6171	-0.947735	9.44312	-9.51074	6.41391e-10	9.25413e-09	12.6711
Calr	-1.28248	-1.61993	-0.945033	11.6265	-9.0775	1.63545e-09	1.97592e-08	11.7277
Ctsl	-1.28284	-1.46631	-1.09938	11.4211	-4.79524	5.87275e-05	0.000174044	1.19376
Slc66a1	-1.28297	-1.904	-0.661935	8.08728	-3.7325	0.000944018	0.00213852	-1.53842
Tmco4	-1.28298	-1.94326	-0.622696	10.5656	-5.29723	1.57135e-05	5.35163e-05	2.50573
Naa10	-1.28383	-1.90065	-0.667015	9.743	-7.91236	2.29178e-08	1.79398e-07	9.06587
Mfsd13a	-1.28398	-1.66563	-0.902328	8.96966	-7.62091	4.56184e-08	3.21723e-07	8.37194
Tmod4	-1.28539	-1.52781	-1.04296	7.39346	-10.7844	4.6992e-11	1.17588e-09	15.3021
Tmem229b	-1.28621	-1.54775	-1.02468	11.8164	-4.57872	0.000103824	0.000290964	0.629174
Phb2	-1.28634	-1.63324	-0.939447	11.4736	-12.0349	4.35891e-12	1.84229e-10	17.6887
Ythdf2	-1.28653	-1.53786	-1.03521	10.8465	-14.1096	1.21412e-13	1.32019e-11	21.2638
Tceal7	-1.28655	-1.74587	-0.827222	5.24127	-2.82973	0.0088973	0.0162598	-3.68824
Atad2	-1.28742	-1.58518	-0.989653	9.06303	-6.38982	9.39586e-07	4.40721e-06	5.327
Timm17b	-1.28764	-1.58125	-0.994028	10.6776	-4.8797	4.70245e-05	0.000142431	1.41441
LTO1	-1.28879	-1.49335	-1.08422	8.36914	-5.3385	1.41052e-05	4.85922e-05	2.61348
Eif3h	-1.28913	-1.58222	-0.996049	13.9589	-14.3673	8.00768e-14	1.04304e-11	21.6774
Ddx47	-1.2896	-1.68093	-0.898268	9.56903	-8.64089	4.30653e-09	4.36899e-08	10.7515
Ndc1	-1.29008	-1.66347	-0.916703	9.64583	-5.46232	1.02079e-05	3.63903e-05	2.93639
Fbxl12	-1.2912	-1.94148	-0.640928	12.0916	-4.90143	4.44121e-05	0.000135306	1.47119
Fbln1	-1.2921	-1.54065	-1.04355	5.90329	-2.55924	0.0167053	0.028688	-4.27542
Erbin	-1.29229	-1.75219	-0.832388	6.8164	-6.78392	3.49808e-07	1.83834e-06	6.3204
Dipk1b	-1.29274	-1.52756	-1.05792	6.94289	-5.05148	2.99345e-05	9.49978e-05	1.8635
Polr1c	-1.29292	-1.52887	-1.05698	10.8711	-8.17932	1.23191e-08	1.05098e-07	9.69175
Eif4ebp1	-1.29316	-1.5889	-0.997414	10.0629	-3.40964	0.00214732	0.00450835	-2.33423
Sat1	-1.29374	-1.47976	-1.10772	10.7589	-8.82545	2.85134e-09	3.10045e-08	11.1673
Cdipt	-1.29385	-1.53265	-1.05504	12.8886	-13.0391	7.30497e-13	5.10385e-11	19.4755
Ddit3	-1.29418	-1.80904	-0.779322	9.22695	-7.51503	5.8741e-08	3.97174e-07	8.11714
Tm9sf2	-1.29454	-1.66209	-0.926995	11.7964	-7.99932	1.87027e-08	1.49935e-07	9.27078
S100pbp	-1.29498	-1.49013	-1.09983	9.84909	-5.13531	2.40202e-05	7.81996e-05	2.08267
Ubr4	-1.29553	-1.51144	-1.07963	10.2147	-9.26398	1.08984e-09	1.42397e-08	12.1369
Snx13	-1.2961	-1.54144	-1.05076	8.95554	-9.44229	7.42418e-10	1.05214e-08	12.5237
Emc4	-1.29616	-1.75398	-0.838343	11.6414	-6.18557	1.57827e-06	6.94033e-06	4.80617
Arf6	-1.298	-1.60104	-0.994968	12.1649	-13.4746	3.47441e-13	2.86603e-11	20.2169
Brd3	-1.29809	-1.73653	-0.859646	10.3687	-6.27847	1.24596e-06	5.65363e-06	5.04353
Nelfe	-1.29909	-1.80807	-0.790105	10.3778	-6.13687	1.78716e-06	7.7394e-06	4.68143
Oxsr1	-1.29918	-1.95985	-0.638514	8.88534	-6.09587	1.98463e-06	8.47187e-06	4.57627
Zfp428	-1.29981	-1.55184	-1.04779	6.50508	-4.56337	0.000108103	0.000301614	0.589219
Gkn3	-1.29992	-1.65412	-0.94572	7.6775	-5.54695	8.18779e-06	2.99768e-05	3.15678
Gm6525	-1.30016	-1.6783	-0.922031	11.7801	-5.33251	1.43279e-05	4.92884e-05	2.59784
Snapc5	-1.3004	-1.59513	-1.00566	10.0774	-11.284	1.77895e-11	5.54108e-10	16.278
9330175M20Rik	-1.30084	-1.50292	-1.09875	12.195	-4.14471	0.000324159	0.000812162	-0.493333
Bnip3	-1.30094	-1.83084	-0.77103	12.9258	-12.1052	3.83336e-12	1.67952e-10	17.8174
Pih1d1	-1.30171	-1.78081	-0.822603	8.67543	-9.23858	1.15148e-09	1.48414e-08	12.0814
Ttc1	-1.30298	-1.67049	-0.935472	12.8027	-12.4327	2.12145e-12	1.10325e-10	18.4098
Arhgap12	-1.30331	-1.60089	-1.00574	8.88815	-7.10945	1.56773e-07	9.23724e-07	7.12824
Rfx1	-1.30385	-1.63691	-0.970785	8.3228	-9.03241	1.80531e-09	2.14219e-08	11.6281
Cmss1	-1.3041	-1.92622	-0.681982	9.81054	-9.5612	5.76064e-10	8.47516e-09	12.7794
Zfp229	-1.30415	-1.50355	-1.10475	9.07302	-9.96494	2.46742e-10	4.28343e-09	13.6334
Spast	-1.30657	-1.50966	-1.10348	12.7191	-8.52134	5.63865e-09	5.43902e-08	10.4798
Eif3b	-1.3066	-1.62145	-0.99174	10.1322	-12.6667	1.39961e-12	8.13079e-11	18.8258
Dnajc30	-1.30708	-1.59379	-1.02037	10.2803	-6.84481	3.00754e-07	1.61026e-06	6.47242
Tmem164	-1.30791	-1.59741	-1.01841	9.57689	-8.71092	3.68081e-09	3.83838e-08	10.9098
Dhx40	-1.30879	-1.61184	-1.00575	11.2875	-13.6151	2.74435e-13	2.41361e-11	20.452
Lrrc42	-1.30929	-1.98363	-0.634956	10.9755	-11.9433	5.15761e-12	2.11268e-10	17.5201
Ddx42	-1.30966	-1.81793	-0.801401	9.87758	-12.3903	2.28867e-12	1.1502e-10	18.3339
Kif20b	-1.31061	-1.5844	-1.03682	12.2551	-11.0749	2.66185e-11	7.47558e-10	15.8733
Prorp	-1.31123	-1.48889	-1.13357	7.20852	-7.54383	5.48287e-08	3.75605e-07	8.1866
Chrac1	-1.31188	-1.7175	-0.90625	6.92757	-5.94561	2.91789e-06	1.19075e-05	4.18975
Cd3eap	-1.31213	-1.49679	-1.12747	9.31697	-5.497	9.32527e-06	3.36266e-05	3.02676
Nfxl1	-1.31233	-1.59068	-1.03399	10.4993	-10.3627	1.09196e-10	2.24029e-09	14.454
Pmel	-1.31348	-1.56837	-1.0586	6.02271	-4.60749	9.62567e-05	0.0002713	0.704062
Rab1a	-1.31393	-1.78967	-0.838181	10.8296	-8.46698	6.37774e-09	6.01136e-08	10.3556
Zfp939	-1.31397	-1.74423	-0.883721	9.19747	-8.32461	8.82225e-09	7.88073e-08	10.0284
Fancd2	-1.31484	-1.86791	-0.761761	6.55685	-5.88591	3.4027e-06	1.36576e-05	4.03569
Cpsf6	-1.3151	-1.55347	-1.07674	9.40176	-7.79521	3.01831e-08	2.25356e-07	8.78826
Tomm20	-1.31537	-1.60082	-1.02992	10.6223	-8.74118	3.44011e-09	3.63812e-08	10.978
Osgep	-1.31558	-1.78192	-0.849231	7.22655	-6.90977	2.56102e-07	1.40329e-06	6.63416
Tmcc1	-1.31632	-1.79482	-0.837822	8.89561	-9.72099	4.10823e-10	6.44018e-09	13.1199
Hikeshi	-1.31741	-1.55023	-1.08459	10.4136	-9.89514	2.8527e-10	4.80151e-09	13.4873
Prps1	-1.3187	-1.59557	-1.04183	11.7059	-7.45499	6.78388e-08	4.48051e-07	7.97204
Akr1a1	-1.31875	-1.5876	-1.04989	12.0086	-13.1767	5.76444e-13	4.22996e-11	19.7119
Atp6v0c	-1.3188	-1.8459	-0.791703	12.9007	-12.1848	3.31652e-12	1.48018e-10	17.9625
Gm11496	-1.31895	-1.76153	-0.876373	5.44509	-6.10278	1.94987e-06	8.3334e-06	4.594
Mrps28	-1.31968	-1.57989	-1.05947	9.72736	-10.6716	5.87554e-11	1.38614e-09	15.0775
Acap3	-1.32067	-1.94191	-0.699429	10.361	-4.42625	0.000155015	0.000417599	0.233058
Wdr55	-1.32075	-1.75681	-0.88468	11.001	-16.2179	4.74665e-15	1.83144e-12	24.4725
Zdhhc6	-1.3208	-1.54513	-1.09647	10.5252	-5.54871	8.15039e-06	2.98581e-05	3.16136
Timm9	-1.32085	-1.56116	-1.08055	10.9535	-9.82523	3.301e-10	5.41608e-09	13.3403
Pask	-1.32156	-1.92628	-0.716846	9.64617	-6.04921	2.23644e-06	9.39588e-06	4.45644
Slc18a3	-1.32181	-1.90445	-0.739162	5.73956	-4.0161	0.000453283	0.0011049	-0.822184
Trp53bp1	-1.32201	-1.65969	-0.98433	12.1282	-9.80813	3.42126e-10	5.53744e-09	13.3043
Rpl17	-1.32255	-1.55738	-1.08773	14.3193	-12.1908	3.28035e-12	1.46952e-10	17.9735
Rarg	-1.32271	-1.80022	-0.845204	9.43038	-3.90341	0.000607335	0.00143678	-1.10839
Ppp1r15a	-1.32318	-1.629	-1.01736	13.2669	-10.029	2.16087e-10	3.85189e-09	13.767
Hnf4aos	-1.32327	-1.50048	-1.14605	8.4693	-7.7812	3.11973e-08	2.32203e-07	8.75495
Edem2	-1.32384	-1.99829	-0.64939	7.86943	-8.14187	1.34324e-08	1.12827e-07	9.60451
Supt5	-1.32502	-1.75763	-0.892406	12.993	-14.5371	6.10593e-14	8.79916e-12	21.9466
Fanca	-1.32561	-1.8867	-0.764517	8.26048	-3.38472	0.00228623	0.00477069	-2.3946
Psmd6	-1.32668	-1.73313	-0.920222	11.1362	-12.6447	1.45522e-12	8.28852e-11	18.7868
Mtx2	-1.32685	-1.67128	-0.982417	7.06744	-5.23876	1.83134e-05	6.12375e-05	2.35301
Gpx3	-1.3275	-1.79469	-0.860316	9.4126	-9.04358	1.76161e-09	2.09867e-08	11.6528
H4f16	-1.3275	-1.67589	-0.979112	11.3879	-8.2865	9.62704e-09	8.49182e-08	9.94038
Bysl	-1.32799	-1.81362	-0.842373	10.2902	-9.42571	7.6927e-10	1.0825e-08	12.4879
1110038B12Rik	-1.32812	-1.58809	-1.06815	10.2932	-7.54349	5.4874e-08	3.757e-07	8.18577
Tbc1d13	-1.32841	-1.90068	-0.756146	9.54321	-15.8564	8.06823e-15	2.4126e-12	23.9496
Aanat	-1.32861	-1.85855	-0.798673	9.58685	-5.51281	8.94912e-06	3.24365e-05	3.0679
Pcbd1	-1.3289	-1.76244	-0.895355	9.70663	-8.76092	3.29181e-09	3.49986e-08	11.0225
Vhl	-1.32904	-1.54818	-1.10991	9.15337	-3.94092	0.000551056	0.00131718	-1.01334
Asb16	-1.33072	-1.74054	-0.920909	7.56115	-4.18953	0.000288328	0.000732828	-0.378245
Pgpep1l	-1.33162	-1.638	-1.02524	5.73245	-6.44837	8.10427e-07	3.85428e-06	5.47558
Mvp	-1.33173	-2.23008	-0.433373	7.92094	-7.77746	3.14744e-08	2.33975e-07	8.74603
Pwp2	-1.33192	-1.72077	-0.943075	10.2277	-3.9741	0.000505571	0.0012214	-0.929067
Tpx2	-1.33321	-1.55973	-1.10669	11.8353	-11.3313	1.62515e-11	5.2358e-10	16.3688
Prpf38a	-1.33348	-1.64531	-1.02164	12.0079	-10.7684	4.85005e-11	1.20107e-09	15.2703
Tmem219	-1.33397	-1.50456	-1.16339	5.45217	-3.9351	0.000559446	0.0013343	-1.02811
Tardbp	-1.3342	-1.5406	-1.12781	13.8959	-5.25336	1.76264e-05	5.9255e-05	2.39114
Arhgap11a	-1.33461	-1.7483	-0.920928	10.1832	-6.8217	3.18487e-07	1.69383e-06	6.41478
Lsm12	-1.33471	-1.6072	-1.06223	10.2962	-10.7311	5.22148e-11	1.27718e-09	15.1961
Nepro	-1.33633	-1.66782	-1.00483	6.64739	-8.3378	8.5599e-09	7.67504e-08	10.0588
Baz1a	-1.33725	-1.5631	-1.11139	11.6016	-9.64753	4.79706e-10	7.2722e-09	12.9638
Taf1d	-1.33734	-1.81039	-0.86429	10.5482	-9.02103	1.851e-09	2.18557e-08	11.6029
Pglyrp1	-1.33744	-1.74427	-0.930609	7.91397	-8.17902	1.23277e-08	1.05098e-07	9.69104
Gm9731	-1.33747	-1.56289	-1.11205	9.84426	-6.10878	1.92015e-06	8.22301e-06	4.60941
Tigar	-1.33757	-1.83485	-0.8403	12.112	-6.61195	5.37213e-07	2.66622e-06	5.88889
AU022252	-1.33791	-1.69862	-0.977209	7.54959	-4.63398	8.97752e-05	0.000254697	0.773073
Gtf2h1	-1.33908	-1.53924	-1.13893	11.2043	-11.4537	1.28754e-11	4.2907e-10	16.6026
Ppil2	-1.33953	-1.60598	-1.07309	8.12962	-8.09603	1.49366e-08	1.23467e-07	9.49749
Snapc3	-1.33982	-2.0501	-0.629543	10.3832	-7.1022	1.59576e-07	9.35949e-07	7.11039
Pum1	-1.34028	-1.58573	-1.09483	9.85019	-9.71756	4.13796e-10	6.47829e-09	13.1127
Dhx36	-1.3406	-1.79411	-0.887092	9.75251	-8.10289	1.4701e-08	1.21772e-07	9.51352
Stbd1	-1.34103	-1.63158	-1.05047	12.2127	-6.90186	2.61156e-07	1.42764e-06	6.61449
Kti12	-1.3415	-2.01907	-0.663919	9.98469	-8.16291	1.27949e-08	1.08605e-07	9.65354
Dcbld1	-1.34228	-1.66886	-1.01569	10.2358	-5.55609	7.99539e-06	2.93595e-05	3.18056
Il17rd	-1.34241	-1.70925	-0.97558	9.15275	-5.01263	3.31519e-05	0.000104185	1.76191
Hmgcl	-1.34259	-1.58025	-1.10493	9.23209	-4.87211	4.79733e-05	0.000145048	1.39457
Gosr2	-1.34282	-1.74365	-0.941994	10.4337	-6.55985	6.12187e-07	2.99483e-06	5.75754
Opa3	-1.34391	-1.67739	-1.01042	9.12945	-11.061	2.73445e-11	7.64177e-10	15.8463
Dse	-1.34402	-1.82744	-0.860598	5.44706	-5.89973	3.28367e-06	1.32421e-05	4.07137
Dhtkd1	-1.34444	-1.62599	-1.0629	8.90835	-4.62193	9.26666e-05	0.000262029	0.741689
Cacnb3	-1.34467	-1.88194	-0.807407	9.20311	-7.10018	1.60366e-07	9.38882e-07	7.10542
Mink1	-1.34479	-1.62731	-1.06226	8.59707	-6.05892	2.18152e-06	9.1942e-06	4.48138
Zkscan14	-1.34557	-2.06251	-0.62862	9.46617	-10.8707	3.96551e-11	1.03112e-09	15.4727
Trim71	-1.34585	-1.58178	-1.10992	9.20513	-5.46811	1.00548e-05	3.59217e-05	2.95149
Kyat1	-1.34586	-2.41534	-0.276386	9.60569	-10.0361	2.12967e-10	3.82303e-09	13.7816
Josd2	-1.34592	-1.56707	-1.12477	5.71359	-6.24438	1.35877e-06	6.103e-06	4.9565
Hint1	-1.34653	-1.68907	-1.00399	12.6632	-9.17809	1.31311e-09	1.64721e-08	11.949
Pi4k2a	-1.3476	-1.91837	-0.776834	10.2123	-10.0124	2.23651e-10	3.96615e-09	13.7324
Brpf1	-1.34781	-1.73023	-0.965391	10.8189	-10.4023	1.00782e-10	2.10103e-09	14.5347
Clpx	-1.34816	-1.56997	-1.12634	11.0809	-5.29841	1.56651e-05	5.3382e-05	2.5088
Ssbp1	-1.34895	-1.69148	-1.00642	10.9358	-7.15558	1.40064e-07	8.41019e-07	7.24173
Cdk5r1	-1.34915	-1.67601	-1.0223	8.00923	-5.9828	2.65193e-06	1.0919e-05	4.28556
Klf10	-1.34995	-1.70634	-0.99356	10.0712	-9.37585	8.56171e-10	1.17196e-08	12.3801
Zdhhc5	-1.35012	-1.56953	-1.13071	11.9989	-10.3871	1.03936e-10	2.15455e-09	14.5037
Dxo	-1.35063	-1.93029	-0.770963	8.79688	-8.91151	2.35619e-09	2.67385e-08	11.3596
Spryd7	-1.35079	-1.6119	-1.08968	9.7845	-5.47758	9.80965e-06	3.51402e-05	2.97615
Ccnf	-1.35135	-1.52634	-1.17637	11.2773	-5.58653	7.38671e-06	2.73791e-05	3.25973
Ago2	-1.35323	-1.72519	-0.981275	10.4133	-7.51082	5.93368e-08	4.00524e-07	8.10697
Timm29	-1.35415	-2.03279	-0.675506	6.31644	-5.71747	5.25838e-06	2.02562e-05	3.59977
Nceh1	-1.35466	-1.82664	-0.882678	9.49688	-6.99208	2.09076e-07	1.18072e-06	6.83838
Wdr70	-1.35496	-1.66641	-1.04352	9.14989	-6.24152	1.36869e-06	6.13831e-06	4.9492
Ccin	-1.35503	-1.75192	-0.958143	11.7307	-4.11234	0.000352738	0.000877333	-0.576286
Thop1	-1.35512	-1.62986	-1.08037	10.1224	-8.52623	5.57654e-09	5.39216e-08	10.4909
Eif2b4	-1.35515	-2.04398	-0.66631	12.8856	-9.46582	7.05966e-10	1.00764e-08	12.5745
Zpr1	-1.3554	-1.75476	-0.956035	11.8184	-9.52528	6.21819e-10	9.00433e-09	12.7024
Castor1	-1.3557	-1.68834	-1.02307	7.53587	-8.53452	5.47307e-09	5.31359e-08	10.5098
Pes1	-1.35577	-1.74429	-0.967245	7.9344	-10.7874	4.6718e-11	1.17275e-09	15.308
Naca	-1.35589	-1.55804	-1.15373	13.9334	-14.988	3.00869e-14	5.88694e-12	22.6484
Cops3	-1.35637	-1.99945	-0.713291	8.76554	-8.03749	1.71121e-08	1.39142e-07	9.36039
Lbhd1	-1.35724	-1.67682	-1.03766	12.1736	-10.1883	1.55726e-10	2.95756e-09	14.0968
Hmgb1-rs17	-1.35831	-1.75702	-0.959611	12.25	-7.34017	8.94622e-08	5.71612e-07	7.69327
Exosc10	-1.35852	-1.81642	-0.90061	10.6072	-12.3685	2.38016e-12	1.18621e-10	18.2946
Esyt2	-1.35917	-1.77524	-0.9431	9.88909	-6.66985	4.64789e-07	2.35765e-06	6.03452
Nsd2	-1.35926	-1.67997	-1.03855	8.74427	-10.1368	1.73073e-10	3.2095e-09	13.9905
Yipf5	-1.3596	-1.74181	-0.977379	11.305	-9.33274	9.39422e-10	1.25828e-08	12.2865
Gm15246	-1.36034	-1.58801	-1.13267	8.19412	-8.1314	1.37617e-08	1.15107e-07	9.5801
Mkrn2	-1.36039	-2.00522	-0.715552	11.1755	-12.385	2.31063e-12	1.15638e-10	18.3243
Gm51963	-1.36161	-1.61152	-1.11169	12.3784	-14.5982	5.54223e-14	8.28833e-12	22.0428
Fam228b	-1.36176	-1.67767	-1.04586	6.90294	-7.65634	4.19312e-08	3.00595e-07	8.45689
Fbxo42	-1.36196	-1.79609	-0.927831	8.56182	-5.66006	6.10237e-06	2.30909e-05	3.4508
Zfp623	-1.36203	-1.57282	-1.15124	5.36573	-5.43809	1.08741e-05	3.84806e-05	2.87324
Pno1	-1.36309	-1.54739	-1.17879	12.77	-11.6463	8.95414e-12	3.18752e-10	16.967
Rrp15	-1.36584	-1.71403	-1.01766	9.72765	-12.2008	3.22134e-12	1.45948e-10	17.9917
Clk1	-1.36608	-1.76103	-0.971138	10.3934	-16.9388	1.69545e-15	9.49605e-13	25.4844
Tbl2	-1.36618	-1.92795	-0.804404	6.11999	-6.35477	1.02675e-06	4.75442e-06	5.23787
Mrps15	-1.36639	-1.73205	-1.00072	9.36865	-6.14286	1.76e-06	7.64393e-06	4.6968
Gm16062	-1.36732	-1.58966	-1.14499	5.56848	-5.00053	3.42236e-05	0.000106991	1.73026
Ndufs1	-1.36886	-1.61329	-1.12442	10.0038	-13.637	2.64547e-13	2.34389e-11	20.4886
Naxe	-1.37012	-1.76118	-0.979054	9.8863	-9.22584	1.18373e-09	1.51429e-08	12.0536
Slc25a32	-1.37024	-1.72578	-1.0147	9.88128	-8.99425	1.96323e-09	2.29992e-08	11.5436
Dbp	-1.37061	-1.64619	-1.09503	9.1498	-3.0207	0.00562431	0.0107395	-3.25518
Tor1aip2	-1.37083	-1.91659	-0.82507	7.19341	-6.47631	7.55308e-07	3.62239e-06	5.54636
Gm9997	-1.37109	-1.61876	-1.12342	5.8245	-7.67972	3.96667e-08	2.86333e-07	8.51285
Nek8	-1.37174	-1.95704	-0.786446	8.75057	-6.66503	4.70411e-07	2.38242e-06	6.02242
Mfsd1	-1.37184	-1.76933	-0.974358	9.76846	-9.92891	2.65911e-10	4.56321e-09	13.5581
Tmem147	-1.37279	-1.72085	-1.02474	8.60377	-10.5818	7.02768e-11	1.60723e-09	14.8974
Sumf2	-1.37369	-1.7175	-1.02988	6.31226	-6.8615	2.88575e-07	1.55549e-06	6.51402
Lrrc46	-1.37392	-2.40273	-0.345109	6.66647	-8.89032	2.46924e-09	2.7706e-08	11.3124
Lamp2	-1.37447	-1.70167	-1.04728	9.75393	-4.80549	5.71648e-05	0.000170044	1.22053
Fbxl8	-1.37451	-1.81088	-0.938133	7.83155	-7.52953	5.67371e-08	3.86025e-07	8.15212
Prr11	-1.3746	-1.56499	-1.1842	7.14288	-6.96469	2.23659e-07	1.24854e-06	6.7705
Hdgfl2	-1.37489	-1.64737	-1.10241	10.66	-5.62984	6.60044e-06	2.47408e-05	3.3723
Pgam1	-1.37497	-1.71592	-1.03402	11.9577	-10.8807	3.88775e-11	1.01531e-09	15.4926
Tie1	-1.37504	-1.90306	-0.847016	6.69718	-4.92966	4.1233e-05	0.000126718	1.545
Gucy2e	-1.37712	-1.73029	-1.02395	6.53833	-7.28639	1.01899e-07	6.39463e-07	7.56214
Il18bp	-1.37785	-1.93151	-0.824194	4.51049	-3.51048	0.00166429	0.00358568	-2.08831
Abhd17a	-1.378	-1.60579	-1.15021	6.17591	-5.76309	4.67256e-06	1.82285e-05	3.71802
Vps16	-1.37806	-1.82704	-0.929082	9.83164	-7.46606	6.60599e-08	4.3751e-07	7.99881
Ndufv2	-1.3784	-1.73236	-1.02445	10.3026	-9.05195	1.72957e-09	2.06461e-08	11.6713
D030002E05Rik	-1.37849	-1.66146	-1.09552	6.66642	-8.69678	3.79919e-09	3.92419e-08	10.8779
Hdgf	-1.37854	-1.82281	-0.934266	13.5675	-9.26905	1.07795e-09	1.4146e-08	12.1479
Rpl39l	-1.37935	-1.65683	-1.10186	11.4637	-12.1551	3.50003e-12	1.55051e-10	17.9086
Prpf3	-1.38008	-1.67224	-1.08793	11.0764	-12.7009	1.31773e-12	7.80263e-11	18.8861
Senp2	-1.38011	-1.83082	-0.929404	8.58724	-6.73715	3.92967e-07	2.03299e-06	6.20335
Gng7	-1.38037	-1.69321	-1.06753	8.06531	-8.8719	2.57209e-09	2.85443e-08	11.2712
Dysf	-1.38047	-1.78377	-0.977163	6.53967	-6.23857	1.37898e-06	6.17897e-06	4.94168
Alg10b	-1.38131	-1.77968	-0.982942	10.3498	-7.12986	1.4914e-07	8.85394e-07	7.1785
Bag6	-1.38209	-1.97095	-0.793237	11.9842	-16.0917	5.70638e-15	2.00747e-12	24.2911
Ppp1cc	-1.38234	-1.72859	-1.03609	13.2951	-7.45022	6.86204e-08	4.51965e-07	7.9605
Cbarp	-1.38378	-1.64795	-1.11962	12.1522	-10.344	1.13413e-10	2.30703e-09	14.4159
Fkbpl	-1.38391	-1.94538	-0.822449	11.6278	-9.52169	6.266e-10	9.06259e-09	12.6946
Aqp9	-1.38451	-1.87016	-0.89886	6.73169	-10.3102	1.21471e-10	2.44598e-09	14.3468
Ppil3	-1.38512	-1.78592	-0.984327	8.27714	-7.17126	1.34809e-07	8.12725e-07	7.28024
Def8	-1.38576	-1.60042	-1.1711	10.8793	-5.18382	2.11501e-05	6.95563e-05	2.20945
Ints5	-1.38675	-1.95404	-0.81946	7.31008	-10.16	1.65024e-10	3.09381e-09	14.0384
Steap3	-1.38702	-1.88919	-0.884841	7.46949	-6.63572	5.06182e-07	2.5343e-06	5.94872
Gaa	-1.38755	-1.8246	-0.950488	9.41498	-5.6943	5.58381e-06	2.13653e-05	3.53967
Wee1	-1.3886	-1.7495	-1.02771	8.29167	-10.4054	1.00165e-10	2.09821e-09	14.5409
Vcp	-1.38942	-1.75575	-1.0231	12.2229	-8.22665	1.10462e-08	9.54646e-08	9.80173
Stub1	-1.3898	-1.83529	-0.944309	10.3039	-9.8849	2.91426e-10	4.882e-09	13.4658
Slc35e4	-1.39219	-1.62995	-1.15442	11.1711	-4.6459	8.70029e-05	0.000247418	0.804135
Zdhhc20	-1.3922	-2.22956	-0.554847	5.97956	-7.43969	7.03801e-08	4.61522e-07	7.93498
Fam207a	-1.39222	-2.06003	-0.72441	8.89267	-3.35396	0.00246972	0.00511432	-2.46888
Clns1a	-1.39224	-2.16931	-0.615173	10.3076	-13.6983	2.38873e-13	2.26759e-11	20.5903
Cr1l	-1.39374	-2.01634	-0.771148	8.17616	-4.72569	7.05245e-05	0.000204694	1.0122
Rpl35	-1.39376	-1.90591	-0.881602	14.9421	-9.48427	6.78673e-10	9.71006e-09	12.6142
Nyap1	-1.39379	-1.7614	-1.02618	7.27053	-3.43206	0.00202936	0.00428931	-2.27978
Dpf2	-1.39404	-1.84236	-0.945726	11.0208	-12.8442	1.0248e-12	6.48553e-11	19.1373
Lrr1	-1.39407	-1.59708	-1.19105	12.3492	-10.4021	1.00827e-10	2.10103e-09	14.5342
Smyd5	-1.39407	-1.63341	-1.15473	6.72877	-9.08031	1.6254e-09	1.96577e-08	11.7339
Slc25a25	-1.39423	-1.63887	-1.14959	10.0054	-6.75854	3.72591e-07	1.94017e-06	6.25691
Supt6	-1.39501	-1.74145	-1.04856	12.3679	-14.1542	1.12932e-13	1.26085e-11	21.3358
Fbxo15	-1.39695	-1.6607	-1.13321	13.3865	-6.90975	2.56115e-07	1.40329e-06	6.63411
Ube2l3	-1.397	-2.05452	-0.739481	11.0567	-4.77606	6.17688e-05	0.000182016	1.14367
Gm6607	-1.39705	-2.10126	-0.692832	10.9036	-7.46374	6.64286e-08	4.39465e-07	7.99321
Drg2	-1.39772	-1.72335	-1.0721	9.62896	-13.1587	5.94469e-13	4.30936e-11	19.6812
Ermp1	-1.39792	-1.70624	-1.08961	12.7249	-8.97231	2.06034e-09	2.38565e-08	11.4949
Pced1b	-1.398	-1.73393	-1.06207	10.0522	-7.57602	5.07708e-08	3.51429e-07	8.26409
Abhd16a	-1.39912	-1.8638	-0.934441	7.75333	-3.08465	0.00481264	0.00932786	-3.10712
Gm12059	-1.3993	-1.61083	-1.18776	5.94732	-2.60503	0.0150422	0.026098	-4.17838
Rfng	-1.3999	-1.76045	-1.03935	11.2571	-6.04684	2.25009e-06	9.44658e-06	4.45034
Psmg2	-1.39996	-1.71035	-1.08958	7.06856	-5.68726	5.68669e-06	2.17034e-05	3.5214
Ppp2r2c	-1.40097	-1.66646	-1.13547	6.01287	-2.53413	0.0176887	0.0302293	-4.32822
Gpbp1l1	-1.40135	-1.62519	-1.17751	10.3154	-9.75352	3.8365e-10	6.10123e-09	13.1889
Tcp11	-1.40147	-1.9268	-0.876142	6.52434	-3.44744	0.00195211	0.00414067	-2.24235
Ergic1	-1.40168	-1.89145	-0.911915	6.94183	-7.55188	5.37839e-08	3.69293e-07	8.20599
Exd2	-1.40197	-1.9016	-0.902343	5.82685	-4.25213	0.000244759	0.000632575	-0.217118
Clptm1l	-1.40208	-1.65803	-1.14612	9.80107	-8.37903	7.79069e-09	7.07551e-08	10.1538
Yeats2	-1.40215	-1.75858	-1.04571	6.66865	-5.53571	8.43089e-06	3.07632e-05	3.12753
Dapk2	-1.40246	-1.67019	-1.13474	6.32411	-4.53473	0.000116561	0.000322131	0.514721
Fastkd5	-1.40256	-1.83085	-0.974263	10.6199	-11.5403	1.093e-11	3.77843e-10	16.767
Nin	-1.40265	-1.77584	-1.02945	11.3638	-6.65587	4.81303e-07	2.43214e-06	5.9994
Mfsd14a	-1.40351	-1.80436	-1.00267	11.6231	-10.7712	4.82384e-11	1.19705e-09	15.2758
Klhl21	-1.4044	-1.56878	-1.24002	9.34731	-2.51846	0.0183291	0.0312077	-4.36099
Naa15	-1.4057	-1.81409	-0.997318	9.23881	-7.55849	5.29419e-08	3.64768e-07	8.22189
Gm4832	-1.40577	-1.95285	-0.858689	13.4117	-6.18476	1.58155e-06	6.94963e-06	4.80409
Rpl30	-1.40598	-1.84874	-0.963228	8.74919	-13.9267	1.6373e-13	1.67383e-11	20.9663
Stil	-1.40608	-2.03235	-0.77981	7.6579	-9.24588	1.1334e-09	1.46716e-08	12.0974
D11Wsu47e	-1.407	-1.91101	-0.902984	10.0109	-8.29325	9.4792e-09	8.37995e-08	9.95599
Zbtb8os	-1.40789	-1.72913	-1.08665	8.97387	-4.09869	0.000365525	0.000906688	-0.611232
Nup50	-1.40804	-1.60755	-1.20852	11.4272	-11.9203	5.38106e-12	2.17442e-10	17.4776
Dpm1	-1.40822	-1.64157	-1.17487	9.49814	-7.26844	1.06432e-07	6.6304e-07	7.5183
Prdm2	-1.40884	-1.69742	-1.12026	9.77614	-11.5074	1.16309e-11	3.98617e-10	16.7046
Txndc11	-1.40922	-1.76651	-1.05193	11.3116	-6.83576	3.07573e-07	1.64236e-06	6.44986
Eloc	-1.41028	-1.65472	-1.16584	14.9185	-16.129	5.40326e-15	1.95844e-12	24.3448
Pds5a	-1.41097	-1.8045	-1.01744	8.79079	-12.7909	1.12506e-12	6.86571e-11	19.0441
Kif22	-1.41103	-1.75159	-1.07046	12.6335	-7.12166	1.52159e-07	9.00085e-07	7.15832
Coa7	-1.4112	-1.70602	-1.11637	7.83586	-7.73142	3.50928e-08	2.57039e-07	8.63634
Commd7	-1.41123	-1.74365	-1.07881	9.1728	-6.0896	2.01673e-06	8.59048e-06	4.56018
Cog7	-1.41211	-1.7383	-1.08592	7.21987	-10.5574	7.37855e-11	1.67466e-09	14.8484
Cables1	-1.41271	-2.01172	-0.813703	7.84284	-3.85305	0.000691879	0.00161569	-1.23565
Ninj1	-1.41333	-1.70981	-1.11685	13.8401	-7.335	9.05867e-08	5.77255e-07	7.68069
Clcn2	-1.41344	-1.72688	-1.1	7.83424	-2.6755	0.0127817	0.0225356	-4.0271
E4f1	-1.414	-1.6506	-1.17739	9.48766	-5.65784	6.13763e-06	2.3195e-05	3.44503
Mrpl40	-1.41402	-2.05981	-0.768223	12.2181	-10.3193	1.19226e-10	2.40483e-09	14.3656
Nfyb	-1.41408	-1.65453	-1.17363	7.86523	-8.3279	8.75597e-09	7.82737e-08	10.036
Nans	-1.4155	-1.67129	-1.15971	11.2449	-4.50086	0.000127415	0.000349246	0.426707
Eif2a	-1.41569	-1.67765	-1.15373	8.47034	-9.6275	5.00474e-10	7.54876e-09	12.9211
Cinp	-1.41682	-1.88254	-0.951098	8.28351	-4.30475	0.000213232	0.000558579	-0.0813554
Srprb	-1.41789	-1.8095	-1.02627	9.5119	-10.7281	5.25291e-11	1.28225e-09	15.1901
Slc19a3	-1.41804	-1.7255	-1.11059	7.81126	-8.90165	2.40814e-09	2.72247e-08	11.3376
Katna1	-1.41812	-1.74099	-1.09525	12.4719	-7.83411	2.75402e-08	2.08618e-07	8.88064
Nfrkb	-1.41888	-1.7425	-1.09527	10.3725	-11.8175	6.50809e-12	2.487e-10	17.287
Cmpk1	-1.41906	-1.81371	-1.0244	9.53078	-10.5393	7.6513e-11	1.7106e-09	14.8119
Stau1	-1.41923	-1.75694	-1.08152	9.99871	-11.0238	2.93973e-11	8.10187e-10	15.7735
Colgalt1	-1.41962	-1.77295	-1.06628	7.03828	-4.00987	0.000460683	0.00112042	-0.838045
Ddx39a	-1.42043	-1.96235	-0.878504	13.6952	-11.24	1.93575e-11	5.92161e-10	16.1932
Zfp954	-1.42131	-1.95185	-0.890775	8.27826	-8.87479	2.55564e-09	2.84353e-08	11.2777
Rpf1	-1.42144	-1.68913	-1.15375	10.6379	-14.3594	8.10993e-14	1.04304e-11	21.6648
Ndufa2	-1.42292	-1.95638	-0.889467	11.874	-5.96565	2.77141e-06	1.13679e-05	4.24138
Gfra3	-1.42299	-1.63309	-1.2129	8.60707	-5.07397	2.82173e-05	9.02668e-05	1.9223
Zc3hav1	-1.42336	-1.7474	-1.09933	7.78055	-5.46264	1.01994e-05	3.6373e-05	2.93722
Lsm8	-1.42364	-1.67028	-1.177	10.3712	-7.17439	1.33783e-07	8.0858e-07	7.28794
Tor2a	-1.42603	-1.74982	-1.10224	9.30623	-6.5712	5.94995e-07	2.91431e-06	5.78618
Pttg1ip	-1.42727	-1.88355	-0.971001	11.4385	-6.16956	1.64405e-06	7.20309e-06	4.76519
Hnrnpc	-1.4279	-1.78503	-1.07076	14.7315	-12.7264	1.25979e-12	7.57202e-11	18.931
Gnb1l	-1.42861	-1.67859	-1.17864	11.802	-9.26698	1.08277e-09	1.41852e-08	12.1434
Plekhf2	-1.42894	-1.97283	-0.885063	7.97212	-7.46274	6.65883e-08	4.40278e-07	7.99079
Ccnl2	-1.43072	-1.85877	-1.00267	13.0544	-14.149	1.13876e-13	1.26085e-11	21.3275
Ipo4	-1.4313	-1.89993	-0.962675	10.6535	-15.2739	1.93787e-14	4.37337e-12	23.0839
Scarb2	-1.43335	-1.86355	-1.00315	6.31428	-4.12311	0.00034296	0.000855148	-0.548693
Map1lc3b	-1.43339	-2.51806	-0.348729	11.541	-10.3776	1.05956e-10	2.18132e-09	14.4843
Nr2c2ap	-1.43407	-1.78673	-1.08141	10.3553	-14.6881	4.80826e-14	7.66821e-12	22.1837
Mrpl12	-1.43432	-1.88276	-0.985876	11.6378	-6.85321	2.94556e-07	1.58061e-06	6.49338
Alkbh5	-1.4346	-1.69267	-1.17653	12.7245	-14.9596	3.1445e-14	5.97006e-12	22.6047
Faf2	-1.43611	-1.80373	-1.06849	7.70452	-2.37267	0.0254016	0.0416546	-4.65995
Tbl1x	-1.43666	-2.05013	-0.823183	6.98206	-5.33685	1.41662e-05	4.87883e-05	2.60917
Alg12	-1.43681	-1.84709	-1.02652	6.56322	-9.81556	3.36847e-10	5.47421e-09	13.3199
Glg1	-1.43735	-1.69307	-1.18163	9.83745	-5.99377	2.57827e-06	1.06745e-05	4.31381
Sirt1	-1.43787	-1.68412	-1.19162	11.6578	-12.7729	1.16097e-12	7.0489e-11	19.0127
Hsp90aa1	-1.43793	-1.92006	-0.955809	13.3939	-11.4618	1.26774e-11	4.2594e-10	16.6181
A530021J07Rik	-1.43869	-1.77672	-1.10066	10.3569	-7.9022	2.347e-08	1.82945e-07	9.04186
Apoe	-1.4395	-2.10135	-0.777652	8.67737	-4.98475	3.56732e-05	0.000111001	1.689
Rps20	-1.43958	-1.79567	-1.08349	13.536	-7.5047	6.02121e-08	4.05516e-07	8.09222
Bace1	-1.44004	-1.68705	-1.19302	8.14253	-7.58047	5.02349e-08	3.48526e-07	8.27479
Gpn1	-1.44078	-1.79019	-1.09137	10.8235	-8.77084	3.21979e-09	3.44164e-08	11.0448
Rpl18a	-1.44111	-1.85194	-1.03029	13.3014	-8.26376	1.01429e-08	8.85538e-08	9.88775
Pkp3	-1.44136	-1.7178	-1.16492	13.2995	-10.1783	1.58954e-10	3.0083e-09	14.0761
Ddx21	-1.44172	-1.76547	-1.11796	10.969	-4.19975	0.000280719	0.000715466	-0.351956
Surf6	-1.44269	-1.69057	-1.19481	11.5123	-5.16843	2.20215e-05	7.21641e-05	2.16922
Becn2	-1.44353	-1.66239	-1.22468	11.0049	-9.41864	7.81018e-10	1.09482e-08	12.4726
Nmt1	-1.44354	-1.63595	-1.25112	9.92676	-11.8031	6.68328e-12	2.53774e-10	17.2604
Stk19	-1.44398	-2.16993	-0.718032	7.55611	-5.07185	2.83755e-05	9.06999e-05	1.91673
Psmd7	-1.44446	-2.28346	-0.605468	10.4543	-10.4294	9.54141e-11	2.02708e-09	14.5898
Tsen15	-1.44486	-1.98822	-0.901499	7.02994	-5.27528	1.66429e-05	5.63129e-05	2.4484
Ubxn8	-1.4461	-1.6847	-1.2075	8.68506	-10.1301	1.75475e-10	3.24399e-09	13.9766
Zfp689	-1.44643	-1.87815	-1.01472	8.31376	-5.71329	5.31564e-06	2.04438e-05	3.58893
Pnpla7	-1.44693	-1.72346	-1.1704	6.96527	-6.929	2.4423e-07	1.34872e-06	6.68193
Cdk2	-1.44699	-1.78193	-1.11205	8.95414	-13.1669	5.86251e-13	4.2757e-11	19.6951
Ttc39c	-1.44708	-1.96933	-0.924833	8.03379	-9.15705	1.37465e-09	1.7181e-08	11.9028
Raet1e	-1.44715	-1.68405	-1.21024	7.99649	-5.76383	4.66364e-06	1.81996e-05	3.71993
Cdt1	-1.44774	-1.98753	-0.907945	13.9249	-8.9805	2.02352e-09	2.34984e-08	11.5131
Cramp1l	-1.44782	-1.77749	-1.11815	9.99307	-6.88262	2.73881e-07	1.48701e-06	6.56661
Chmp1a	-1.44883	-1.63005	-1.2676	10.6282	-11.6883	8.27853e-12	3.00971e-10	17.0457
Rps17	-1.4503	-2.03573	-0.864863	10.7397	-6.10273	1.9501e-06	8.3334e-06	4.59388
Prcc	-1.45035	-1.73566	-1.16504	10.0904	-14.0898	1.25391e-13	1.33911e-11	21.2317
Parp9	-1.45036	-1.93977	-0.960948	8.37328	-10.9762	3.2252e-11	8.70805e-10	15.6804
Trim28	-1.45119	-1.85247	-1.04991	12.0178	-9.38406	8.41195e-10	1.15916e-08	12.3978
Arl4d	-1.45152	-2.05118	-0.85185	8.66459	-9.41301	7.90505e-10	1.10587e-08	12.4605
Cstb	-1.45214	-1.91034	-0.993935	9.92966	-7.44926	6.878e-08	4.52767e-07	7.95816
Adra1b	-1.45258	-2.12274	-0.782413	11.8106	-9.36457	8.77196e-10	1.19229e-08	12.3556
Dnttip2	-1.45258	-1.86132	-1.04384	12.2409	-7.24347	1.13084e-07	7.00465e-07	7.45723
Safb	-1.45284	-2.04843	-0.857251	11.7191	-13.4855	3.41078e-13	2.85289e-11	20.2354
Kcnk13	-1.45344	-2.12585	-0.781028	8.4928	-10.4191	9.74351e-11	2.05542e-09	14.5687
Gm11520	-1.45443	-2.0165	-0.89236	6.63513	-4.75037	6.60882e-05	0.000193555	1.07662
Zfand2a	-1.45579	-1.94298	-0.968595	13.4454	-7.61358	4.64219e-08	3.26811e-07	8.35434
Gtpbp4	-1.45655	-1.70342	-1.20967	8.25034	-11.0016	3.06983e-11	8.40235e-10	15.73
Srsf2	-1.4567	-1.74031	-1.17308	11.7052	-16.7216	2.30311e-15	1.14781e-12	25.1837
Nub1	-1.45696	-1.82322	-1.0907	11.244	-12.604	1.56387e-12	8.78188e-11	18.7148
Gabpb2	-1.45703	-1.89832	-1.01573	6.11007	-7.26261	1.07948e-07	6.71434e-07	7.50405
Dennd2a	-1.4572	-1.7809	-1.1335	8.69639	-8.54652	5.3266e-09	5.19245e-08	10.5372
Zadh2	-1.45766	-1.87894	-1.03639	5.58366	-8.57834	4.95751e-09	4.90867e-08	10.6096
Flywch1	-1.45813	-1.93375	-0.982515	6.2598	-5.90299	3.25618e-06	1.31401e-05	4.0798
Ctsb	-1.45946	-1.79564	-1.12329	12.2138	-4.94521	3.95809e-05	0.000121954	1.58565
Sfxn4	-1.46271	-1.93396	-0.991454	8.28297	-7.75981	3.28142e-08	2.42427e-07	8.70401
Tmprss12	-1.46313	-1.94245	-0.983815	4.95846	-5.26366	1.7157e-05	5.78767e-05	2.41806
Sco2	-1.46352	-1.64741	-1.27962	9.17676	-9.16787	1.34266e-09	1.67987e-08	11.9266
Slc25a44	-1.46366	-1.91288	-1.01443	9.08492	-6.52101	6.7494e-07	3.26444e-06	5.65944
Tpm1	-1.46408	-2.01543	-0.912739	11.2688	-4.63086	9.05148e-05	0.00025664	0.76495
Pin1rt1	-1.46468	-1.80243	-1.12693	11.7984	-11.9692	4.91731e-12	2.02814e-10	17.5679
Ccpg1os	-1.46518	-2.02912	-0.901249	6.83503	-5.39403	1.21996e-05	4.2629e-05	2.75837
Atp5md	-1.46541	-1.67439	-1.25644	11.5431	-8.13928	1.35131e-08	1.13265e-07	9.59848
Ndufs7	-1.46578	-2.14466	-0.786913	9.37954	-6.76522	3.66447e-07	1.91401e-06	6.27364
Tmem97	-1.46649	-1.82191	-1.11107	11.5513	-7.6126	4.65303e-08	3.27189e-07	8.35199
Zgpat	-1.46816	-1.69054	-1.24578	6.65227	-4.71018	7.34624e-05	0.000212345	0.971741
Rxra	-1.46827	-1.79491	-1.14162	6.62376	-10.4708	8.77863e-11	1.9022e-09	14.6736
Suds3	-1.46849	-1.86439	-1.07259	9.14751	-9.20984	1.22555e-09	1.55614e-08	12.0186
Apc	-1.46868	-1.74985	-1.18751	9.44217	-5.72939	5.09845e-06	1.97355e-05	3.63069
Naalad2	-1.46881	-1.80367	-1.13395	7.4969	-10.2231	1.4503e-10	2.81151e-09	14.1684
Kdm5a	-1.46909	-2.11129	-0.826899	8.48296	-4.30883	0.000210967	0.000553614	-0.0708327
Zfp1	-1.4694	-1.8588	-1.08	9.38422	-5.92377	3.08659e-06	1.25189e-05	4.13341
Faap24	-1.4695	-2.12933	-0.809674	7.82903	-8.85987	2.64162e-09	2.91479e-08	11.2443
Stt3a	-1.47015	-2.26676	-0.673537	7.16939	-7.86667	2.55106e-08	1.95472e-07	8.95782
D8Ertd738e	-1.47103	-1.8836	-1.05847	11.3884	-6.4695	7.68385e-07	3.67773e-06	5.52911
[truncated: 867 more rows]
