# Supplementary material for: The impact of selective HDAC inhibitors on the transcriptome of early mouse embryos
Source: BMC Genomics. 2024 Feb 5;25:143. doi: 10.1186/s12864-024-10029-3 (PMC10840191; doi:10.1186/s12864-024-10029-3)
Supplement: Supplementary file 10 — Supplementary Material 10 [file 12864_2024_10029_MOESM10_ESM.xlsx]

## Sheet: Table S5
Table S5. DEGs identified at the 2-cell stage after MGCD0103 treatment.
	logFC	CI.L	CI.R	AveExpr	t	P.Value	adj.P.Val	B
Gata2	5.18991	4.94765	5.43217	7.43999	13.4228	3.79153e-13	2.47406e-11	20.1134
Gm51598	4.82223	4.42139	5.22307	8.03399	16.8924	1.80972e-15	5.2074e-13	25.4347
Magef1	4.79854	4.30386	5.29322	8.81488	26.5593	2.88158e-20	3.44666e-16	36.0868
Gm51593	4.40025	4.13493	4.66557	7.04111	14.5035	6.44183e-14	6.6423e-12	21.8859
Vax2	4.15601	3.73648	4.57554	10.9462	22.4535	1.84592e-18	6.43755e-15	32.1496
Tnfrsf23	3.73545	3.32386	4.14705	6.2628	14.6093	5.4461e-14	5.97622e-12	22.0535
Dcaf12l2	3.72565	3.22895	4.22234	11.0909	14.6719	4.93255e-14	5.61888e-12	22.1523
Ralb	3.6861	3.00339	4.36881	6.80135	15.64	1.11381e-14	1.87638e-12	23.6338
S100a6	3.48707	3.33175	3.64239	6.45689	10.0177	2.21195e-10	3.85673e-09	13.7029
Golt1a	3.39728	3.09129	3.70327	8.86028	12.5731	1.65196e-12	7.87216e-11	18.6369
Nfkbie	3.36188	3.0713	3.65245	6.35622	10.7646	4.88691e-11	1.135e-09	15.2268
Adgrb1	3.3503	3.03458	3.66602	6.98371	8.94066	2.20927e-09	2.71863e-08	11.3776
Aldh1a1	3.31351	2.91885	3.70816	6.3731	15.6494	1.09818e-14	1.87638e-12	23.6479
Tent5a	3.25149	2.73323	3.76975	7.39914	12.2212	3.10473e-12	1.29392e-10	18.0028
Luzp4	3.22485	2.72817	3.72152	6.43051	13.6911	2.41758e-13	1.79113e-11	20.564
Padi2	3.20738	2.88019	3.53458	7.08927	20.1024	2.76119e-17	2.54051e-14	29.5368
Bmp4	3.17135	2.66365	3.67904	6.26883	11.547	1.07923e-11	3.32263e-10	16.7491
Fgd3	3.15434	2.66117	3.6475	7.46904	20.684	1.37854e-17	1.6746e-14	30.2111
Ccdc61	3.14663	2.80643	3.48684	7.57841	13.0774	6.83749e-13	3.8577e-11	19.5223
Id3	3.08503	2.68345	3.48662	8.3211	15.2581	1.98529e-14	2.86097e-12	23.0591
Slxl1	3.08495	2.46423	3.70566	6.50345	9.22001	1.19879e-09	1.6257e-08	11.9955
Pcdh8	3.05261	2.6111	3.49411	6.38123	11.8985	5.6019e-12	1.98238e-10	17.4092
Gm51595	3.00419	2.63866	3.36972	6.80144	17.8086	5.1378e-16	2.19476e-13	26.6765
Rgcc	2.98873	2.78447	3.19298	8.43756	11.2521	1.89125e-11	5.27321e-10	16.184
Plgrkt	2.98689	2.52221	3.45157	6.39388	7.59588	4.84223e-08	3.92132e-07	8.25806
Plekhf1	2.96291	2.44026	3.48557	6.95301	13.3198	4.51508e-13	2.8726e-11	19.9384
Nrbp2	2.95194	2.35958	3.54429	6.41282	9.88901	2.88937e-10	4.82005e-09	13.433
Hdac7	2.9325	2.65692	3.20808	7.4759	17.1213	1.31432e-15	4.24879e-13	25.7507
Dusp9	2.9019	2.01253	3.79128	6.72951	8.55595	5.21434e-09	5.69578e-08	10.5097
Crispld2	2.85167	1.98815	3.71518	8.66543	11.9604	4.99754e-12	1.80591e-10	17.5241
Plp1	2.8384	2.63428	3.04252	12.6594	11.966	4.9461e-12	1.79819e-10	17.5345
Myh14	2.82529	2.35646	3.29412	8.40893	13.9752	1.51199e-13	1.23027e-11	21.0336
Mfge8	2.80096	2.57755	3.02438	10.2669	14.5144	6.33037e-14	6.58413e-12	21.9034
1700020N15Rik	2.79985	2.55297	3.04673	5.88751	22.3134	2.15285e-18	6.43755e-15	32.0021
Plcd1	2.79851	2.56469	3.03232	8.24857	9.37819	8.51859e-10	1.20581e-08	12.3407
Cbx4	2.78161	2.12822	3.435	8.2052	11.7663	7.15754e-12	2.43214e-10	17.1626
Pfkfb4	2.76882	2.54432	2.99331	7.03684	9.17503	1.32188e-09	1.76069e-08	11.8967
Nhlh1	2.75151	2.20389	3.29912	7.24475	10.4695	8.80245e-11	1.79669e-09	14.6331
Lgi4	2.71426	2.10091	3.3276	6.67406	18.1693	3.17697e-16	1.70413e-13	27.149
Trip10	2.7061	1.74103	3.67117	9.579	14.3305	8.49432e-14	8.38902e-12	21.6098
Lgals4	2.70461	2.2798	3.12942	8.09729	2.46841	0.0205212	0.0337347	-4.53478
Dclre1c	2.68003	2.31241	3.04765	7.93166	10.7446	5.08359e-11	1.15819e-09	15.187
Acadvl	2.6737	1.95878	3.38862	8.48017	15.354	1.71508e-14	2.56425e-12	23.2046
Ppp1r3b	2.65229	2.28966	3.01493	13.4208	13.684	2.44614e-13	1.79113e-11	20.5522
Cyp17a1	2.60917	2.28355	2.9348	11.822	10.5256	7.86356e-11	1.63009e-09	14.7469
Arhgap26	2.57693	2.09753	3.05634	10.4828	11.2282	1.98012e-11	5.4572e-10	16.1377
Pcdh19	2.55737	1.53779	3.57696	7.25706	8.62267	4.48657e-09	4.98734e-08	10.6616
Sorcs1	2.5514	2.33189	2.7709	7.22838	16.7902	2.09009e-15	5.58526e-13	25.2924
Gm15085	2.53279	2.23326	2.83231	7.90519	14.8413	3.78104e-14	4.66237e-12	22.4174
1500026H17Rik	2.50999	1.95989	3.0601	5.30583	11.8825	5.76941e-12	2.02369e-10	17.3796
Tat	2.49689	2.06038	2.93339	8.18271	17.3396	9.71937e-16	3.41922e-13	26.0484
Rnf138rt1	2.49653	2.04965	2.9434	7.11103	9.80643	3.43349e-10	5.57232e-09	13.2588
Gm7967	2.48925	1.98688	2.99162	7.66557	6.12772	1.8294e-06	9.17456e-06	4.59795
Padi3	2.48273	2.21411	2.75135	8.35717	8.05223	1.65352e-08	1.5512e-07	9.34342
5730419F03Rik	2.47256	1.82453	3.12058	8.93729	7.50594	6.00339e-08	4.72101e-07	8.04102
4833419G08Rik	2.43925	1.22762	3.65087	7.10195	10.0641	2.00987e-10	3.55622e-09	13.7996
Popdc3	2.43533	1.88099	2.98966	6.07558	8.28238	9.71836e-09	9.72727e-08	9.88047
En2	2.43181	1.89835	2.96527	6.12943	9.43652	7.51648e-10	1.08843e-08	12.4672
Cry2	2.41504	2.06859	2.76148	8.54613	12.5377	1.75899e-12	8.18649e-11	18.5739
Gm10439	2.41286	1.75901	3.0667	8.10781	13.141	6.12839e-13	3.54114e-11	19.6321
Map2k3os	2.40191	2.07788	2.72594	6.16912	12.1514	3.52371e-12	1.39099e-10	17.8756
Dusp10	2.3999	2.21721	2.58258	8.35541	14.5308	6.16815e-14	6.58413e-12	21.9293
Slc35f5	2.39597	1.82348	2.96846	6.02639	15.6439	1.10724e-14	1.87638e-12	23.6397
Gm9112	2.39289	2.00863	2.77715	7.24887	16.613	2.68766e-15	6.69731e-13	25.0436
Sec24d	2.37845	2.10416	2.65273	12.2518	8.3995	7.43541e-09	7.74694e-08	10.1511
Rgs16	2.34636	1.70542	2.9873	7.85319	9.37109	8.64974e-10	1.22293e-08	12.3253
Morc4	2.34421	1.99155	2.69688	6.25023	10.8724	3.95216e-11	9.66704e-10	15.4409
Pank4	2.31985	2.01388	2.62582	6.74363	14.7712	4.21942e-14	4.94789e-12	22.308
4933406B15Rik	2.29729	1.98201	2.61258	7.12399	7.15749	1.39412e-07	9.76863e-07	7.19066
Sox4	2.29086	1.90353	2.6782	7.50393	9.36849	8.69818e-10	1.22543e-08	12.3196
Speer3	2.27809	1.95683	2.59934	7.24735	7.80008	2.98386e-08	2.58741e-07	8.74705
Krtap4-1	2.27384	1.56962	2.97805	5.98891	12.7677	1.17166e-12	5.96348e-11	18.9819
Fhod1	2.27182	2.01626	2.52738	8.15989	14.1319	1.17086e-13	1.04512e-11	21.2892
Tmem141	2.27068	1.90901	2.63236	7.13323	11.8115	6.58084e-12	2.27496e-10	17.2471
3830403N18Rik	2.26818	1.71108	2.82528	7.12124	15.8613	8.01078e-15	1.4301e-12	23.9612
Gm17753	2.26655	2.0083	2.52479	8.71928	10.1984	1.52544e-10	2.83886e-09	14.0781
Trim47	2.26054	2.04913	2.47195	7.17443	10.8941	3.78704e-11	9.33954e-10	15.484
Nkx6-1	2.24956	1.66835	2.83077	6.84135	8.28202	9.72646e-09	9.72727e-08	9.87963
4930593A02Rik	2.24185	1.82469	2.65901	7.18897	15.0953	2.54896e-14	3.42563e-12	22.8103
4933405E24Rik	2.23746	2.04772	2.4272	9.49548	10.2301	1.4297e-10	2.68877e-09	14.1435
7420426K07Rik	2.23156	2.0457	2.41743	11.8801	5.13871	2.38074e-05	8.79976e-05	2.02801
Psg16	2.22651	1.92347	2.52956	9.09808	6.62699	5.17356e-07	3.05887e-06	5.86871
Rab3c	2.22461	1.94883	2.50039	12.7832	10.8316	4.28227e-11	1.03059e-09	15.36
Iqsec3	2.22057	2.04999	2.39116	10.2558	9.03758	1.78494e-09	2.25446e-08	11.5932
Arhgef4	2.21664	1.96911	2.46417	6.86716	11.3625	1.53115e-11	4.4344e-10	16.3968
Scn3b	2.21474	1.70484	2.72464	6.90148	10.0595	2.02909e-10	3.57964e-09	13.79
Sgk1	2.21439	1.82265	2.60614	8.85667	8.23396	1.08618e-08	1.07104e-07	9.76807
D730045A05Rik	2.21207	1.91507	2.50906	5.88236	6.25508	1.32228e-06	6.90647e-06	4.92429
Vmn1r87	2.20604	1.97121	2.44087	7.39333	13.5833	2.89425e-13	2.04445e-11	20.3838
4833415N18Rik	2.20513	1.8792	2.53105	7.68195	12.9985	7.83606e-13	4.33922e-11	19.3856
Dnase2a	2.20435	1.77327	2.63544	13.6789	12.0309	4.39114e-12	1.65165e-10	17.6542
BC026762	2.20112	1.9663	2.43594	8.46926	5.85267	3.7072e-06	1.71072e-05	3.88875
Pcp4l1	2.19801	1.90851	2.48751	6.7281	5.46999	1.00055e-05	4.06647e-05	2.89398
Sharpin	2.19605	1.92131	2.4708	7.15289	9.54273	5.99136e-10	8.95784e-09	12.6963
Ift27	2.19563	1.64506	2.7462	8.28605	7.03856	1.86507e-07	1.26125e-06	6.89708
Neurl1a	2.19509	1.50224	2.88794	8.24887	12.8727	9.75086e-13	5.2067e-11	19.1662
Alox5ap	2.19195	1.76804	2.61587	5.62853	4.38104	0.000174556	0.000505537	0.0501271
Nfx1	2.18894	1.9277	2.45018	9.89609	6.09421	1.99306e-06	9.90405e-06	4.51185
Elavl4	2.18774	1.59143	2.78404	8.41484	8.38661	7.65712e-09	7.92959e-08	10.1214
Speer6-ps1	2.18531	1.59475	2.77586	7.52017	6.98088	2.14918e-07	1.42497e-06	6.75408
2310043M15Rik	2.18355	1.70134	2.66575	7.3522	12.4588	2.02482e-12	9.13921e-11	18.4325
Rhox2h	2.17598	1.88174	2.47022	6.28923	8.58834	4.84697e-09	5.33714e-08	10.5835
Slc19a2	2.17026	1.76887	2.57166	8.42548	10.4335	9.46344e-11	1.89602e-09	14.56
Ocstamp	2.16539	1.60218	2.72859	6.65217	8.22917	1.09822e-08	1.08114e-07	9.75692
Ndufa8	2.16429	1.85246	2.47613	9.08548	6.60761	5.43092e-07	3.18584e-06	5.81982
Ercc5	2.16387	1.87436	2.45338	9.26736	3.49233	0.00174262	0.00379662	-2.20074
2610028E06Rik	2.15566	1.78278	2.52854	5.28685	10.5688	7.2122e-11	1.51211e-09	14.8342
Tspan6	2.15153	1.77622	2.52685	6.68165	9.8577	3.0844e-10	5.06765e-09	13.3671
Trip6	2.14725	1.82364	2.47087	6.64318	9.03913	1.77888e-09	2.24918e-08	11.5966
Lpin1	2.14036	1.7677	2.51303	6.49316	10.7796	4.74404e-11	1.10827e-09	15.2567
Hpca	2.13995	1.78386	2.49604	11.0301	11.0081	3.0309e-11	7.74628e-10	15.7086
Zfp36l3	2.13089	1.89844	2.36333	7.35493	14.0267	1.38972e-13	1.15434e-11	21.1179
Slc47a2	2.12762	1.73213	2.52311	6.77966	13.2047	5.49485e-13	3.35326e-11	19.7415
Epop	2.12693	1.72609	2.52778	9.53511	7.38115	8.10352e-08	6.15405e-07	7.73818
Mrpl3	2.11509	1.76775	2.46243	12.3654	5.03642	3.11428e-05	0.000111594	1.76026
Unc93a2	2.11423	1.92162	2.30684	6.89192	11.3065	1.70397e-11	4.82967e-10	16.289
Gm14625	2.11259	1.82542	2.39977	7.78601	12.272	2.83211e-12	1.18859e-10	18.0952
Vav1	2.11041	1.67129	2.54953	7.6741	7.83604	2.74158e-08	2.40871e-07	8.83259
1190007I07Rik	2.09249	1.69568	2.48931	8.79324	4.60514	9.68538e-05	0.000301631	0.632788
Dnah10	2.08785	1.85192	2.32378	11.4409	6.00535	2.50275e-06	1.20619e-05	4.28311
Fam219a	2.06437	1.72436	2.40439	14.6472	13.096	6.62189e-13	3.77718e-11	19.5544
Mapk8ip2	2.06437	1.73149	2.39725	6.90422	12.1999	3.227e-12	1.33097e-10	17.964
Ehmt1	2.05393	1.78453	2.32333	13.1993	9.86088	3.064e-10	5.06765e-09	13.3738
Ogfod1	2.05304	1.79445	2.31163	14.7507	13.4738	3.47917e-13	2.31191e-11	20.1995
Nectin2	2.05295	1.62397	2.48193	9.31601	16.4339	3.47308e-15	7.83802e-13	24.7898
Scn8a	2.05241	1.56592	2.53889	12.0006	8.57413	5.0048e-09	5.48693e-08	10.5512
4930412F09Rik	2.0495	1.76308	2.33593	7.32501	7.43953	7.0407e-08	5.44087e-07	7.8801
Ciao2b	2.04509	1.49169	2.59849	13.9291	5.70613	5.41512e-06	2.38652e-05	3.50877
Pip5kl1	2.0393	0.952989	3.12561	6.88515	9.48251	6.81228e-10	1.00347e-08	12.5666
Fbln2	2.03835	1.75552	2.32118	6.3241	6.94263	2.36153e-07	1.54605e-06	6.65907
A730045E13Rik	2.03562	1.83846	2.23277	5.49821	9.77145	3.69476e-10	5.91792e-09	13.1847
Gm6647	2.03327	1.67206	2.39449	7.5959	7.02968	1.9062e-07	1.28379e-06	6.87508
Gm9924	2.02843	1.72159	2.33527	10.863	14.1999	1.04871e-13	9.72369e-12	21.3993
Gm6460	2.02477	1.63682	2.41272	6.44405	6.70572	4.24976e-07	2.58158e-06	6.06686
Isl1	2.02194	1.77894	2.26495	5.50495	7.70111	3.77048e-08	3.15155e-07	8.51071
Lepr	2.02093	0.874257	3.1676	11.0551	8.25388	1.03757e-08	1.0281e-07	9.81433
Gm5589	2.01926	1.81522	2.2233	7.97996	10.6556	6.06614e-11	1.34374e-09	15.0088
Casp14	2.01793	1.48008	2.55577	7.4964	9.43778	7.4962e-10	1.08681e-08	12.4699
Knop1	2.01435	1.51113	2.51757	10.6917	10.9326	3.51205e-11	8.75158e-10	15.56
2300009A05Rik	2.01041	1.46264	2.55819	8.94083	7.66055	4.15138e-08	3.43869e-07	8.41351
Mdh1b	2.00837	1.56955	2.4472	5.72348	9.01507	1.87541e-09	2.36124e-08	11.5432
Zbtb32	2.00801	1.72643	2.28959	9.7384	8.36359	8.07005e-09	8.31024e-08	10.0683
Foxa1	2.00663	1.75672	2.25654	7.55516	8.3177	8.96291e-09	9.08071e-08	9.96225
Gm5106	2.00552	1.46229	2.54874	7.53064	8.08184	1.54366e-08	1.45728e-07	9.41289
Mettl7a2	2.00368	1.83938	2.16799	15.1763	12.3126	2.63204e-12	1.11864e-10	18.1689
Gm6351	2.0035	1.75495	2.25205	8.63664	3.1878	0.00373478	0.00741316	-2.93398
4933402N22Rik	2.00159	1.4537	2.54948	8.99386	7.35893	8.5499e-08	6.44394e-07	7.68406
Rs1	1.99466	1.69417	2.29516	8.66391	11.1013	2.52919e-11	6.61962e-10	15.891
Mab21l3	1.99312	1.73537	2.25087	7.55054	10.9794	3.20509e-11	8.11155e-10	15.6522
Tnni2	1.99219	1.77103	2.21334	6.01895	4.82262	5.46441e-05	0.000182876	1.20078
Prag1	1.99095	1.54547	2.43644	7.35131	14.2085	1.03412e-13	9.66336e-12	21.4133
Rad51c	1.98871	1.61783	2.35959	14.2626	13.7531	2.18074e-13	1.64049e-11	20.6672
Stambp	1.98127	1.62707	2.33547	7.89042	5.00471	3.38495e-05	0.000119998	1.67725
Sytl4	1.977	1.65674	2.29726	11.1576	4.53748	0.00011572	0.000352016	0.456532
Slc29a4	1.97491	1.47672	2.4731	6.20698	9.76298	3.76106e-10	6.00615e-09	13.1667
Pax6	1.97482	1.35434	2.5953	5.80585	11.9679	4.92934e-12	1.79755e-10	17.5379
Gsta4	1.97401	1.58453	2.3635	8.41477	11.1254	2.41379e-11	6.38746e-10	15.9381
Cox19	1.96663	1.57502	2.35825	8.98779	11.2741	1.81299e-11	5.1024e-10	16.2265
Otulinl	1.96663	1.56872	2.36453	5.79605	7.79669	3.00779e-08	2.60156e-07	8.73898
4933427D06Rik	1.9643	1.36394	2.56466	14.3377	7.80147	2.97412e-08	2.58152e-07	8.75035
Eef2k	1.96274	1.75268	2.17279	10.2574	4.80483	5.72634e-05	0.000190416	1.15425
Gm6756	1.96259	1.72016	2.20501	10.5474	9.94429	2.57546e-10	4.36333e-09	13.5492
Niban2	1.9575	1.77056	2.14445	6.26627	5.98906	2.60961e-06	1.25205e-05	4.24113
Trpm1	1.9569	1.6689	2.2449	8.8158	9.66394	4.63349e-10	7.19238e-09	12.956
Cd244a	1.95049	1.39966	2.50132	10.2057	11.6056	9.6657e-12	3.0585e-10	16.8601
Cd300a	1.94452	1.72199	2.16704	6.55496	6.30485	1.16524e-06	6.19012e-06	5.05144
Bcl6	1.93528	1.5113	2.35927	7.53643	8.91811	2.32208e-09	2.84614e-08	11.3273
Fxyd1	1.92848	1.69093	2.16603	11.3049	8.06617	1.60085e-08	1.50651e-07	9.37613
Gm6287	1.92227	1.62578	2.21877	6.29793	10.2478	1.37897e-10	2.61393e-09	14.18
Atp6ap1l	1.92003	1.54044	2.29962	6.73113	2.55429	0.0168951	0.0283426	-4.35563
Pax3	1.91917	1.60383	2.23451	7.3352	5.02002	3.25146e-05	0.000115953	1.71732
Lzts3	1.91812	1.57966	2.25658	8.54277	14.6423	5.16877e-14	5.72442e-12	22.1056
Prrg4	1.91037	1.40615	2.41459	5.62112	8.66751	4.05674e-09	4.58626e-08	10.7634
4933405D12Rik	1.90684	1.66011	2.15357	6.50815	9.18259	1.30033e-09	1.73842e-08	11.9133
Fam160a1	1.90342	1.62229	2.18455	11.8027	6.90234	2.60847e-07	1.68375e-06	6.5588
Aplf	1.9005	1.17455	2.62645	10.1485	4.1137	0.000351491	0.000935094	-0.639311
Pld1	1.89013	1.2097	2.57055	12.6949	4.85892	4.96663e-05	0.000167955	1.29572
Arhgef10l	1.88728	1.57242	2.20214	7.56088	4.1356	0.000331962	0.000889429	-0.583137
Tmem161a	1.88223	1.53878	2.22567	9.33702	10.5907	6.9034e-11	1.46925e-09	14.8783
Speer2	1.88104	1.65406	2.10801	9.73002	8.83685	2.78002e-09	3.33519e-08	11.1454
Speer1	1.87467	1.42253	2.3268	9.62632	7.08725	1.65525e-07	1.13199e-06	7.01745
Rec8	1.87312	1.39462	2.35162	8.1937	11.5905	9.94414e-12	3.13831e-10	16.8315
Fzd8	1.87311	1.52802	2.2182	6.01407	5.7824	4.44498e-06	2.00326e-05	3.7067
H2-D1	1.87296	1.58754	2.15838	8.54051	7.03521	1.88049e-07	1.26933e-06	6.88877
Top3b	1.87218	1.58073	2.16363	8.16531	12.7801	1.14659e-12	5.88601e-11	19.0036
Cxcl9	1.872	1.64798	2.09602	5.30653	9.33207	9.40772e-10	1.30692e-08	12.2404
Nuak2	1.87132	1.51878	2.22386	7.18993	7.42723	7.25219e-08	5.58914e-07	7.85023
Cd3e	1.87083	1.47246	2.2692	9.31881	12.5705	1.65933e-12	7.87587e-11	18.6324
Orly	1.86797	1.58387	2.15208	6.32574	6.66544	4.69934e-07	2.82315e-06	5.96555
Rfpl4	1.86644	1.55141	2.18148	12.7887	3.9656	0.000516868	0.00131846	-1.01757
Pla2g4c	1.86524	1.49597	2.2345	12.1974	9.69969	4.29674e-10	6.72687e-09	13.0322
Svil	1.86457	1.35482	2.37432	6.8935	4.24948	0.000246463	0.000682394	-0.29009
Dux	1.86115	1.53785	2.18445	5.63871	6.7668	3.6501e-07	2.26329e-06	6.22013
Cacna2d2	1.85885	1.45784	2.25985	7.11241	6.55593	6.18239e-07	3.58099e-06	5.68931
Sec14l2	1.8582	1.65068	2.06572	6.6228	8.854	2.67618e-09	3.2203e-08	11.1839
Cbx1	1.84839	1.55937	2.13742	10.6414	5.02716	3.19097e-05	0.000113932	1.73603
Gm5458	1.84504	1.58198	2.10809	8.91651	3.54509	0.00152426	0.00337063	-2.07119
Pnma2	1.84077	1.05737	2.62418	10.002	7.55988	5.2766e-08	4.22729e-07	8.17131
Zfp672	1.8383	1.60554	2.07105	11.7954	9.23165	1.16891e-09	1.59241e-08	12.021
Fbxo39	1.83525	1.59697	2.07353	7.41084	10.8287	4.30686e-11	1.03443e-09	15.3543
Zfp791	1.83497	1.51426	2.15568	12.8617	9.61676	5.11986e-10	7.82103e-09	12.8551
Rasgef1b	1.82656	1.61995	2.03317	8.90207	11.3253	1.64375e-11	4.71879e-10	16.3253
Prr15	1.82373	1.39459	2.25287	9.36398	8.13604	1.36148e-08	1.30486e-07	9.53978
Spty2d1	1.82261	1.54802	2.09721	11.3679	11.6661	8.62849e-12	2.81982e-10	16.9744
D130062J10Rik	1.82166	1.5507	2.09262	9.18635	11.3757	1.49323e-11	4.34562e-10	16.4221
Hyal1	1.8209	1.56974	2.07206	6.94214	10.6155	6.56947e-11	1.41363e-09	14.9283
4930517J16Rik	1.82056	1.53704	2.10408	6.64413	10.0448	2.09144e-10	3.66262e-09	13.7594
Htr5b	1.81918	1.53194	2.10641	6.55719	9.0358	1.79193e-09	2.2609e-08	11.5892
Gm3752	1.81805	1.535	2.10111	7.8075	5.0607	2.92187e-05	0.000105419	1.82381
Gm10101	1.81466	1.49151	2.13781	6.26071	5.46893	1.00333e-05	4.07636e-05	2.89121
Gxylt2	1.81088	1.53128	2.09047	12.2064	8.94247	2.20047e-09	2.71338e-08	11.3817
Gadd45g	1.81004	1.58823	2.03185	10.5574	6.27761	1.24869e-06	6.57086e-06	4.98188
Fdxacb1	1.80986	1.44418	2.17555	9.9437	10.4657	8.86965e-11	1.80245e-09	14.6254
Tmem41a	1.80945	1.49266	2.12625	7.82958	6.88799	2.70268e-07	1.7408e-06	6.52303
Kcnh3	1.80847	1.2889	2.32805	11.8022	5.12713	2.45417e-05	9.03778e-05	1.99771
Acox3	1.80528	1.46147	2.1491	10.7598	12.6683	1.39581e-12	6.92752e-11	18.8061
Gm5784	1.80419	1.58478	2.0236	6.7021	9.93495	2.62593e-10	4.44006e-09	13.5296
Synj2	1.8009	1.54958	2.05222	8.9792	10.1961	1.53261e-10	2.839e-09	14.0733
Prf1	1.79349	1.5563	2.03068	8.53845	10.4657	8.86997e-11	1.80245e-09	14.6254
Abca17	1.78884	1.5527	2.02498	7.12603	4.82832	5.38315e-05	0.000180569	1.21567
Asxl1	1.78693	1.09408	2.47978	12.5385	5.33166	1.436e-05	5.60024e-05	2.53272
Pycr2	1.78657	1.39284	2.1803	10.3998	4.93735	4.04079e-05	0.000140377	1.50093
Gm2030	1.78505	1.4794	2.09071	8.45598	12.48	1.94936e-12	8.86551e-11	18.4706
Cabp5	1.78473	1.54655	2.0229	8.13125	7.78577	3.0863e-08	2.65769e-07	8.71295
Olfr1386	1.78436	1.48554	2.08318	8.44325	9.53998	6.02663e-10	8.98809e-09	12.6904
Magea10	1.78401	1.42898	2.13903	9.9565	4.68921	7.76317e-05	0.000248808	0.852124
Gm35410	1.78237	1.49212	2.07261	15.3998	12.7863	1.13404e-12	5.84666e-11	19.0146
Sdr42e1	1.77828	1.51725	2.03931	5.86135	7.69948	3.78508e-08	3.15934e-07	8.50681
Fam160b2	1.77007	1.53333	2.00681	14.1001	10.1875	1.55971e-10	2.88342e-09	14.0556
Mef2a	1.76502	1.51983	2.01021	11.0457	7.76342	3.25354e-08	2.77374e-07	8.65965
Pabpc1l	1.75727	1.33256	2.18199	10.6516	5.6018	7.09915e-06	3.0111e-05	3.23748
Casz1	1.75513	1.54144	1.96882	7.32334	5.94294	2.93804e-06	1.39066e-05	4.12211
Gm3325	1.75169	-0.20687	3.71025	7.36711	6.58703	5.71825e-07	3.33802e-06	5.7679
Oosp3	1.74748	0.918333	2.57662	11.6661	5.02785	3.18526e-05	0.000113796	1.73781
Ccdc138	1.74191	1.27588	2.20794	15.6088	11.6101	9.58366e-12	3.04059e-10	16.8687
Snrnp27	1.74027	1.3746	2.10593	13.3663	5.58123	7.48921e-06	3.15639e-05	3.18392
Hba-a2	1.73919	1.46507	2.01331	10.0668	7.72847	3.53383e-08	2.97921e-07	8.57618
Wdr35	1.7348	1.32486	2.14475	5.23101	6.58984	5.67823e-07	3.31789e-06	5.77497
Atp8a1	1.73429	1.18649	2.2821	9.56978	7.55478	5.34129e-08	4.27172e-07	8.15901
Nfkbid	1.72776	1.53176	1.92377	8.32114	5.98678	2.62491e-06	1.25838e-05	4.23526
Fos	1.72604	1.27681	2.17527	5.04015	12.6458	1.45218e-12	7.08963e-11	18.7664
Skint7	1.72523	1.3988	2.05167	15.7078	10.0832	1.93246e-10	3.43558e-09	13.8393
Shc4	1.72523	1.41137	2.03909	8.05303	9.38815	8.33823e-10	1.18589e-08	12.3624
Gm10487	1.72403	0.791352	2.6567	7.29083	9.33926	9.26323e-10	1.29313e-08	12.256
Krt8	1.72359	1.37246	2.07472	8.14285	8.472	6.30553e-09	6.68621e-08	10.3177
Gm5941	1.72164	1.45266	1.99062	9.10835	5.26642	1.70334e-05	6.50916e-05	2.36217
Mthfsd	1.72065	1.27894	2.16236	6.63582	7.7324	3.50115e-08	2.95743e-07	8.58556
Id2	1.71806	0.982938	2.45318	8.6277	7.3499	8.73835e-08	6.56116e-07	7.66205
Zfp345	1.71655	1.03941	2.39369	9.43513	11.7225	7.76568e-12	2.58015e-10	17.0805
Hmga2-ps1	1.71018	1.39814	2.02222	7.47778	8.86083	2.63595e-09	3.18471e-08	11.1992
Fam83g	1.70574	1.46298	1.94849	8.56175	7.57764	5.0575e-08	4.07672e-07	8.21414
Golph3l	1.70507	1.41751	1.99264	10.8212	4.58132	0.000103117	0.000318127	0.570713
Zfp933	1.70324	0.989965	2.41651	8.83099	8.88521	2.49736e-09	3.0419e-08	11.2538
Prkag2os1	1.70286	0.915614	2.49011	7.51709	5.82557	3.97578e-06	1.8248e-05	3.81858
Obox5	1.70246	1.38192	2.023	13.6546	5.20343	2.00904e-05	7.53531e-05	2.19737
Csf1r	1.7017	1.41002	1.99338	8.71708	10.2164	1.47023e-10	2.75633e-09	14.1153
Shank1	1.699	0.811636	2.58636	7.25662	12.1832	3.32582e-12	1.34784e-10	17.9337
Pinx1	1.69847	1.35028	2.04665	11.4881	10.2136	1.47893e-10	2.76398e-09	14.1093
1810073O08Rik	1.69382	1.35585	2.03179	8.74761	8.00426	1.84887e-08	1.70608e-07	9.2306
Gm36449	1.68915	1.41059	1.96772	7.19702	9.94702	2.5609e-10	4.34481e-09	13.5549
Creb5	1.68491	1.38003	1.9898	15.7912	11.2519	1.89198e-11	5.27321e-10	16.1836
Prkn	1.68432	1.47309	1.89554	10.2737	10.6872	5.69704e-11	1.27607e-09	15.0721
Armcx3	1.67956	0.890296	2.46881	6.34471	7.80977	2.91652e-08	2.54404e-07	8.77011
Mcam	1.67848	1.05803	2.29893	13.931	9.35035	9.04445e-10	1.27122e-08	12.2802
Cdkn1a	1.67785	1.28723	2.06848	8.69278	9.70722	4.22908e-10	6.64705e-09	13.0482
Amot	1.67764	1.08878	2.2665	7.80706	7.24072	1.1384e-07	8.21751e-07	7.39512
Drap1	1.67712	1.37966	1.97459	12.1348	9.27029	1.07506e-09	1.47633e-08	12.1056
Sun5	1.67411	1.33369	2.01454	6.98518	10.4051	1.00219e-10	1.98792e-09	14.5021
Ep400	1.67385	1.22668	2.12102	11.5634	7.73304	3.49582e-08	2.95502e-07	8.5871
Card19	1.67321	1.25074	2.09568	8.07855	8.87177	2.57282e-09	3.11788e-08	11.2237
Gm10030	1.66978	0.925715	2.41384	7.51292	8.30841	9.15556e-09	9.25695e-08	9.94076
Spidr	1.66821	1.01964	2.31678	10.5435	5.01085	3.33075e-05	0.000118463	1.69332
Teddm2	1.66812	0.531325	2.80491	9.04891	13.4341	3.72016e-13	2.44488e-11	20.1324
Spa17	1.66809	1.45839	1.87779	7.34001	10.2415	1.39687e-10	2.63949e-09	14.167
Npy4r	1.66773	1.18553	2.14993	6.17873	7.66342	4.12318e-08	3.4177e-07	8.4204
Irf8	1.66625	1.34108	1.99141	8.94857	9.46781	7.02968e-10	1.03168e-08	12.5348
Gm14243	1.66572	0.847269	2.48416	6.95012	6.31484	1.13609e-06	6.0556e-06	5.07693
Cfap300	1.66248	1.24739	2.07757	14.2771	11.7464	7.42737e-12	2.48848e-10	17.1253
Dph6	1.66004	1.38092	1.93916	10.9107	4.80389	5.74059e-05	0.000190784	1.15178
Lipo1	1.65812	1.14018	2.17606	12.3668	9.89117	2.87638e-10	4.80508e-09	13.4376
Lin7b	1.65559	1.37919	1.93198	6.75181	8.44512	6.70228e-09	7.05727e-08	10.256
Khsrp	1.65428	1.3779	1.93067	13.1836	9.3957	8.20412e-10	1.17572e-08	12.3787
Med30	1.64637	1.19033	2.10242	12.9101	4.40521	0.000163824	0.000478161	0.112791
Bclaf1	1.64153	1.25079	2.03228	11.5922	4.03999	0.000425956	0.00111072	-0.827953
Zdhhc9	1.63865	1.21023	2.06708	7.94642	11.7694	7.11608e-12	2.42494e-10	17.1684
Krtap19-4	1.6369	1.06994	2.20385	11.19	9.74377	3.916e-10	6.22863e-09	13.1259
Ppfia4	1.63648	1.10418	2.16879	8.00159	9.85497	3.10203e-10	5.08963e-09	13.3613
Cstdc5	1.63595	1.31718	1.95473	6.13691	8.46536	6.40129e-09	6.78174e-08	10.3024
Sema4c	1.63348	1.26378	2.00319	15.1393	10.357	1.10465e-10	2.16036e-09	14.4039
Pja1	1.6334	0.929473	2.33732	9.86429	4.39364	0.000168877	0.000491231	0.0827887
Spag7	1.63143	1.09978	2.16309	15.9918	11.3855	1.46555e-11	4.28592e-10	16.4409
Cypt2	1.62755	1.21441	2.04069	7.17768	3.87089	0.000660689	0.00162923	-1.25773
Mrpl35	1.62743	1.21436	2.04051	7.89875	3.46758	0.00185524	0.00401203	-2.26128
Fryl	1.62618	1.40444	1.84793	11.4995	7.76424	3.24722e-08	2.77033e-07	8.66161
Gm9757	1.62584	1.26941	1.98228	16.3791	7.58876	4.92516e-08	3.98039e-07	8.24091
Tex101	1.62459	1.27872	1.97046	8.04075	5.12269	2.48292e-05	9.13227e-05	1.9861
Myh3	1.62402	0.956209	2.29183	8.21526	6.15442	1.70882e-06	8.63873e-06	4.66648
Lgals1	1.6236	1.43903	1.80817	9.17129	5.83398	3.89042e-06	1.78906e-05	3.84035
Ccdc151	1.62311	1.23578	2.01044	5.73611	5.40946	1.17177e-05	4.67964e-05	2.73598
Gm10576	1.62272	1.21585	2.02959	13.4312	8.63596	4.35447e-09	4.85857e-08	10.6918
Speer4c	1.62137	1.20738	2.03536	7.11946	7.30365	9.77251e-08	7.19363e-07	7.54916
Slc16a7	1.61759	0.944062	2.29111	6.2961	8.59627	4.76124e-09	5.26819e-08	10.6016
Oas1a	1.61572	1.18047	2.05096	9.82764	10.1586	1.65483e-10	3.03116e-09	13.9959
Synj2bp	1.61556	1.2181	2.01303	8.87109	4.64143	8.80328e-05	0.00027746	0.727433
Xkr8	1.61238	1.40374	1.82102	6.48158	5.02884	3.17698e-05	0.000113534	1.74041
Gm3587	1.60892	1.44103	1.77682	5.34204	8.29563	9.4277e-09	9.48105e-08	9.91116
Pfkp	1.60818	1.16829	2.04807	8.10675	5.02929	3.17317e-05	0.000113432	1.7416
Hbegf	1.60792	1.42292	1.79293	8.79358	6.40437	9.05664e-07	4.9897e-06	5.30499
Helq	1.60589	1.41104	1.80074	13.1833	4.24905	0.000246738	0.000682997	-0.291188
Pex1	1.60504	1.39002	1.82006	9.4417	3.90241	0.000608913	0.00151892	-1.17796
Zswim8	1.60398	1.34141	1.86655	9.8643	5.35228	1.36059e-05	5.34627e-05	2.58662
Zranb3	1.60258	1.13	2.07516	8.81598	4.45719	0.000142915	0.00042375	0.247724
Unc93b1	1.60012	0.976838	2.2234	5.89409	6.91021	2.55824e-07	1.6558e-06	6.5784
Kcng1	1.59938	1.13198	2.06678	5.81877	6.4522	8.02633e-07	4.48193e-06	5.42653
Dync1i2	1.59609	1.31177	1.88041	13.4513	4.62824	9.11416e-05	0.000285902	0.69303
Pepd	1.59273	1.22361	1.96185	7.61597	6.20795	1.4908e-06	7.67935e-06	4.80368
Eny2	1.59267	1.30842	1.87692	13.7239	4.80247	5.7621e-05	0.000191233	1.14807
Adamts8	1.59217	1.29271	1.89163	5.72017	7.36211	8.48436e-08	6.39857e-07	7.69182
Fmc1	1.59115	1.13324	2.04906	12.0062	5.13819	2.38393e-05	8.80068e-05	2.02667
Ubtf	1.59041	1.07675	2.10407	15.8853	10.1162	1.8054e-10	3.25708e-09	13.9079
Myo1c	1.59	1.21619	1.96381	9.44521	9.8111	3.40006e-10	5.52557e-09	13.2686
Agk	1.58948	1.25155	1.92741	9.88694	4.09413	0.000369903	0.000979501	-0.689462
Gm32934	1.58691	1.41193	1.7619	11.7215	7.52325	5.75962e-08	4.55929e-07	8.08287
Akap10	1.58517	1.25169	1.91866	11.2223	5.257	1.7459e-05	6.64631e-05	2.33752
Usf2	1.58403	1.30167	1.86639	13.6341	6.9238	2.47383e-07	1.60812e-06	6.61223
Tbx22	1.58396	1.26827	1.89965	5.92365	10.2528	1.36513e-10	2.59592e-09	14.1902
Gm1993	1.5837	1.33389	1.83351	7.71534	9.18216	1.30154e-09	1.73842e-08	11.9124
Obox7	1.5834	1.27595	1.89085	13.4412	5.25959	1.7341e-05	6.60982e-05	2.34429
Nat8	1.5822	1.3485	1.81591	6.01673	9.58017	5.53305e-10	8.34562e-09	12.7767
Eya2	1.57952	1.31503	1.84401	6.00407	9.05989	1.69975e-09	2.17209e-08	11.6426
Gfra4	1.57849	1.10528	2.0517	14.5026	6.85299	2.94719e-07	1.87707e-06	6.43572
Col6a3	1.57721	1.23953	1.91489	9.34675	3.65877	0.00114057	0.00261949	-1.78985
Nlrp4c	1.57526	1.31148	1.83904	9.23651	5.57338	7.64362e-06	3.21241e-05	3.16348
Fmn2	1.57472	1.25842	1.89102	10.9437	4.78315	6.06257e-05	0.000199709	1.09757
Btf3	1.5743	1.39751	1.75109	14.5906	6.08761	2.02703e-06	1.00465e-05	4.49488
LOC115486438	1.57425	0.837278	2.31123	5.73643	5.68573	5.70922e-06	2.50048e-05	3.45577
Dennd4a	1.57402	1.35291	1.79514	16.0353	10.6793	5.78637e-11	1.29366e-09	15.0564
Exosc9	1.57327	1.21324	1.93329	12.9357	9.36499	8.76388e-10	1.23323e-08	12.312
Hace1	1.57233	1.16429	1.98036	7.84802	3.90724	0.000601345	0.00150255	-1.16573
BC021767	1.57064	1.08779	2.05349	12.4003	5.63439	6.52286e-06	2.79541e-05	3.32228
Olah	1.56935	1.3696	1.76911	11.5166	5.64573	6.33355e-06	2.72698e-05	3.35179
Tex13b	1.56918	1.01644	2.12193	7.8312	5.81779	4.05644e-06	1.854e-05	3.79844
Wscd2	1.56843	1.32392	1.81293	7.15338	7.39918	7.75872e-08	5.9185e-07	7.78207
Tspan1	1.56814	1.088	2.04828	8.58955	3.73418	0.000939966	0.002211	-1.60167
Tdgf1	1.56806	1.26515	1.87097	8.16953	9.19339	1.27015e-09	1.70891e-08	11.9371
Nlrp4a	1.56805	1.1727	1.96341	12.7823	5.4918	9.45252e-06	3.86932e-05	2.95086
Pxylp1	1.56796	1.09971	2.0362	6.20552	5.07727	2.79741e-05	0.000101363	1.8672
Prepl	1.56642	1.08395	2.0489	7.84594	3.88791	0.000632207	0.00156819	-1.21466
Gata3	1.56529	0.994177	2.13639	9.89345	8.41167	7.23222e-09	7.57484e-08	10.1791
Ccdc187	1.56446	1.35838	1.77054	8.64075	7.84423	2.68923e-08	2.37037e-07	8.85207
Xntrpc	1.5641	1.37781	1.75038	9.47882	5.67209	5.9149e-06	2.57734e-05	3.4203
E330034G19Rik	1.56345	0.827366	2.29953	13.4961	5.37309	1.28859e-05	5.09345e-05	2.64097
Hmcn2	1.56236	1.06967	2.05505	10.285	9.96529	2.46563e-10	4.2312e-09	13.5932
Igsf8	1.55843	1.11303	2.00384	8.70946	8.36342	8.07332e-09	8.31024e-08	10.0679
Akap7	1.5581	1.17699	1.93921	11.6138	7.52395	5.74991e-08	4.55461e-07	8.08458
Rtl8c	1.55483	1.31361	1.79605	11.0203	5.13365	2.41255e-05	8.90084e-05	2.01477
Niban1	1.5533	1.12939	1.97721	6.28777	7.12004	1.52766e-07	1.05438e-06	7.09837
Clasp1	1.55034	1.30002	1.80066	9.03842	5.3123	1.51057e-05	5.84724e-05	2.48213
Bmp8a	1.55031	0.849702	2.25092	6.8074	7.31555	9.49511e-08	7.04098e-07	7.57822
Vcpip1	1.54876	1.37556	1.72196	9.74696	4.15686	0.000314024	0.000846146	-0.528524
Fthl17a	1.54813	1.11497	1.9813	5.48234	5.12713	2.4542e-05	9.03778e-05	1.9977
Atp6v1g1	1.54749	1.30214	1.79284	11.6413	5.46547	1.01242e-05	4.10632e-05	2.88218
Ttc37	1.54544	1.26247	1.8284	5.80742	4.26403	0.000237245	0.000660541	-0.252534
Adar	1.54405	1.16738	1.92073	12.3052	6.26037	1.30463e-06	6.82021e-06	4.93781
Slc1a4	1.54361	1.23256	1.85465	11.0404	6.53919	6.4478e-07	3.70424e-06	5.64698
4933428M09Rik	1.54327	1.19005	1.89648	9.74384	7.97585	1.97557e-08	1.80794e-07	9.16363
Inpp5d	1.54185	0.773354	2.31036	9.10408	4.8283	5.38339e-05	0.000180569	1.21562
Siglech	1.54053	1.03276	2.0483	15.8708	10.5639	7.28363e-11	1.52307e-09	14.8242
Gm4907	1.53882	1.29438	1.78326	9.48063	6.87303	2.80455e-07	1.79771e-06	6.48573
Tdrd7	1.53743	1.1994	1.87546	8.01906	9.85934	3.07384e-10	5.06765e-09	13.3705
Kidins220	1.53485	1.02173	2.04797	8.35349	9.15198	1.38995e-09	1.84519e-08	11.846
Dpysl5	1.53422	1.26631	1.80212	12.2206	7.59594	4.84153e-08	3.92132e-07	8.25821
Uba1y	1.53155	1.21439	1.84872	11.2597	5.80934	4.14603e-06	1.88773e-05	3.77652
Mcm8	1.52986	1.12059	1.93913	7.36	3.88041	0.000644612	0.00159401	-1.23366
Gm5478	1.52937	1.02112	2.03762	7.63926	8.53409	5.47839e-09	5.92469e-08	10.4598
Zfp708	1.52923	1.04991	2.00854	7.89515	6.79008	3.44488e-07	2.15053e-06	6.27845
Aldh3a1	1.52771	1.16039	1.89502	10.1294	10.0685	1.99173e-10	3.52934e-09	13.8088
2610034E01Rik	1.52576	1.31564	1.73588	5.62656	9.21644	1.20812e-09	1.63651e-08	11.9877
Suv39h2	1.52422	0.793467	2.25498	14.0658	10.8335	4.2656e-11	1.02951e-09	15.364
1110017D15Rik	1.52408	1.18004	1.86813	7.35789	7.90409	2.33665e-08	2.0951e-07	8.99404
Pigr	1.52384	1.21072	1.83696	14.677	6.63349	5.09019e-07	3.02003e-06	5.88508
A530006G24Rik	1.52255	1.18187	1.86323	12.3595	7.47843	6.41262e-08	5.00335e-07	7.97444
Ccl21b	1.52169	0.921034	2.12235	12.1797	11.41	1.39882e-11	4.13118e-10	16.4879
C1rb	1.51839	1.18575	1.85103	6.81798	5.1281	2.44793e-05	9.02024e-05	2.00025
Barx2	1.5159	1.11056	1.92125	8.28077	6.8296	3.12308e-07	1.97438e-06	6.37729
Myl12a	1.51234	1.27162	1.75305	13.1681	4.62995	9.0732e-05	0.000284841	0.697494
Urah	1.50877	1.10991	1.90764	6.73183	4.68107	7.93114e-05	0.000253377	0.830889
Gm12472	1.50802	1.102	1.91405	6.62153	11.2222	2.00288e-11	5.4946e-10	16.1262
Bcl2l10	1.50518	1.24521	1.76515	14.29	5.55655	7.98568e-06	3.33625e-05	3.11965
Tgm2	1.50362	1.10359	1.90366	5.60281	9.72754	4.05193e-10	6.39381e-09	13.0915
Rbm44	1.50308	0.729733	2.27642	8.57401	3.77472	0.000846848	0.00202017	-1.50002
Rtl8b	1.49697	1.16123	1.83271	11.0508	4.97921	3.61962e-05	0.000127449	1.6105
Limk2	1.49652	1.02969	1.96335	7.41008	10.5993	6.78622e-11	1.44946e-09	14.8956
Heatr6	1.49604	1.221	1.77108	6.25825	3.65632	0.00114774	0.00263472	-1.79593
Sptbn1	1.49423	1.19096	1.79751	11.938	4.35669	0.000186075	0.00053296	-0.0129543
Sun2	1.49386	1.1508	1.83692	9.01432	11.9005	5.5804e-12	1.98063e-10	17.4131
Golga7b	1.49375	1.04907	1.93842	9.38747	6.91282	2.54184e-07	1.64875e-06	6.58488
Gchfr	1.4937	0.994413	1.99299	6.24383	5.01401	3.30318e-05	0.000117657	1.7016
Gm5168	1.49367	1.21024	1.77711	7.58525	13.5233	3.20102e-13	2.18785e-11	20.2829
Psph	1.49355	1.28025	1.70684	8.37946	7.11433	1.54912e-07	1.06734e-06	7.0843
Epha2	1.49334	1.24551	1.74117	6.30222	5.27693	1.65712e-05	6.35283e-05	2.38964
Lmo7	1.48864	1.16461	1.81267	12.1479	5.44037	1.08094e-05	4.35764e-05	2.81667
Pot1a	1.48508	0.789949	2.18021	11.9482	8.35084	8.30868e-09	8.53781e-08	10.0388
Elane	1.47658	1.0811	1.87207	9.735	8.94187	2.20339e-09	2.71419e-08	11.3803
Hddc2	1.4705	1.11468	1.82633	8.51981	9.52965	6.16065e-10	9.15375e-09	12.6682
5430403G16Rik	1.46996	0.826261	2.11366	7.89264	9.70235	4.27271e-10	6.69801e-09	13.0379
Smg9	1.46954	0.428374	2.5107	10.5914	8.95727	2.1298e-09	2.63711e-08	11.4147
Men1	1.46815	1.15872	1.77758	11.2978	12.0747	4.05268e-12	1.55366e-10	17.7349
Tppp3	1.46793	1.10668	1.82918	6.69561	5.50195	9.20574e-06	3.78514e-05	2.97734
Itsn1	1.46779	0.986112	1.94948	15.4449	9.65046	4.76739e-10	7.37681e-09	12.9272
Eola1	1.46748	1.11591	1.81904	12.4404	4.59548	9.93462e-05	0.000308004	0.607613
Olfr1030	1.4674	0.978838	1.95596	5.72496	8.63544	4.35958e-09	4.85974e-08	10.6907
Immp1l	1.46701	1.03162	1.90239	12.3538	5.69569	5.56371e-06	2.44301e-05	3.48164
Dnajc5	1.46636	1.00314	1.92959	15.77	10.9079	3.68635e-11	9.11e-10	15.5112
Pramel39	1.46606	0.993976	1.93815	10.36	2.71578	0.0116365	0.0203486	-4.00911
Crip1	1.46551	1.01401	1.91701	8.06502	3.42775	0.00205154	0.00438735	-2.35839
Xlr4a	1.46401	0.933352	1.99467	10.8916	5.73692	5.00008e-06	2.21915e-05	3.58871
Csrp2	1.46365	1.0572	1.8701	10.1082	6.91992	2.49766e-07	1.62273e-06	6.60256
Zfp146	1.46286	0.590232	2.33548	6.43127	8.07315	1.5751e-08	1.48579e-07	9.39252
0610033M10Rik	1.46275	1.1173	1.8082	9.82786	3.25832	0.00313584	0.00637887	-2.76658
Cmbl	1.46275	1.20703	1.71846	6.23032	4.59115	0.000100484	0.000310967	0.596334
Cnr2	1.45911	0.994529	1.92369	11.7045	8.82546	2.85126e-09	3.39343e-08	11.1198
Trdmt1	1.45777	1.08013	1.8354	10.0505	4.25838	0.000240785	0.000668686	-0.267129
Ifi30	1.45773	0.479894	2.43556	8.29645	7.18549	1.30213e-07	9.19108e-07	7.25953
Sdcbp	1.45723	0.825935	2.08854	7.87382	3.74637	0.000910969	0.00215338	-1.57115
Mex3a	1.45515	1.03552	1.87478	6.72387	5.92079	3.11036e-06	1.46411e-05	4.0649
Ak2	1.45468	1.02401	1.88535	13.7752	5.94733	2.90503e-06	1.3783e-05	4.13346
Ccnb1	1.4543	1.2136	1.69499	14.8998	4.23053	0.000258996	0.000712478	-0.338943
Slfn9	1.45422	1.28768	1.62076	9.00913	7.01026	1.99933e-07	1.33374e-06	6.82697
Pakap	1.45411	1.11742	1.79081	12.9781	5.94386	2.93107e-06	1.38791e-05	4.1245
Zfp941	1.4537	1.22722	1.68017	8.7823	10.1311	1.75098e-10	3.18289e-09	13.9388
Kazn	1.45359	1.17561	1.73157	7.93238	4.15908	0.000312213	0.000841835	-0.522836
Gnpda2	1.45308	1.219	1.68716	10.3392	3.69671	0.00103488	0.00240634	-1.6953
Ogg1	1.45035	1.03047	1.87022	9.00505	4.9983	3.44249e-05	0.000121858	1.66046
Smco1	1.44941	0.848596	2.05023	7.58877	11.359	1.54133e-11	4.45311e-10	16.3901
Adra2b	1.44764	1.08515	1.81012	7.86367	8.84471	2.73193e-09	3.28409e-08	11.163
Bfar	1.44706	1.15796	1.73617	14.2176	10.586	6.969e-11	1.47533e-09	14.8688
Ewsr1	1.44328	1.11432	1.77223	9.79265	3.00599	0.0058287	0.0110312	-3.35802
Tmsb15b1	1.44323	0.838724	2.04773	7.92835	4.71695	7.21658e-05	0.000233543	0.924566
Prb1	1.44317	1.15681	1.72954	6.53167	7.16098	1.38231e-07	9.69157e-07	7.19924
Arhgap20	1.44296	1.19493	1.69099	6.52356	8.99706	1.95112e-09	2.44121e-08	11.5032
Nsf	1.44261	0.864708	2.0205	11.818	8.31894	8.93744e-09	9.06706e-08	9.96513
Fat2	1.44246	1.18868	1.69623	6.18232	7.71081	3.68476e-08	3.08637e-07	8.53394
Ldlrad3	1.4422	0.692684	2.19172	14.393	8.87442	2.55777e-09	3.10279e-08	11.2296
Iffo2	1.44115	0.551897	2.33039	7.72802	6.13804	1.78179e-06	8.96593e-06	4.62445
Septin1	1.43897	0.997739	1.8802	7.30035	9.80377	3.45264e-10	5.59575e-09	13.2531
Pramel50	1.43628	1.10334	1.76922	8.54609	2.6235	0.0144162	0.0246297	-4.20862
Obox1	1.43575	1.07017	1.80133	15.7345	7.02485	1.92894e-07	1.29545e-06	6.86312
Baiap2l2	1.43143	1.05623	1.80663	10.9962	11.6516	8.86713e-12	2.86648e-10	16.947
Mmadhc	1.42901	0.86456	1.99347	12.505	5.89858	3.29341e-06	1.53937e-05	4.00751
Tenm4	1.42867	1.12082	1.73651	12.862	7.53355	5.61941e-08	4.469e-07	8.10776
2900076A07Rik	1.42862	0.762548	2.09469	7.61799	9.41166	7.92796e-10	1.14249e-08	12.4133
Trim40	1.42827	0.876923	1.97961	7.17773	3.57786	0.00140233	0.00313578	-1.99039
Prss28	1.42813	0.805537	2.05072	6.25632	5.31168	1.51304e-05	5.85488e-05	2.4805
Zfp273	1.4273	1.14896	1.70565	6.57949	10.3596	1.0987e-10	2.15435e-09	14.4093
Usp2	1.42599	0.966154	1.88582	9.67955	5.67489	5.87207e-06	2.56055e-05	3.42759
Zfp53	1.4234	0.937501	1.9093	7.58226	7.7179	3.62341e-08	3.04565e-07	8.5509
Gm5797	1.42295	1.15651	1.6894	9.75856	3.63885	0.0012002	0.00273595	-1.83935
Hopx	1.4215	0.952424	1.89058	6.56086	8.52997	5.52963e-09	5.9747e-08	10.4504
Sertad3	1.42016	0.906999	1.93332	9.56227	3.94056	0.000551572	0.00139332	-1.08119
Gm10856	1.41921	1.13748	1.70094	16.1945	11.8005	6.71613e-12	2.31503e-10	17.2267
Ctsf	1.4171	1.13593	1.69827	7.1761	6.38026	9.62599e-07	5.25018e-06	5.24364
5430431A17Rik	1.41685	0.72045	2.11324	6.58198	5.60882	6.97092e-06	2.96535e-05	3.25574
Ren2	1.41684	1.00873	1.82494	7.53466	5.26281	1.71954e-05	6.56267e-05	2.35271
Dis3l2	1.41548	1.22205	1.6089	10.0928	3.84116	0.00071346	0.00174015	-1.3328
Vmn1r168	1.41412	0.968871	1.85937	15.2286	7.43948	7.0416e-08	5.44087e-07	7.87997
Pfdn4	1.4114	1.12502	1.69777	10.7055	4.90084	4.44804e-05	0.000152926	1.40539
Wdr47	1.41017	1.05275	1.7676	11.5747	4.97892	3.62238e-05	0.000127508	1.60974
Gm6994	1.41	1.10275	1.71726	13.3589	8.64318	4.28438e-09	4.79378e-08	10.7082
Slx	1.40989	0.993055	1.82673	8.04683	10.5713	7.17594e-11	1.51211e-09	14.8392
Gsta2	1.4083	1.05029	1.76631	6.17901	7.67698	3.99256e-08	3.31564e-07	8.45291
Cplx2	1.40731	0.781413	2.0332	14.2027	8.68617	3.89052e-09	4.43539e-08	10.8057
Kcnip3	1.40622	1.11448	1.69795	5.35859	7.8702	2.53e-08	2.24324e-07	8.91372
Bex4	1.40292	0.728341	2.0775	6.91519	3.94391	0.000546804	0.00138361	-1.0727
St6galnac1	1.40289	1.06696	1.73882	7.24735	5.37028	1.29807e-05	5.12924e-05	2.63364
Top2b	1.401	1.09797	1.70404	8.37704	4.25444	0.00024328	0.000674832	-0.277287
Snrpf	1.40095	1.1748	1.6271	12.9338	5.38171	1.25985e-05	4.98978e-05	2.66351
Cox6c	1.40084	1.10509	1.69658	13.2507	5.36169	1.32755e-05	5.23019e-05	2.61119
Nup155	1.39997	0.916848	1.88309	8.73096	3.7321	0.000945005	0.00222154	-1.60687
Tti1	1.39895	1.03841	1.75948	11.5922	4.23887	0.000253403	0.000698376	-0.317443
Fstl3	1.39871	1.19663	1.6008	9.41878	7.96981	2.00361e-08	1.8294e-07	9.14939
Ms4a4c	1.3969	1.12675	1.66706	15.3765	8.54632	5.329e-09	5.7788e-08	10.4877
Tgif2lx1	1.39604	0.924113	1.86797	7.19586	7.69982	3.78204e-08	3.15901e-07	8.50762
Wdr60	1.3943	1.14766	1.64095	7.03128	5.84906	3.74192e-06	1.72541e-05	3.8794
Gng4	1.39356	1.08138	1.70574	9.99097	8.27486	9.88758e-09	9.87189e-08	9.86303
Btg4	1.39345	1.07794	1.70895	13.4513	7.483	6.34282e-08	4.96509e-07	7.98549
Tmem198	1.39319	0.595112	2.19126	10.1331	9.9525	2.53194e-10	4.32217e-09	13.5664
Capg	1.3928	1.04579	1.7398	8.41045	9.42812	7.65304e-10	1.10687e-08	12.449
Sgsh	1.38893	0.71095	2.0669	14.7904	8.1308	1.37807e-08	1.31759e-07	9.52755
Mturn	1.38853	1.12469	1.65238	5.32958	5.05836	2.93988e-05	0.000105979	1.81769
9530083O12Rik	1.38634	0.916329	1.85635	11.5738	6.68346	4.4925e-07	2.71525e-06	6.0109
Zfyve21	1.38508	0.553806	2.21636	11.6476	4.26485	0.000236735	0.000659737	-0.250416
Stambpl1	1.38456	1.10307	1.66606	6.15666	4.58828	0.000101246	0.000313003	0.588843
Uchl3	1.38449	1.19207	1.5769	8.42873	3.93286	0.000562705	0.00141722	-1.10075
9430085M18Rik	1.38314	0.870911	1.89538	12.268	3.91959	0.000582405	0.00146255	-1.13442
Zbtb7b	1.38238	0.931673	1.83309	13.0875	13.8884	1.74365e-13	1.40432e-11	20.891
Zfp729a	1.38151	0.682169	2.08086	8.31895	4.52683	0.000119006	0.000360872	0.428816
Dmtn	1.38088	1.16952	1.59224	11.1603	5.7031	5.45791e-06	2.40361e-05	3.50088
Cwh43	1.38013	0.767551	1.9927	5.28727	4.79785	5.83252e-05	0.000193035	1.136
Cyp2u1	1.38005	1.05346	1.70664	15.3997	7.76434	3.24647e-08	2.77033e-07	8.66184
Gm11938	1.3785	1.15734	1.59967	5.62122	6.40509	9.04011e-07	4.98513e-06	5.30682
Gm10142	1.37679	1.00805	1.74554	8.2202	8.17169	1.25379e-08	1.21528e-07	9.62305
Trim61	1.37676	1.14735	1.60616	15.7318	4.36505	0.000182037	0.000523024	0.00869803
Pitx3	1.37517	0.908426	1.84192	6.62175	5.56687	7.77428e-06	3.25475e-05	3.14651
Ccdc24	1.37506	0.867098	1.88302	8.11867	6.3463	1.049e-06	5.64424e-06	5.15715
Daam1	1.37494	1.14695	1.60294	9.85643	3.93632	0.000557678	0.00140636	-1.09197
Zfp39	1.37472	0.973891	1.77555	5.63457	6.9272	2.45316e-07	1.59816e-06	6.62069
Cad	1.37366	0.652377	2.09495	6.49121	6.57819	5.84649e-07	3.40623e-06	5.74556
Taf7l	1.37348	0.405677	2.34129	10.5004	12.8904	9.45492e-13	5.09416e-11	19.1971
Dnajc8	1.37177	0.779234	1.9643	12.4374	4.6662	8.24765e-05	0.00026222	0.792078
Gm52229	1.37047	1.10176	1.63918	13.631	5.52392	8.69383e-06	3.6019e-05	3.0346
Plac8	1.37036	0.986566	1.75416	12.4165	4.52217	0.000120474	0.000364622	0.416686
Crnkl1	1.36814	1.1383	1.59797	7.78368	3.73288	0.000943118	0.00221754	-1.60493
Inhbe	1.36788	1.16486	1.57089	6.02547	8.83092	2.81691e-09	3.36931e-08	11.1321
Gm5565	1.36372	1.05719	1.67025	6.04762	5.48686	9.575e-06	3.91276e-05	2.93798
Serpinb8	1.36284	0.460589	2.26508	13.2227	8.66586	4.0718e-09	4.59894e-08	10.7597
Marchf3	1.36174	1.02792	1.69557	6.73093	8.24579	1.05703e-08	1.04575e-07	9.79555
Mast4	1.36167	1.08675	1.63658	10.3219	5.58816	7.35543e-06	3.11097e-05	3.20196
Ldb3	1.3611	1.17764	1.54457	5.88716	8.96412	2.09789e-09	2.60841e-08	11.4299
5530601H04Rik	1.36042	0.963914	1.75692	6.51413	3.30097	0.00281972	0.00581093	-2.66459
Igsf9	1.35956	0.718398	2.00072	12.7821	6.61681	5.30716e-07	3.12859e-06	5.84303
Gm46479	1.35898	0.548941	2.16901	6.33664	10.1491	1.6874e-10	3.08136e-09	13.9762
H2-K1	1.35752	1.17322	1.54182	9.77829	5.59083	7.30458e-06	3.09165e-05	3.20891
Atp6v1c2	1.35524	0.94083	1.76964	7.71153	5.50909	9.03612e-06	3.72565e-05	2.99595
Epha1	1.35153	1.09664	1.60642	7.87386	7.80608	2.94197e-08	2.55733e-07	8.76133
Rhox2e	1.35146	1.12935	1.57357	5.79079	4.19753	0.000282357	0.000769219	-0.423958
H1f4	1.35108	1.05149	1.65067	10.1311	6.67723	4.56292e-07	2.75364e-06	5.99523
Celf5	1.35005	0.639132	2.06096	8.27534	7.64436	4.31433e-08	3.55153e-07	8.37463
Kcna5	1.34963	0.995238	1.70401	7.7749	9.91635	2.72947e-10	4.57885e-09	13.4905
Gm52520	1.3487	1.07804	1.61937	9.15461	6.86416	2.86681e-07	1.83467e-06	6.46359
Gas6	1.34845	0.676033	2.02086	8.06811	8.14107	1.34573e-08	1.29223e-07	9.55154
Zfp729b	1.34731	0.690444	2.00417	8.47168	3.56729	0.00144059	0.00320694	-2.01649
Clpsl2	1.34728	1.15823	1.53633	6.57396	8.2954	9.4327e-09	9.48105e-08	9.91062
Kdm2b	1.34539	0.989329	1.70145	14.0334	4.52394	0.000119914	0.000363389	0.421291
Tubb3	1.34403	0.992336	1.69573	12.3841	4.23464	0.000256222	0.000705659	-0.328339
Fbxo17	1.34364	0.834984	1.85229	11.4763	7.20589	1.23904e-07	8.83205e-07	7.30964
Dhx58	1.34321	0.944371	1.74205	5.50175	5.01148	3.32527e-05	0.000118338	1.69496
4932412D23Rik	1.34321	1.01871	1.6677	7.79333	6.77568	3.57042e-07	2.21733e-06	6.24237
Lxn	1.34283	1.05627	1.62939	5.83159	4.9392	4.02119e-05	0.000139818	1.50577
Zcchc9	1.34127	0.942088	1.74046	15.067	6.70179	4.29171e-07	2.60442e-06	6.05697
Krt79	1.34009	1.06874	1.61145	8.19075	5.35147	1.3635e-05	5.35592e-05	2.58449
Gvin1	1.33994	1.07225	1.60763	5.57231	3.07092	0.0049769	0.00957208	-3.2079
Gm33700	1.33972	0.978822	1.70061	9.16544	2.90266	0.00747709	0.0137463	-3.59371
Wfdc15a	1.33785	0.871506	1.8042	8.40847	3.60965	0.00129314	0.00292442	-1.91177
Zcchc8	1.33715	1.04064	1.63365	10.5889	4.39299	0.000169164	0.000491945	0.0811138
Gm15417	1.33677	0.924176	1.74936	8.06041	8.76935	3.23051e-09	3.78083e-08	10.9936
Trim62	1.33596	1.11178	1.56015	5.71531	6.64501	4.94559e-07	2.94887e-06	5.91411
Ndrg4	1.33583	0.940525	1.73114	10.2166	6.57447	5.90131e-07	3.43315e-06	5.73616
C030009H01Rik	1.3357	0.976776	1.69461	10.5813	6.85	2.96914e-07	1.88803e-06	6.42824
Hecw1	1.33507	0.830495	1.83964	13.0568	6.36997	9.87979e-07	5.35928e-06	5.21745
Pcolce2	1.3349	1.07431	1.59549	8.44769	4.8649	4.88917e-05	0.000165664	1.31135
Gm11033	1.33357	0.539101	2.12803	7.9167	2.49074	0.0195148	0.0322667	-4.48856
Cdh12	1.33329	1.0993	1.56728	5.60661	6.10147	1.95639e-06	9.73892e-06	4.53051
Pard6g	1.33194	1.02209	1.64178	10.9614	5.62468	6.68953e-06	2.86069e-05	3.29701
Rnf5	1.33181	0.969801	1.69381	10.2547	3.64055	0.00119498	0.00272666	-1.83512
Acbd4	1.33121	0.866194	1.79623	6.80092	6.0466	2.25149e-06	1.10189e-05	4.38937
Ambra1	1.32975	1.03147	1.62802	12.6229	4.56422	0.000107862	0.00033055	0.526154
Snx4	1.32945	1.12433	1.53457	8.86902	3.96422	0.000518712	0.0013226	-1.02106
Kcnc3	1.32859	0.898385	1.75879	6.14023	5.46653	1.00963e-05	4.10046e-05	2.88494
Zfp975	1.32849	1.04365	1.61332	9.93225	8.75336	3.34783e-09	3.89906e-08	10.9575
Synpo2l	1.32846	0.994607	1.66232	13.375	6.65169	4.86358e-07	2.90816e-06	5.93095
Cklf	1.3282	0.838025	1.81838	7.81077	7.32556	9.26779e-08	6.89379e-07	7.60268
Shcbp1l	1.32802	0.961192	1.69486	7.3685	3.66949	0.00110967	0.00255467	-1.76316
3110040M04Rik	1.32771	0.7447	1.91072	10.572	3.86553	0.000669911	0.00164737	-1.27128
Ehbp1l1	1.32752	0.899995	1.75505	6.60534	7.39566	7.82486e-08	5.96135e-07	7.7735
Rapsn	1.32343	0.850781	1.79608	13.8647	11.0259	2.92784e-11	7.52926e-10	15.7434
Nup153	1.32248	0.993541	1.65142	11.8918	4.80419	5.73606e-05	0.000190687	1.15257
Arntl	1.32235	0.758046	1.88666	11.4839	3.78523	0.000824227	0.00197211	-1.47363
Cyb5b	1.32208	0.913179	1.73099	10.6767	3.44446	0.00196685	0.00422741	-2.3177
Zfp235	1.32127	0.97543	1.66712	8.3506	3.7877	0.000818995	0.00196195	-1.46742
Tbc1d15	1.3208	1.06092	1.58067	12.7006	3.4031	0.00218293	0.00463849	-2.41826
Syne4	1.3201	0.952946	1.68725	5.83638	8.16064	1.28621e-08	1.24168e-07	9.59725
Pde4a	1.31979	0.801086	1.83849	8.38406	10.4904	8.44002e-11	1.73431e-09	14.6755
Etl4	1.31977	0.88898	1.75055	9.00457	3.56899	0.00143434	0.0031966	-2.01227
Ift43	1.31826	0.950455	1.68607	12.1589	4.43634	0.000150961	0.000445069	0.193585
Oog2	1.31743	1.12321	1.51165	14.9704	7.85204	2.64033e-08	2.33242e-07	8.8706
Uso1	1.31712	0.987991	1.64626	11.7262	4.24859	0.000247035	0.000683635	-0.292376
Vsig10	1.31477	1.002	1.62754	6.28652	8.19351	1.19223e-08	1.1641e-07	9.67392
Acta2	1.31217	0.943831	1.68052	4.55129	8.48715	6.09262e-09	6.48921e-08	10.3524
Msx1	1.31166	0.974476	1.64884	7.80061	4.95831	3.82411e-05	0.000133704	1.55579
Jak1	1.31119	0.749722	1.87265	11.2786	4.21042	0.000272995	0.000747206	-0.390769
Sec16b	1.31066	1.04325	1.57807	8.95801	3.51754	0.00163474	0.00358707	-2.13893
Pnrc2	1.31032	0.670597	1.95003	7.39104	6.97576	2.17645e-07	1.44225e-06	6.74137
Gm8909	1.30832	0.951605	1.66503	5.97039	6.39428	9.29053e-07	5.09276e-06	5.27933
Llph	1.30828	1.05985	1.55671	11.1932	3.49396	0.00173544	0.00378235	-2.19675
Cdc42	1.30656	0.820443	1.79268	12.6934	4.95609	3.84644e-05	0.000134367	1.54999
Mcc	1.30438	0.72458	1.88419	9.73234	4.59877	9.84893e-05	0.000305664	0.616196
Nufip1	1.30367	1.04089	1.56644	8.54603	8.18841	1.20635e-08	1.17528e-07	9.66203
Tmem242	1.30328	1.02343	1.58313	9.23955	4.87812	4.72207e-05	0.000160784	1.34593
Tmprss3	1.30127	0.972386	1.63016	11.2782	6.11851	1.87299e-06	9.36964e-06	4.57429
Nobox	1.30076	1.00221	1.59931	10.7788	5.04125	3.075e-05	0.000110252	1.77291
Hydin	1.29999	1.09594	1.50404	5.745	5.14004	2.3724e-05	8.77165e-05	2.03151
Zdhhc13	1.29963	0.924719	1.67454	9.3287	5.66054	6.09476e-06	2.6432e-05	3.39029
I730030J21Rik	1.29842	0.684604	1.91223	13.617	6.82008	3.19766e-07	2.01407e-06	6.3535
Haao	1.29838	0.701455	1.8953	6.5865	8.004	1.85e-08	1.70608e-07	9.22998
Notum	1.2968	0.433628	2.15997	11.5236	8.62859	4.42724e-09	4.92597e-08	10.6751
Smarcb1	1.29679	0.992219	1.60135	11.7581	5.28176	1.63631e-05	6.27908e-05	2.40226
5830409B07Rik	1.29604	1.07398	1.51809	6.2126	7.75864	3.2905e-08	2.79927e-07	8.64824
Ccdc113	1.29495	0.993383	1.59651	6.56854	4.07233	0.00039154	0.00102928	-0.74528
Rin2	1.29443	0.95891	1.62996	7.46141	7.11545	1.54489e-07	1.06565e-06	7.08706
Fnbp1	1.29269	0.9101	1.67529	10.9169	7.30804	9.66935e-08	7.14803e-07	7.55987
P4ha3	1.29128	0.654866	1.9277	7.18691	8.78317	3.13253e-09	3.69145e-08	11.0247
Phgdh	1.29093	0.949039	1.63282	10.5696	6.09447	1.99172e-06	9.90146e-06	4.51253
Cmtr2	1.28915	1.02821	1.5501	11.5035	3.84404	0.000708187	0.00172771	-1.32555
Tubb2b	1.28763	1.04671	1.52855	10.8039	5.78571	4.40713e-06	1.99094e-05	3.71527
Cep55	1.28762	0.875022	1.70022	9.61239	5.72757	5.12254e-06	2.27012e-05	3.56445
Eya1	1.28714	0.449005	2.12528	14.5008	6.28765	1.21725e-06	6.43659e-06	5.00752
Zfp715	1.28653	1.06534	1.50772	7.62187	4.27831	0.000228535	0.000640015	-0.215674
Cited4	1.28546	0.994175	1.57674	6.42358	5.12255	2.48387e-05	9.13296e-05	1.98572
Mthfs	1.28433	1.01908	1.54959	8.90221	4.11427	0.000350973	0.000934131	-0.637861
Ezhip	1.28319	1.05858	1.50781	16.687	6.85483	2.93379e-07	1.86953e-06	6.44031
Fbh1	1.28285	0.942589	1.62312	12.5782	5.39727	1.20968e-05	4.81175e-05	2.70415
Ddb1	1.2811	0.977407	1.5848	15.3549	5.08658	2.72983e-05	9.91543e-05	1.89157
Rasl12	1.2809	0.996619	1.56517	5.12421	4.81238	5.61376e-05	0.000187245	1.17398
Ralgps1	1.28059	0.828716	1.73246	12.192	6.43348	8.41459e-07	4.66701e-06	5.37898
Tcf12	1.28031	0.572121	1.9885	8.39661	5.54345	8.26274e-06	3.43998e-05	3.0855
Btg2	1.28023	0.873945	1.68651	8.36813	6.61591	5.3191e-07	3.13408e-06	5.84077
Exoc1	1.27993	0.601057	1.9588	13.1275	4.42839	0.000154146	0.000453453	0.172953
Smap2	1.27939	0.810193	1.74859	9.99968	6.19785	1.52965e-06	7.84231e-06	4.77782
Gm5608	1.27913	0.997981	1.56027	7.73775	6.98437	2.13078e-07	1.41433e-06	6.76275
Airn	1.27815	1.07023	1.48608	9.47661	4.28165	0.000226539	0.000635745	-0.207032
Parn	1.27738	0.874454	1.68031	9.67759	3.94349	0.000547396	0.00138452	-1.07375
Pdcl3	1.27736	0.764648	1.79007	8.1305	4.60751	9.62521e-05	0.000300123	0.638962
Zfp420	1.27679	0.939658	1.61392	8.01906	4.52815	0.000118595	0.000359757	0.432237
Il15ra	1.27676	0.888242	1.66528	12.1775	6.74734	3.8312e-07	2.36333e-06	6.17133
Gm10405	1.2763	0.915714	1.63688	12.8915	7.07655	1.6992e-07	1.15873e-06	6.99102
Glis1	1.27622	0.846453	1.70599	11.0331	8.16912	1.26127e-08	1.22138e-07	9.61704
Dhx57	1.27563	0.894219	1.65703	10.9842	5.38857	1.2375e-05	4.91262e-05	2.68141
Ninl	1.27392	0.946426	1.60141	6.65048	8.87625	2.54738e-09	3.09332e-08	11.2337
Plaa	1.27387	0.730904	1.81684	10.3296	4.18696	0.000290268	0.000788172	-0.451148
Pisd-ps1	1.27297	0.525535	2.02041	8.3535	7.51912	5.81689e-08	4.59853e-07	8.07288
Gm10228	1.27292	0.687486	1.85835	6.2631	5.35762	1.34174e-05	5.28088e-05	2.60057
Ago4	1.2729	0.766629	1.77916	6.95441	5.31946	1.48254e-05	5.75922e-05	2.50085
Frmpd2	1.2721	1.05316	1.49105	14.0745	5.93927	2.96589e-06	1.40273e-05	4.11264
Pnn	1.27167	0.872314	1.67102	12.0178	4.2499	0.00024619	0.000681798	-0.289001
Prr9	1.27137	0.914983	1.62776	7.01348	6.93448	2.40953e-07	1.57231e-06	6.63878
Plk2	1.27108	0.994548	1.54761	7.59288	4.90905	4.35296e-05	0.000150002	1.42689
Ermn	1.2704	1.03897	1.50184	12.2759	4.98875	3.52997e-05	0.000124622	1.63547
Gtsf1l	1.2697	1.04562	1.49379	6.12471	5.68815	5.6736e-06	2.48579e-05	3.46204
Lrpprc	1.26885	0.95183	1.58587	10.351	6.44498	8.17403e-07	4.56228e-06	5.40818
Myo18b	1.2685	1.05844	1.47857	9.79617	9.06672	1.67449e-09	2.1513e-08	11.6577
Cmya5	1.2674	0.953508	1.58129	11.2552	4.49653	0.000128876	0.000386338	0.349976
Nsd1	1.26705	0.983438	1.55066	11.2482	6.11696	1.88044e-06	9.39906e-06	4.5703
Tnfrsf22	1.26574	0.969636	1.56184	5.36776	5.52092	8.76199e-06	3.62763e-05	3.02678
Poc1b	1.26476	0.976248	1.55328	9.18573	5.29335	1.58739e-05	6.109e-05	2.43258
Stx16	1.26427	1.01639	1.51215	6.76023	3.45891	0.00189637	0.00409135	-2.28246
Rdh12	1.26359	0.831331	1.69585	11.6278	7.91589	2.27291e-08	2.04562e-07	9.02198
Klrb1a	1.26294	0.633122	1.89275	5.01303	6.18062	1.59833e-06	8.14554e-06	4.73367
Tmem239	1.2626	0.951192	1.574	14.2253	7.06062	1.76683e-07	1.20006e-06	6.95165
Gm4203	1.26165	0.865214	1.65809	9.64032	4.33574	0.000196588	0.000559722	-0.0671905
Wsb2	1.25985	0.907974	1.61173	8.84483	11.5141	1.14847e-11	3.49537e-10	16.6865
Mgst3	1.25889	1.00345	1.51433	12.2744	3.36537	0.00240006	0.00503544	-2.50962
Fyb2	1.25773	0.891531	1.62393	8.33583	3.58958	0.00136104	0.00305488	-1.96141
Dmac2	1.2575	0.702837	1.81217	11.404	5.25067	1.77508e-05	6.74238e-05	2.32097
Gm2347	1.25682	0.93578	1.57786	7.27061	7.73043	3.51752e-08	2.96916e-07	8.58085
Bmp1	1.25659	1.01614	1.49704	10.5171	7.40321	7.68389e-08	5.87265e-07	7.79186
Epha5	1.25605	1.04794	1.46415	13.3479	6.59816	5.56091e-07	3.25252e-06	5.796
Slc25a22	1.25452	0.870948	1.63809	8.55086	10.1089	1.83277e-10	3.28953e-09	13.8927
Rs5-8s1	1.25273	0.965141	1.54031	13.3401	5.11862	2.50959e-05	9.21623e-05	1.97544
Med23	1.25211	0.95017	1.55405	9.98348	5.01091	3.3302e-05	0.000118463	1.69349
Rbx1	1.25172	0.927132	1.57631	14.8087	4.75432	6.54059e-05	0.000214158	1.0222
Arhgef15	1.25169	0.548369	1.95501	11.602	6.16428	1.66636e-06	8.45623e-06	4.69177
Aldh3b3	1.25108	0.90428	1.59788	7.29102	9.11338	1.51205e-09	1.97657e-08	11.7609
Szrd1	1.24974	1.03739	1.46209	9.36899	7.46487	6.62481e-08	5.15546e-07	7.94157
Scg5	1.24894	0.723609	1.77427	6.17799	7.40644	7.62433e-08	5.83459e-07	7.79971
Tecpr1	1.24756	0.977254	1.51787	8.1207	3.94369	0.000547114	0.0013841	-1.07325
Gm3115	1.24629	0.944011	1.54856	9.81474	3.32212	0.00267461	0.0055386	-2.61382
Cym	1.24519	0.864143	1.62623	8.85342	7.3949	7.83919e-08	5.96846e-07	7.77166
Insm1	1.24292	0.715532	1.7703	12.0203	3.63735	0.00120479	0.0027459	-1.84306
Bcar3	1.24254	1.0156	1.46948	12.119	4.14704	0.000322185	0.000865407	-0.55375
Syne2	1.24249	0.953174	1.5318	11.5138	5.5877	7.36422e-06	3.11359e-05	3.20077
Ecd	1.24205	0.777042	1.70706	11.0547	4.6378	8.88779e-05	0.000279681	0.717961
Elob	1.24188	0.816971	1.66679	15.2875	6.39884	9.184e-07	5.04593e-06	5.29093
Adam15	1.24158	0.773137	1.71002	7.88011	3.89632	0.000618598	0.00153922	-1.19339
Muc3	1.23835	0.775355	1.70135	7.65377	3.15342	0.00406534	0.00799104	-3.01503
Rap1gap	1.23788	0.985616	1.49014	6.40048	6.70622	4.24456e-07	2.57973e-06	6.0681
Srp14	1.23779	0.935045	1.54053	13.7053	5.33381	1.42795e-05	5.5725e-05	2.53833
Chac1	1.23725	0.622891	1.85161	9.50757	6.21193	1.47575e-06	7.61165e-06	4.81388
H2-M2	1.23719	1.0595	1.41489	8.58498	9.60983	5.19563e-10	7.91655e-09	12.8403
Kif14	1.23692	0.518219	1.95562	6.69661	7.31851	9.42737e-08	6.99942e-07	7.58545
Ankrd26	1.23592	0.624375	1.84746	9.26735	4.60438	9.7047e-05	0.00030205	0.630813
Fam102b	1.23573	0.863416	1.60804	6.71559	5.32466	1.46253e-05	5.68887e-05	2.51443
Parp12	1.23494	0.672529	1.79734	12.9703	4.09885	0.000365382	0.000969247	-0.677386
Vmn2r17	1.23407	0.748417	1.71972	14.1145	5.56753	7.76082e-06	3.25139e-05	3.14824
Madd	1.23279	0.668816	1.79677	14.9659	7.12592	1.50586e-07	1.04294e-06	7.11287
Sp110	1.23233	0.702424	1.76224	16.141	8.44034	6.77564e-09	7.12156e-08	10.245
Krt81	1.23226	0.875523	1.58899	5.60647	9.93454	2.62818e-10	4.44006e-09	13.5287
Pak4	1.23184	0.782441	1.68123	15.1877	7.23469	1.1552e-07	8.31368e-07	7.38034
Atp6v1b2	1.23157	1.03967	1.42347	9.05597	5.05048	3.00134e-05	0.000107935	1.79707
Rasl11b	1.2312	0.877015	1.58538	8.33295	7.36359	8.45425e-08	6.38326e-07	7.69541
Mroh5	1.23115	0.647356	1.81495	6.70162	9.44675	7.35357e-10	1.06743e-08	12.4893
Nfe2l2	1.23063	0.901061	1.56019	9.32101	3.8011	0.000791188	0.00190525	-1.43373
Snrpe	1.22985	0.943006	1.5167	14.8211	5.10641	2.59135e-05	9.46706e-05	1.94347
Clca3a1	1.22963	0.931064	1.52819	17.1216	14.2221	1.0117e-13	9.52827e-12	21.4352
Olfr150	1.22762	1.00393	1.45131	8.46936	6.48751	7.34295e-07	4.14093e-06	5.5161
Nudt13	1.22726	0.808701	1.64581	5.59837	6.16607	1.65875e-06	8.42118e-06	4.69637
Kif21b	1.22702	0.840767	1.61326	9.57956	4.21355	0.000270765	0.000741781	-0.382694
Cgn	1.22696	0.85776	1.59616	12.2656	4.54361	0.000113869	0.000347093	0.47249
Zap70	1.22695	0.835094	1.6188	8.06503	6.02409	2.38522e-06	1.15692e-05	4.33142
Ica1	1.22679	0.915692	1.53788	11.6404	4.02799	0.000439474	0.00114099	-0.858597
Ephb3	1.22641	0.626585	1.82624	14.3267	7.73991	3.43942e-08	2.91559e-07	8.60353
Magohb	1.22637	0.989605	1.46313	10.2796	3.78801	0.00081835	0.00196079	-1.46665
Trim75	1.22533	0.84045	1.61022	10.342	4.24852	0.000247082	0.000683635	-0.292564
Mtfr2	1.22531	0.872957	1.57765	14.4252	6.71429	4.16e-07	2.53478e-06	6.08837
Tuba3b	1.22448	0.643126	1.80583	11.1129	4.93312	4.08595e-05	0.000141708	1.48987
Gm6348	1.22287	1.01708	1.42867	10.372	2.54573	0.017228	0.0288322	-4.37366
1700061N14Rik	1.22278	0.874168	1.57138	5.4077	6.54083	6.42141e-07	3.69974e-06	5.65111
Septin3	1.22234	0.96557	1.47912	14.9247	7.12732	1.50069e-07	1.03996e-06	7.11634
Lcmt1	1.22223	0.783594	1.66087	9.58223	3.82615	0.000741675	0.0017987	-1.37066
Neu2	1.22091	0.648645	1.79318	8.12788	8.13342	1.36975e-08	1.31173e-07	9.53367
Plekhg3	1.2203	0.918998	1.52161	14.1962	6.19887	1.52569e-06	7.82823e-06	4.78042
Sin3b	1.21888	0.766473	1.67128	13.0683	6.14234	1.76237e-06	8.89064e-06	4.63547
Notch1	1.21767	0.576228	1.85911	6.94891	6.23989	1.37438e-06	7.13936e-06	4.88543
Actr2	1.21686	0.804381	1.62934	10.529	3.8269	0.000740226	0.00179591	-1.36876
Ccdc159	1.21671	0.822476	1.61094	5.76148	8.35464	8.23671e-09	8.47113e-08	10.0476
Arl6ip6	1.21602	0.840727	1.59131	14.8687	7.03399	1.88611e-07	1.27169e-06	6.88576
Afap1l2	1.21551	0.73213	1.69889	10.6382	3.99369	0.000480483	0.00123607	-0.946055
1700112J16Rik	1.21468	0.81673	1.61263	9.601	6.92528	2.46481e-07	1.60313e-06	6.61591
Zfp959	1.21405	0.942971	1.48513	5.98567	7.58743	4.94073e-08	3.99028e-07	8.23773
H4c8	1.21233	0.887159	1.5375	6.50708	8.83996	2.76088e-09	3.31555e-08	11.1524
Slurp2	1.21194	0.850314	1.57358	8.39992	6.72242	4.07651e-07	2.48644e-06	6.1088
Btn1a1	1.21162	0.963807	1.45944	13.4661	6.56669	6.01767e-07	3.49235e-06	5.7165
Ankrd34a	1.21144	0.538599	1.88428	5.12441	5.93719	2.98177e-06	1.40801e-05	4.10728
Bckdhb	1.21079	0.728203	1.69339	10.5532	4.50809	0.000125017	0.000376562	0.380055
Cd38	1.2107	0.881208	1.54019	5.92149	7.91894	2.25673e-08	2.03259e-07	9.02919
Rnf34	1.21065	0.753298	1.668	13.5471	4.00311	0.00046886	0.00120967	-0.922057
3110009E18Rik	1.20983	0.78739	1.63227	11.1182	3.70192	0.00102114	0.00237624	-1.6823
Arl4c	1.20972	0.992591	1.42684	11.2209	9.85841	3.07983e-10	5.06765e-09	13.3686
Gtf2ird1	1.20956	1.00879	1.41032	11.6093	6.76334	3.68168e-07	2.27933e-06	6.21145
Zfp658	1.20924	0.730051	1.68842	15.8364	9.13042	1.45682e-09	1.92189e-08	11.7985
Krt9	1.20851	0.819668	1.59736	11.1842	6.13998	1.77302e-06	8.93305e-06	4.62941
Tm4sf5	1.20791	0.7579	1.65792	8.5068	8.20438	1.16273e-08	1.13996e-07	9.69924
Odf3	1.20759	0.637878	1.77731	5.59872	7.9386	2.15524e-08	1.95294e-07	9.07569
Ppm1d	1.2073	0.891595	1.52301	9.35978	3.0683	0.00500877	0.00962563	-3.21397
4921516I12Rik	1.20643	0.981989	1.43086	5.91627	5.89462	3.32717e-06	1.55151e-05	3.99727
Gm10631	1.20638	0.91381	1.49895	16.0478	9.08001	1.6265e-09	2.0964e-08	11.6871
Cep170b	1.20405	0.975721	1.43237	14.9873	6.97051	2.20476e-07	1.45939e-06	6.72834
Ino80b	1.20347	0.656391	1.75055	9.63954	6.07316	2.10336e-06	1.0366e-05	4.45774
Pdhx	1.20334	0.804639	1.60204	10.7392	4.30943	0.000210631	0.000596016	-0.135248
Tmem14a	1.20148	0.752541	1.65041	8.9431	4.38463	0.000172919	0.000501646	0.0594316
Enho	1.19863	0.793871	1.60338	9.49794	6.05313	2.21413e-06	1.08582e-05	4.40618
Acbd7	1.19745	0.750757	1.64414	8.47596	4.42437	0.000155784	0.000457933	0.162511
4930471E19Rik	1.19736	0.801651	1.59307	6.03342	6.21797	1.45323e-06	7.51495e-06	4.82934
Kif11	1.19703	0.663532	1.73052	7.45116	3.56309	0.00145605	0.00323774	-2.02683
Palld	1.1969	0.478234	1.91557	10.3606	4.74923	6.62872e-05	0.000216747	1.00891
Gm4354	1.19294	0.762843	1.62304	9.72004	6.39379	9.3021e-07	5.09443e-06	5.27808
Wdr89	1.19153	0.896453	1.48661	13.9682	6.34882	1.04232e-06	5.61334e-06	5.16358
Cep295	1.19153	0.892531	1.49052	10.2104	5.31326	1.5068e-05	5.83512e-05	2.48463
Bcas1	1.19056	0.686254	1.69486	9.27623	4.49674	0.000128803	0.000386281	0.350542
Aadacl4fm5	1.19035	0.536845	1.84386	5.90196	7.18319	1.30944e-07	9.22392e-07	7.25388
Psmd10	1.18882	0.812442	1.56521	9.18389	4.91902	4.24033e-05	0.000146628	1.45297
Defa40	1.1887	0.94723	1.43016	5.87488	4.66243	8.32985e-05	0.000264349	0.782244
Rpgrip1l	1.18815	0.988371	1.38792	7.81925	3.5398	0.0015449	0.00340869	-2.08421
Gm32474	1.18814	0.989433	1.38684	6.84049	5.44379	1.07134e-05	4.32333e-05	2.82559
Snrpd3	1.18802	0.972247	1.4038	12.6635	3.53747	0.00155407	0.0034264	-2.08994
Arhgef25	1.18546	0.847583	1.52333	6.81694	4.93763	4.03776e-05	0.000140313	1.50168
Kdr	1.18485	0.820028	1.54966	12.0129	7.32455	9.29065e-08	6.90649e-07	7.60019
Nelfcd	1.18484	0.711386	1.65829	13.3881	8.71614	3.63807e-09	4.20028e-08	10.8735
Mocos	1.18446	0.704854	1.66406	8.28777	3.51118	0.00166131	0.00364204	-2.15453
Slfn5	1.1825	0.346991	2.01801	10.364	9.10463	1.54121e-09	2.00157e-08	11.7416
B9d1	1.1814	0.850087	1.51271	12.2818	5.43292	1.10215e-05	4.43569e-05	2.79723
Kpna7	1.18078	0.991774	1.36979	12.3447	4.08175	0.000382041	0.00100785	-0.721169
Eri1	1.17977	0.847462	1.51209	6.20766	3.1194	0.00441988	0.00860733	-3.09483
Ube2e1	1.17975	0.691663	1.66784	12.6959	6.45231	8.02427e-07	4.48193e-06	5.42679
Wdr25	1.17936	0.685036	1.67368	7.69969	3.32024	0.0026872	0.00556276	-2.61834
Armc10	1.17892	0.727968	1.62988	11.7485	4.55441	0.00011068	0.000338146	0.500617
Ppme1	1.1788	0.852471	1.50512	10.0219	4.48646	0.000132332	0.000395806	0.3238
Ung	1.17776	0.98407	1.37145	14.5498	6.65801	4.78741e-07	2.86885e-06	5.94685
Dgcr2	1.17608	0.532811	1.81934	9.44048	8.02584	1.75823e-08	1.63787e-07	9.28138
Cotl1	1.17475	0.96437	1.38514	11.6004	5.29547	1.5786e-05	6.07714e-05	2.43812
Sacs	1.17296	0.919073	1.42685	8.91118	6.59573	5.59496e-07	3.27084e-06	5.78985
Aldh8a1	1.17246	0.586259	1.75865	6.35792	6.6037	5.48432e-07	3.21086e-06	5.80996
Abcb7	1.17181	0.817297	1.52633	6.68109	2.73914	0.0110175	0.0193737	-3.95801
AW060742	1.17168	0.612635	1.73072	6.68743	4.86791	4.85061e-05	0.000164497	1.31922
Acad9	1.17121	0.919737	1.42268	8.38543	6.19872	1.52625e-06	7.82823e-06	4.78006
Nedd4l	1.17092	0.593494	1.74835	12.2572	3.89643	0.000618425	0.00153911	-1.19312
D230019N24Rik	1.17042	0.89519	1.44565	8.90861	7.14332	1.4432e-07	1.0083e-06	7.15575
Neurl1b	1.17033	0.801647	1.53902	14.1155	6.33418	1.08171e-06	5.80978e-06	5.12626
Rn4.5s	1.16995	0.850617	1.48929	17.7823	13.1845	5.68783e-13	3.39921e-11	19.7069
Mettl3	1.16986	0.844481	1.49525	11.1525	4.21842	0.000267335	0.000733226	-0.370146
Gsdma2	1.1695	0.73244	1.60656	5.65554	5.22759	1.88572e-05	7.12643e-05	2.2606
Fkbp15	1.16923	0.926592	1.41188	9.43339	5.67621	5.85196e-06	2.55364e-05	3.43102
Hnrnpul2	1.1689	0.712732	1.62507	10.8543	4.88739	4.60824e-05	0.000157663	1.3702
Dusp12	1.16756	0.882111	1.45301	13.5959	5.03317	3.14098e-05	0.000112415	1.75176
Pif1	1.16724	0.82345	1.51102	13.8898	4.59584	9.92522e-05	0.000307872	0.60855
Ippk	1.16639	0.434106	1.89867	11.7659	5.8847	3.41336e-06	1.58743e-05	3.97161
Mapre2	1.16632	0.748895	1.58375	9.6315	3.45013	0.00193888	0.00417102	-2.30387
Nlrp4f	1.16487	0.869539	1.46021	13.88	3.6506	0.00116465	0.00266609	-1.81014
Hmces	1.16413	0.916918	1.41133	14.3965	4.49075	0.000130847	0.000391754	0.334968
Gm29676	1.16345	0.639417	1.68749	9.53454	6.66817	4.6674e-07	2.80678e-06	5.97242
Tiparp	1.16307	0.794341	1.5318	14.9921	4.18781	0.000289626	0.000786607	-0.448968
A130010J15Rik	1.16276	0.774484	1.55104	5.03574	7.28501	1.02239e-07	7.48857e-07	7.50358
Cks1brt	1.16235	0.85091	1.4738	10.2101	3.97611	0.00050294	0.00128705	-0.990811
Gm14124	1.16215	0.718654	1.60565	9.3485	6.61774	5.29483e-07	3.12337e-06	5.84538
Yae1d1	1.16212	0.758818	1.56543	11.0563	3.9182	0.000584501	0.00146689	-1.13794
Stk3	1.16165	0.931291	1.39201	8.77773	4.08915	0.000374739	0.000990553	-0.702219
Gabarapl1	1.16014	0.770712	1.54957	8.69889	6.73817	3.91967e-07	2.40797e-06	6.14833
Lzts2	1.16005	0.990053	1.33005	10.5066	5.47961	9.7579e-06	3.97799e-05	2.91905
Gm3072	1.15984	0.932424	1.38726	6.53448	3.25838	0.00313538	0.00637887	-2.76644
Dcaf8	1.15897	0.75192	1.56602	14.0555	4.20331	0.000278119	0.000759146	-0.409072
Tsga8	1.15878	0.725974	1.59158	8.94159	4.32345	0.00020303	0.00057669	-0.0989966
Med16	1.1581	0.727416	1.58878	17.9749	15.6456	1.10448e-14	1.87638e-12	23.6422
Mrpl53	1.15774	0.931222	1.38426	12.0285	3.96887	0.000512485	0.00130812	-1.00923
Hk2	1.15643	0.933231	1.37963	7.79145	6.38159	9.59363e-07	5.23912e-06	5.24702
Gcfc2	1.15546	0.797572	1.51335	6.28826	6.65156	4.86517e-07	2.90816e-06	5.93062
Atxn7	1.15519	-0.142113	2.45248	13.3412	6.11871	1.87205e-06	9.36885e-06	4.5748
Alkbh6	1.15408	0.71248	1.59567	8.04345	5.27344	1.67234e-05	6.40502e-05	2.38051
Ifitm7	1.15379	0.861952	1.44562	13.9552	5.99713	2.55607e-06	1.22784e-05	4.26195
Cyp3a13	1.15323	0.96182	1.34464	7.16346	6.42777	8.53687e-07	4.73167e-06	5.36446
Myo1b	1.15314	0.815256	1.49102	8.82218	3.29288	0.00287727	0.00591019	-2.684
Wdr90	1.15266	0.662409	1.64291	8.62066	4.49668	0.000128825	0.000386281	0.350372
Pold1	1.15199	0.851341	1.45263	7.87969	5.95621	2.83947e-06	1.34934e-05	4.15637
Picalm	1.15194	0.795105	1.50877	12.6758	4.62206	9.26358e-05	0.000290057	0.676913
Ift80	1.15178	0.842523	1.46104	8.4848	4.00728	0.000463803	0.00119843	-0.911426
Dntt	1.15168	0.641379	1.66198	7.01662	8.13874	1.35299e-08	1.29776e-07	9.54611
Krba1	1.15102	0.671218	1.63082	8.61057	3.54992	0.00150568	0.0033357	-2.05931
Scd3	1.15023	0.942287	1.35817	8.73226	9.94769	2.55733e-10	4.34481e-09	13.5563
Ndor1	1.14967	0.632688	1.66665	17.2908	11.5566	1.05982e-11	3.28408e-10	16.7674
Trpc4ap	1.14832	0.875928	1.4207	14.6303	5.31322	1.50696e-05	5.83512e-05	2.48453
Ttc12	1.1481	0.835328	1.46087	6.4868	3.79738	0.00079882	0.001919	-1.44309
Enpp2	1.14784	0.751854	1.54383	9.11666	3.86981	0.000662524	0.00163256	-1.26044
Adam21	1.14723	0.801713	1.49275	7.4834	3.57523	0.00141175	0.0031533	-1.99688
Tfam	1.14716	0.8161	1.47822	8.4838	6.17216	1.63321e-06	8.30565e-06	4.71196
Vps13d	1.14607	0.953289	1.33885	9.24435	5.42633	1.12129e-05	4.50815e-05	2.78002
Ghrh	1.14577	0.401865	1.88967	5.08951	5.75443	4.77843e-06	2.13185e-05	3.63416
Xlr4b	1.14573	0.618854	1.6726	11.1493	4.57735	0.0001042	0.000320725	0.560359
Mms22l	1.14455	0.602623	1.68647	14.1742	6.25228	1.33171e-06	6.94664e-06	4.91714
Pde2a	1.14451	0.626899	1.66212	9.28677	5.8007	4.23957e-06	1.92665e-05	3.75415
Arl6ip4	1.14425	0.522371	1.76612	10.6072	4.07565	0.000388164	0.0010213	-0.736777
2600002B07Rik	1.1441	0.820702	1.46749	10.5527	7.19962	1.25809e-07	8.92531e-07	7.29424
Ptpn14	1.1439	0.635715	1.65209	6.50293	6.9393	2.38104e-07	1.55626e-06	6.65078
Sgca	1.14368	0.76264	1.52471	6.98869	8.69255	3.83531e-09	4.39829e-08	10.8201
Esd	1.14346	0.635015	1.6519	9.35688	6.91029	2.55774e-07	1.6558e-06	6.5786
Pex2	1.14326	0.831612	1.45491	6.22186	3.90781	0.000600452	0.00150072	-1.16427
Tmsb4x	1.14294	0.906083	1.3798	7.84611	4.42423	0.000155842	0.000457992	0.162139
4833420G17Rik	1.14202	0.877289	1.40675	11.835	3.72018	0.000974391	0.00228076	-1.63669
Mtr	1.14159	0.290925	1.99226	11.2573	4.99264	3.49405e-05	0.000123463	1.64566
Acsf3	1.14059	0.636578	1.64461	6.92321	3.44135	0.00198236	0.00425692	-2.32528
Zfand1	1.1397	0.955039	1.32436	7.95354	3.55322	0.00149308	0.00330962	-2.05116
Abraxas1	1.13926	0.413074	1.86544	9.0396	3.15769	0.0040228	0.00791654	-3.00499
Abcg1	1.13719	0.679368	1.59501	9.17584	5.2973	1.57107e-05	6.05203e-05	2.4429
Ube2h	1.13641	0.724649	1.54818	11.5012	4.96765	3.7313e-05	0.000130957	1.58025
Bcl2l1	1.13631	0.771396	1.50123	13.7014	6.34971	1.03999e-06	5.60331e-06	5.16583
Trp53rka	1.13596	0.68858	1.58334	5.81942	7.77857	3.13917e-08	2.69933e-07	8.69579
Fam13c	1.13586	0.789349	1.48237	8.52955	6.33371	1.08301e-06	5.81414e-06	5.12506
Dppa3	1.13579	0.626489	1.64509	15.4826	5.6565	6.15907e-06	2.66529e-05	3.37977
Gm7644	1.1339	0.959986	1.30781	7.70639	5.89143	3.35466e-06	1.56251e-05	3.98902
Pcsk2	1.13357	0.528852	1.73829	6.56907	5.42042	1.13871e-05	4.56287e-05	2.7646
Srek1	1.13313	0.685165	1.58109	14.1188	6.12756	1.83016e-06	9.17456e-06	4.59754
Ankrd17	1.13294	0.803378	1.46251	13.172	4.02911	0.000438194	0.00113816	-0.855736
Capza1	1.13292	0.864802	1.40105	13.4693	5.66607	6.00794e-06	2.61218e-05	3.40467
Aoc2	1.1329	0.533231	1.73256	16.6725	11.6139	9.51533e-12	3.03501e-10	16.8759
Olfr1443	1.13241	0.612351	1.65247	8.70358	8.20248	1.16784e-08	1.14309e-07	9.69481
Gm13032	1.13184	0.469758	1.79392	6.05793	5.57191	7.67294e-06	3.22247e-05	3.15965
Hemgn	1.13164	0.619071	1.64421	14.4586	5.85712	3.66489e-06	1.69446e-05	3.90027
Olfr1350	1.13161	0.551945	1.71128	5.71803	7.55862	5.29249e-08	4.23718e-07	8.16828
Nol6	1.13061	0.604834	1.65639	9.36162	4.52678	0.000119023	0.000360872	0.428673
Xlr3b	1.13037	0.559604	1.70114	12.2353	5.98181	2.65867e-06	1.2715e-05	4.22243
Lrrc31	1.13018	0.874595	1.38576	17.4807	11.9789	4.83086e-12	1.7779e-10	17.5582
Phf8	1.12983	0.654133	1.60552	11.3772	4.7252	7.06148e-05	0.000229019	0.94613
Gba2	1.12944	0.816746	1.44214	10.1193	6.08538	2.0386e-06	1.00884e-05	4.48916
Agap3	1.12907	0.837488	1.42066	12.0986	5.11328	2.54503e-05	9.32048e-05	1.96146
2010007E15Rik	1.12871	0.746288	1.51113	6.0022	6.61767	5.29571e-07	3.12337e-06	5.84521
Tuba3a	1.12853	0.801714	1.45534	11.9372	4.86103	4.93913e-05	0.000167214	1.30124
Kctd10	1.12848	0.848883	1.40807	9.67767	3.9915	0.000483228	0.00124192	-0.951639
Gm10428	1.12802	0.52473	1.73131	6.8065	5.78846	4.3758e-06	1.97879e-05	3.72243
Fdx1	1.12698	0.594409	1.65954	12.1931	3.86773	0.000666108	0.00164038	-1.26572
Sgsm1	1.12694	0.647837	1.60604	8.30668	6.14054	1.77047e-06	8.92397e-06	4.63086
BC005624	1.12649	0.70367	1.54932	14.3026	4.97654	3.64514e-05	0.000128234	1.6035
Efnb1	1.12544	0.760198	1.49068	9.87867	6.80459	3.32297e-07	2.08203e-06	6.31476
Stap2	1.12462	0.645003	1.60423	5.34655	4.75354	6.55404e-05	0.000214481	1.02016
Akna	1.12446	0.852469	1.39644	5.87005	6.44263	8.22251e-07	4.57488e-06	5.40223
Ccdc90b	1.12384	0.784783	1.4629	10.6757	3.57432	0.00141502	0.00315942	-1.99912
Ppp6r3	1.12365	0.897786	1.34952	9.00755	4.69027	7.74153e-05	0.000248181	0.854894
Sepsecs	1.12356	0.481365	1.76575	7.8692	4.33565	0.000196637	0.000559727	-0.0674343
Ppp6r1	1.12322	0.823653	1.42278	8.5961	6.39979	9.16197e-07	5.03845e-06	5.29335
Gramd1c	1.12262	0.68353	1.5617	11.2084	5.49345	9.41194e-06	3.85799e-05	2.95517
C9orf72	1.12244	0.922492	1.32238	7.99936	8.33793	8.55742e-09	8.73339e-08	10.009
Hsd3b7	1.1221	-0.577095	2.8213	10.8811	4.68115	7.92955e-05	0.000253377	0.831089
4931428A05Rik	1.12177	0.812139	1.4314	10.8935	7.13717	1.46504e-07	1.0188e-06	7.1406
Tmod3	1.12152	0.820757	1.42229	7.54716	3.17573	0.00384782	0.00760724	-2.96249
Ruvbl2	1.12127	0.648059	1.59447	11.8168	7.53259	5.63236e-08	4.47335e-07	8.10543
Stard13	1.12115	0.80903	1.43328	10.5317	3.36035	0.00243046	0.00508529	-2.52174
Stmn4	1.11766	0.918259	1.31706	5.56106	4.9888	3.52946e-05	0.000124622	1.63561
Vmn1r70	1.11735	0.856366	1.37834	8.53773	8.26187	1.01869e-08	1.01285e-07	9.83289
Trim25	1.11731	0.782017	1.45261	14.0403	6.35558	1.02463e-06	5.53511e-06	5.18081
Gm5640	1.11711	0.861104	1.37312	8.26111	5.95841	2.82342e-06	1.34225e-05	4.16206
Neb	1.11659	0.811576	1.4216	7.33374	5.63467	6.51817e-06	2.7944e-05	3.323
Arx	1.1163	0.789814	1.44279	9.02481	2.99987	0.00591582	0.0111782	-3.37209
Rn45s	1.11534	0.815043	1.41563	15.4162	6.99669	2.06718e-07	1.37517e-06	6.79331
Abcg4	1.11492	0.555363	1.67448	8.76161	9.32364	9.5804e-10	1.32629e-08	12.222
Capn11	1.1143	0.745056	1.48355	10.0891	2.40283	0.0237599	0.0384096	-4.66903
Mtmr14	1.11315	0.542286	1.68402	13.9399	5.94457	2.9257e-06	1.38591e-05	4.12634
Sdha	1.11255	0.866129	1.35896	12.1798	3.71354	0.000991156	0.00231592	-1.65329
A530072M11Rik	1.11216	0.771253	1.45307	5.56953	5.31861	1.48584e-05	5.76271e-05	2.49862
Xlr5a	1.1119	0.820622	1.40318	6.57215	4.0563	0.000408236	0.0010687	-0.786263
Gm14325	1.11166	0.590057	1.63326	13.7768	4.98452	3.56947e-05	0.000125794	1.62439
0610009E02Rik	1.11151	0.85215	1.37086	5.36727	6.32726	1.10088e-06	5.89681e-06	5.1086
Pcp2	1.11096	0.372126	1.84979	6.63453	6.36287	1.00589e-06	5.43918e-06	5.19937
Sh3tc1	1.11069	0.627588	1.59379	6.81468	5.28535	1.62097e-05	6.22221e-05	2.41167
Zfp133-ps	1.11023	0.862559	1.3579	9.32529	4.23899	0.000253322	0.000698356	-0.317127
Dvl2	1.11004	0.899245	1.32084	9.5586	3.23845	0.0032945	0.00665402	-2.8139
A330072L02Rik	1.10983	0.902937	1.31672	5.84264	5.40884	1.17368e-05	4.68414e-05	2.73436
Rhpn2	1.1098	0.577371	1.64222	15.5269	5.53231	8.5058e-06	3.52889e-05	3.05648
Anxa7	1.10975	0.797483	1.42202	13.3534	4.8781	4.7223e-05	0.000160784	1.34588
Bccip	1.10966	0.822051	1.39728	10.5691	3.96137	0.000522575	0.00133132	-1.02832
Grid2ip	1.10938	0.655491	1.56326	6.91303	4.01541	0.000454091	0.00117588	-0.890681
Ttk	1.10921	0.677838	1.54059	9.82304	3.77724	0.000841379	0.00200753	-1.49371
Rpia	1.10886	0.559348	1.65837	11.146	4.15514	0.000315439	0.000849193	-0.532944
Gcdh	1.1081	0.818127	1.39808	8.96048	3.9517	0.000535853	0.00136022	-1.05289
Srpk2	1.10744	0.662035	1.55285	13.6399	7.60306	4.75997e-08	3.8678e-07	8.27536
Gon4l	1.10723	0.823852	1.39061	9.66714	4.60298	9.74051e-05	0.000303007	0.627163
Wdfy1	1.10657	0.785902	1.42724	9.51962	7.29998	9.85993e-08	7.24859e-07	7.54017
Uncx	1.10546	0.614405	1.59652	6.50984	3.0966	0.00467396	0.00905201	-3.1481
Arhgap28	1.10532	0.890132	1.32051	10.1046	5.8706	3.53964e-06	1.64227e-05	3.93515
Fscn1	1.10458	0.480589	1.72858	7.24832	4.50648	0.000125547	0.000377872	0.375872
Tmem184a	1.1035	0.804745	1.40225	7.04545	4.28452	0.000224842	0.000631622	-0.199618
Txlng	1.10348	0.780778	1.42617	9.21363	3.83076	0.000732896	0.00178029	-1.35904
Tmem185b	1.10232	0.902022	1.30263	7.33669	4.80221	5.76606e-05	0.000191312	1.14738
Olfr1368	1.10105	0.737901	1.4642	10.3389	9.18809	1.28486e-09	1.72483e-08	11.9254
Terf2	1.09995	0.643844	1.55606	10.8443	5.42516	1.12472e-05	4.5204e-05	2.77697
Gm13262	1.09917	0.839764	1.35858	8.14633	8.46257	6.44192e-09	6.81272e-08	10.296
Ddhd1	1.09884	0.668808	1.52886	10.9214	4.91138	4.32642e-05	0.000149174	1.43297
Fam133b	1.09874	0.807442	1.39003	11.3596	6.2011	1.51703e-06	7.79767e-06	4.78615
Nova1	1.0987	0.844539	1.35286	6.04718	9.0813	1.62191e-09	2.09273e-08	11.69
Cdc42ep3	1.09732	0.714641	1.47999	7.13287	6.96869	2.21463e-07	1.46349e-06	6.72383
Aloxe3	1.09724	0.706342	1.48813	8.08761	6.38561	9.49649e-07	5.19376e-06	5.25727
Ppfibp2	1.09705	0.880637	1.31347	11.1765	3.34472	0.00252753	0.00526309	-2.55943
Cenpu	1.09666	0.695864	1.49745	10.8542	3.76464	0.000869133	0.00206633	-1.52534
Vps8	1.0965	0.695963	1.49704	10.3134	4.33122	0.000198935	0.000565595	-0.0788969
Dcun1d4	1.09644	0.412328	1.78056	7.82783	4.13515	0.000332352	0.000890117	-0.58429
LOC433461	1.09609	0.512218	1.67996	6.21132	7.62965	4.46793e-08	3.66033e-07	8.3393
Pdcd6ip	1.09602	0.657053	1.53499	10.0702	4.68032	7.9469e-05	0.000253813	0.828921
Nedd1	1.09577	0.660813	1.53073	11.3715	4.43159	0.000152858	0.000450108	0.181244
Sytl2	1.09505	0.829405	1.3607	8.79961	3.56683	0.00144227	0.00321009	-2.01762
Olfr965	1.09486	0.792886	1.39683	9.82621	7.26876	1.0635e-07	7.74581e-07	7.4638
Mylip	1.0946	0.619376	1.56983	8.40881	6.40491	9.04417e-07	4.98513e-06	5.30637
Kbtbd4	1.09421	0.272164	1.91626	10.7048	3.53999	0.00154415	0.00340786	-2.08374
Cmip	1.09416	0.778413	1.4099	9.70493	7.99814	1.87543e-08	1.72422e-07	9.21618
Mapre1	1.09376	0.643017	1.54449	13.0035	7.08697	1.65639e-07	1.13212e-06	7.01676
Rhox7a	1.09336	0.812739	1.37398	6.25378	5.51106	8.98998e-06	3.71174e-05	3.00107
Timm10b	1.09242	0.814683	1.37016	10.719	4.81186	5.62147e-05	0.00018745	1.17262
Ppif	1.0923	0.561767	1.62284	7.5568	4.74407	6.71938e-05	0.000219232	0.995423
Zfp607a	1.09205	0.790064	1.39405	6.18558	4.88646	4.61953e-05	0.000157885	1.36776
Sp4	1.09196	0.756722	1.42721	6.51302	6.51928	6.77877e-07	3.87021e-06	5.59658
Gm14410	1.0915	0.484637	1.69836	10.6931	8.06533	1.60395e-08	1.50824e-07	9.37418
Sipa1	1.09128	0.350779	1.83178	10.0087	8.28352	9.69318e-09	9.71022e-08	9.8831
Prdx1	1.09087	0.661519	1.52021	13.7935	4.87331	4.78209e-05	0.000162496	1.33337
Eomes	1.09079	0.872187	1.3094	7.25697	3.84517	0.00070611	0.00172328	-1.32269
Prpmp5	1.08976	0.847169	1.33236	9.03046	7.83585	2.74281e-08	2.40871e-07	8.83214
Birc3	1.08968	0.66778	1.51157	11.0701	3.72976	0.000950693	0.00223272	-1.61272
Zfp595	1.08832	0.80484	1.3718	8.78386	6.78492	3.48939e-07	2.17265e-06	6.26551
Pabpn1l	1.0881	0.592116	1.58409	11.4583	4.86901	4.83661e-05	0.000164162	1.3221
Dao	1.08772	0.595126	1.58032	6.95201	4.87631	4.74459e-05	0.000161405	1.3412
Anxa4	1.08754	0.897447	1.27763	7.00328	3.36328	0.00241263	0.00505386	-2.51465
Accs	1.0874	0.887612	1.28719	6.11796	3.68861	0.0010566	0.00245113	-1.71551
Cetn2	1.0871	0.773864	1.40034	10.7142	6.87415	2.79682e-07	1.79372e-06	6.48851
Dnajb5	1.08605	0.626146	1.54595	6.31468	3.04214	0.00533859	0.0101907	-3.27461
3110082I17Rik	1.08579	0.53785	1.63373	8.3934	3.2131	0.00350827	0.00702535	-2.87412
Elavl3	1.08557	0.578467	1.59268	11.8116	6.33192	1.08794e-06	5.83534e-06	5.12049
Taz	1.08503	0.717425	1.45264	10.7633	3.88431	0.000638135	0.0015806	-1.22379
Selenov	1.08455	0.795221	1.37388	9.31727	6.9845	2.13009e-07	1.41433e-06	6.76308
Psmd9	1.08334	0.695955	1.47073	10.55	3.57589	0.00140935	0.00314972	-1.99524
Tulp1	1.08268	0.660102	1.50525	6.7328	4.18951	0.00028834	0.000783826	-0.444589
Car4	1.08178	0.656292	1.50727	12.2393	8.04064	1.6987e-08	1.58859e-07	9.31619
Il17d	1.08112	0.684901	1.47734	8.00617	6.55189	6.2454e-07	3.6105e-06	5.6791
Usp8	1.08076	0.73721	1.42431	6.52252	6.15706	1.69736e-06	8.58803e-06	4.67324
Epha7	1.08041	0.408445	1.75238	5.33055	4.90767	4.36884e-05	0.000150463	1.42326
Plce1	1.07995	0.774576	1.38533	9.61855	3.12839	0.00432342	0.00843734	-3.07378
Morn5	1.07941	0.832728	1.3261	6.83044	4.36699	0.000181115	0.000521001	0.0137107
5730414N17Rik	1.07908	0.719658	1.43851	6.28492	5.75079	4.82375e-06	2.15046e-05	3.6247
Pramel23	1.07865	0.862967	1.29433	10.6914	5.0907	2.70044e-05	9.82486e-05	1.90236
Swi5	1.07864	0.740056	1.41723	14.1584	6.66831	4.6658e-07	2.80678e-06	5.97277
Scube2	1.07847	0.775734	1.38121	6.67697	3.74222	0.000920734	0.00217474	-1.58153
Rps6kl1	1.07669	0.419167	1.73421	5.80642	8.78214	3.13975e-09	3.69632e-08	11.0224
LOC108168713	1.07663	0.80001	1.35326	5.22316	2.68718	0.0124392	0.02161	-4.07136
Prdx6	1.07639	0.778179	1.3746	11.027	7.01774	1.9629e-07	1.31163e-06	6.84551
Btbd11	1.07596	0.844381	1.30753	5.34208	5.38629	1.24487e-05	4.9386e-05	2.67548
Gm11412	1.07584	0.537319	1.61435	13.2906	9.72176	4.10153e-10	6.46356e-09	13.0792
Dnm1l	1.07506	0.502699	1.64743	11.0893	4.71106	7.32929e-05	0.000236934	0.909187
Mup2	1.07436	0.213124	1.9356	5.58684	5.64133	6.40641e-06	2.75538e-05	3.34033
Trmt112	1.0743	0.592627	1.55597	13.1367	4.47474	0.000136473	0.00040707	0.293331
Serpinb1a	1.07359	0.861549	1.28563	8.90406	3.36393	0.00240872	0.00505008	-2.51309
Ap2s1	1.07272	0.822335	1.32311	10.9234	3.46005	0.00189089	0.00408321	-2.27966
Pclo	1.0722	0.568505	1.57589	7.39382	6.69932	4.3182e-07	2.61917e-06	6.05077
Syf2	1.07097	0.480792	1.66115	12.0499	4.50381	0.000126433	0.00038006	0.368915
Pfkfb1	1.07033	0.456206	1.68445	9.28515	2.91059	0.00733634	0.0135143	-3.57577
Cd48	1.07027	0.717261	1.42327	7.85563	6.30478	1.16547e-06	6.19012e-06	5.05125
Ubash3b	1.06984	0.572949	1.56674	11.8233	7.96819	2.01119e-08	1.83492e-07	9.14557
Gm11223	1.06921	0.847853	1.29056	12.1819	7.26936	1.06196e-07	7.74581e-07	7.46527
Gch1	1.0692	0.633136	1.50527	14.0432	4.52267	0.000120316	0.000364238	0.417979
Dnajb1	1.06896	0.615451	1.52247	13.8541	5.32894	1.44623e-05	5.63649e-05	2.52562
Gm10914	1.06863	0.685194	1.45207	8.13839	5.03229	3.14828e-05	0.000112609	1.74945
Cyfip1	1.06862	0.77481	1.36243	7.93297	3.51826	0.00163176	0.00358119	-2.13716
Mad2l1	1.06832	0.260812	1.87582	13.6754	4.41977	0.000157678	0.000462852	0.150571
9330199G10Rik	1.06793	0.615719	1.52014	6.01408	5.22793	1.88406e-05	7.12237e-05	2.26149
Calr4	1.06735	0.751623	1.38307	10.6209	4.67339	8.0931e-05	0.000257794	0.810839
Siah1b	1.06672	0.770487	1.36295	13.9961	6.04192	2.27866e-06	1.11162e-05	4.37733
Klhl13	1.06599	0.560313	1.57166	9.9201	3.3758	0.002338	0.00492252	-2.48439
Brd4	1.06594	0.728997	1.40289	14.8259	8.12286	1.40365e-08	1.33991e-07	9.50896
Itsn2	1.06531	0.670198	1.46041	11.3111	2.95254	0.0066326	0.0123744	-3.48044
Phldb3	1.06486	0.801854	1.32786	10.6669	7.71138	3.67982e-08	3.08439e-07	8.53529
Erg	1.0648	0.820635	1.30897	6.67115	3.57354	0.00141782	0.00316449	-2.00104
Cenpo	1.06395	0.500676	1.62723	11.8599	5.15568	2.27706e-05	8.44262e-05	2.07242
BC002059	1.06293	0.43788	1.68798	10.5972	6.60953	5.40475e-07	3.1736e-06	5.82468
Cmtm5	1.06258	0.785558	1.33959	5.36271	3.93585	0.000558358	0.00140778	-1.09316
Usp28	1.06202	0.566776	1.55727	13.5199	4.04476	0.000420701	0.00109845	-0.815774
Tnfrsf9	1.06188	0.766148	1.35762	11.8618	5.21292	1.95967e-05	7.37326e-05	2.22221
9130403I23Rik	1.06173	0.844385	1.27908	5.53214	4.40894	0.000162226	0.000473959	0.122474
Exo1	1.06117	0.685886	1.43646	12.5786	4.56806	0.000106778	0.000327563	0.536158
Spsb1	1.06101	0.777898	1.34412	8.46109	6.85603	2.92507e-07	1.86848e-06	6.44331
2310002F09Rik	1.06074	0.868241	1.25323	14.1078	7.45458	6.79053e-08	5.2707e-07	7.91663
Krt86	1.06071	0.845614	1.27581	7.04123	5.91913	3.12365e-06	1.46863e-05	4.06062
Shroom2	1.06065	0.725684	1.39562	11.0674	3.94488	0.000545419	0.00138069	-1.07021
A730046J19Rik	1.06025	0.676194	1.44431	6.45515	6.03731	2.30575e-06	1.12293e-05	4.36545
Pip4p2	1.06021	0.221216	1.89921	7.31404	5.75153	4.81451e-06	2.14714e-05	3.62662
Cryzl2	1.05966	0.76683	1.3525	17.188	10.7893	4.65434e-11	1.09372e-09	15.276
Gm4710	1.0579	0.72269	1.39311	6.20376	7.51664	5.85154e-08	4.61678e-07	8.06688
AU015836	1.05764	0.856142	1.25915	13.1594	5.39262	1.22447e-05	4.86574e-05	2.692
Stmn1	1.0575	0.802979	1.31203	12.2685	6.06017	2.17451e-06	1.06858e-05	4.42432
Cfap45	1.0575	0.853845	1.26115	8.98813	3.67564	0.00109232	0.00252273	-1.74783
Apol9a	1.05724	0.712125	1.40235	6.75957	7.57408	5.10065e-08	4.09731e-07	8.20556
Dgkh	1.05657	0.731315	1.38182	8.15041	4.15178	0.000318227	0.000855343	-0.541597
Cd4	1.05651	0.551749	1.56127	11.8328	6.30345	1.16941e-06	6.20829e-06	5.04785
Pramel27	1.05648	0.552724	1.56023	9.49278	3.71175	0.000995714	0.00232612	-1.65776
Cdcp1	1.05606	0.865089	1.24703	5.72233	5.15368	2.289e-05	8.47903e-05	2.0672
Gm3146	1.05573	0.89178	1.21969	9.79959	3.76541	0.000867401	0.00206262	-1.5234
Lef1	1.05506	0.617572	1.49256	12.6151	6.07722	2.08163e-06	1.02843e-05	4.46817
Atp1a3	1.05444	0.750071	1.35881	8.64942	3.85867	0.000681897	0.00167135	-1.2886
Gm5936	1.0544	0.651039	1.45777	8.08279	6.36462	1.00144e-06	5.42165e-06	5.20384
Hccs	1.05423	0.641867	1.46659	16.7759	10.4257	9.61456e-11	1.91666e-09	14.544
Gm10324	1.054	0.522759	1.58524	12.2909	8.03506	1.72091e-08	1.60811e-07	9.30306
Zfp667	1.05362	0.621122	1.48611	5.80185	5.89344	3.33731e-06	1.55563e-05	3.99422
Gng2	1.05332	0.740357	1.36629	7.56149	4.2042	0.000277468	0.000757542	-0.406766
Amy1	1.05292	0.866897	1.23894	5.90686	3.86229	0.000675539	0.00165882	-1.27945
9930111J21Rik1	1.05045	0.708705	1.3922	8.78217	6.10386	1.94447e-06	9.6867e-06	4.53666
Jun	1.04979	0.780465	1.31911	7.25873	2.26971	0.0318181	0.0498463	-4.93437
Celsr3	1.04941	0.665537	1.43327	5.82723	2.77298	0.0101752	0.0180465	-3.88354
Defa28	1.04911	0.717545	1.38067	4.94351	3.27052	0.0030421	0.00620719	-2.73747
Bptf	1.04888	0.415751	1.68202	14.4556	5.08503	2.74095e-05	9.94977e-05	1.88752
Lhx2	1.04876	0.644545	1.45298	9.62495	5.09066	2.70079e-05	9.82486e-05	1.90223
Sema6d	1.04836	0.0424287	2.05429	11.0199	5.09726	2.65435e-05	9.67357e-05	1.91953
Gm10767	1.0482	0.593088	1.50331	12.3145	3.58099	0.00139118	0.00311433	-1.98265
9330133O14Rik	1.04805	0.737731	1.35836	6.65056	3.63969	0.00119761	0.00273109	-1.83726
Rae1	1.0478	0.741216	1.35438	12.5024	4.55121	0.000111616	0.000340779	0.492279
Rnf128	1.04704	0.636189	1.45789	9.08585	3.4985	0.00171557	0.00374315	-2.18562
Mthfsl	1.04696	0.688516	1.4054	10.3761	3.55869	0.00147245	0.00326935	-2.03768
Met	1.04666	0.674685	1.41863	4.9491	9.09089	1.58821e-09	2.05591e-08	11.7112
Cep57l1	1.04631	0.471309	1.62131	9.65783	3.43871	0.00199561	0.00427999	-2.33171
Doxl2	1.045	0.633088	1.45692	7.63952	5.53843	8.37145e-06	3.47918e-05	3.07242
Mrps18c	1.04479	0.835638	1.25394	9.41147	7.02913	1.90878e-07	1.2848e-06	6.87371
Nfil3	1.0442	0.601178	1.48722	12.7443	5.74536	4.89203e-06	2.17675e-05	3.61061
Bik	1.0437	0.745809	1.34159	9.49825	3.1917	0.00369899	0.00734821	-2.92477
Ndufa5	1.043	0.420879	1.66511	10.4301	4.94073	4.00499e-05	0.000139295	1.50979
Tank	1.04297	0.687436	1.39851	7.68906	3.74911	0.000904565	0.00213951	-1.56428
Dnajc19	1.04289	0.519538	1.56625	10.907	5.41052	1.16854e-05	4.6683e-05	2.73874
Raver2	1.04274	0.834619	1.25086	7.65374	7.85903	2.59728e-08	2.29949e-07	8.88721
Bzw2	1.04264	0.702074	1.3832	10.9478	4.54452	0.000113596	0.000346417	0.47487
Cdk5	1.0426	0.801125	1.28407	7.8244	6.37775	9.68724e-07	5.27637e-06	5.23725
Agfg1	1.04186	0.683456	1.40026	9.69683	5.36054	1.33153e-05	5.24414e-05	2.6082
Tmem91	1.04178	0.685212	1.39834	8.17748	8.23825	1.07551e-08	1.06228e-07	9.77804
Khnyn	1.04144	0.779486	1.3034	5.65249	4.60395	9.71555e-05	0.000302309	0.629706
Grhpr	1.04118	0.664119	1.41824	8.49005	5.13435	2.4081e-05	8.88715e-05	2.01661
Lair1	1.04045	0.874753	1.20615	7.59821	5.28141	1.63781e-05	6.28086e-05	2.40135
Nos2	1.04016	0.774122	1.3062	7.76754	6.44134	8.24936e-07	4.5872e-06	5.39894
Lrrc2	1.04011	0.656809	1.4234	7.84799	5.78377	4.42927e-06	1.99843e-05	3.71025
Slc7a7	1.0397	0.412814	1.66659	7.47281	6.46921	7.68947e-07	4.30596e-06	5.46969
Ushbp1	1.03939	0.78486	1.29391	7.73671	5.77599	4.51924e-06	2.03289e-05	3.69008
AW551984	1.03921	0.815761	1.26266	10.2469	7.92399	2.2302e-08	2.01324e-07	9.04114
Lypd2	1.03868	0.15095	1.92641	5.30866	6.56981	5.97076e-07	3.46849e-06	5.72438
Dnajc9	1.03844	0.635676	1.4412	12.3983	5.95888	2.82004e-06	1.34117e-05	4.16327
Tbx4	1.03822	0.500742	1.5757	9.76812	3.71703	0.000982314	0.00229751	-1.64457
Sf3b3	1.03821	0.556188	1.52023	12.6398	4.15352	0.000316783	0.000852045	-0.537125
Zfp750	1.03779	0.321421	1.75416	9.92609	2.92024	0.00716837	0.0132398	-3.55389
4931407E12Rik	1.03779	0.652096	1.42348	5.17039	6.03345	2.32863e-06	1.13315e-05	4.35553
Focad	1.03778	0.640435	1.43512	8.45535	4.51189	0.000123773	0.000373191	0.389951
Ooep	1.03755	0.584982	1.49011	8.277	3.09332	0.00471162	0.00911609	-3.15575
Eif2ak4	1.03739	0.773414	1.30136	11.1807	3.7437	0.000917245	0.00216693	-1.57784
Aldh5a1	1.03708	0.639088	1.43508	6.71642	2.84448	0.00859086	0.0155808	-3.72458
Scaper	1.03707	0.653965	1.42018	7.95486	3.56934	0.00143306	0.00319435	-2.01141
Gin1	1.03701	0.644165	1.42986	10.2499	5.72051	5.21714e-06	2.30778e-05	3.54611
Maea	1.03686	0.832609	1.24112	11.7552	4.72881	6.99472e-05	0.0002271	0.955558
Slc35f3	1.03669	0.843067	1.23032	6.22926	4.11644	0.000348991	0.000929269	-0.632297
Rgl3	1.03625	0.756618	1.31589	5.80043	3.86117	0.000677499	0.0016626	-1.28228
Ffar3	1.036	0.726716	1.34528	6.44897	6.11151	1.9068e-06	9.52286e-06	4.55631
Nuf2	1.03573	0.786065	1.28539	10.921	3.65551	0.00115012	0.0026389	-1.79795
Smyd4	1.03542	0.693472	1.37737	7.17129	3.68826	0.00105756	0.00245265	-1.71639
1700010D01Rik	1.03522	0.798473	1.27196	9.8501	4.43845	0.000150129	0.000442942	0.199051
Lmx1a	1.03509	0.865051	1.20514	8.87287	3.48107	0.00179302	0.00389295	-2.22831
Whamm	1.03505	0.809498	1.2606	9.15009	4.43726	0.000150595	0.0004441	0.195984
Ltn1	1.03504	0.789342	1.28074	6.19869	2.41375	0.0231895	0.0375636	-4.64682
1700025L06Rik	1.0346	0.724322	1.34488	6.25824	5.9198	3.11827e-06	1.46668e-05	4.06235
Fam234b	1.03385	0.506757	1.56095	12.3136	8.49902	5.93085e-09	6.36761e-08	10.3796
Sox13	1.03379	0.762624	1.30496	9.58232	7.76094	3.27264e-08	2.78804e-07	8.65374
Prpf18	1.03346	0.591184	1.47574	10.0645	3.90779	0.000600491	0.00150072	-1.16434
Cpne2	1.03314	0.796004	1.27029	7.63116	8.76435	3.26671e-09	3.81574e-08	10.9823
Nt5dc3	1.03245	0.504314	1.56059	9.53231	6.48713	7.35001e-07	4.141e-06	5.51513
Prkab2	1.03203	0.676013	1.38806	7.63971	6.54798	6.30708e-07	3.64221e-06	5.6692
2810408A11Rik	1.0313	0.681882	1.38072	8.70711	6.95144	2.31081e-07	1.51616e-06	6.68096
Ptprb	1.03077	0.727787	1.33376	8.15031	5.77299	4.5545e-06	2.04478e-05	3.68229
Wfs1	1.03039	0.553349	1.50743	10.1678	4.40216	0.000165139	0.000481646	0.104895
Tmem232	1.02994	0.700522	1.35937	10.0719	3.73624	0.000935005	0.00220063	-1.59651
Rbm18	1.02869	0.530026	1.52735	13.1679	3.89386	0.000622546	0.00154679	-1.19961
Ocrl	1.02864	0.21389	1.84339	10.8263	3.22357	0.00341839	0.0068753	-2.84926
Mfsd2b	1.02834	0.809203	1.24747	17.2965	9.25101	1.12087e-09	1.53149e-08	12.0634
Nln	1.02818	0.755715	1.30064	8.98787	5.54235	8.28653e-06	3.44748e-05	3.08263
Nars	1.02806	0.350267	1.70585	9.84722	3.24499	0.00324149	0.00656253	-2.79835
Krit1	1.02786	0.623351	1.43236	7.49137	2.91053	0.00733736	0.0135143	-3.5759
Kdm6a	1.02716	0.512297	1.54201	10.6749	3.65725	0.00114501	0.00262918	-1.79362
Zfp469	1.02701	0.622248	1.43176	5.32799	5.32812	1.44935e-05	5.64681e-05	2.52347
Ublcp1	1.02699	0.410172	1.6438	11.47	4.60207	9.76391e-05	0.000303577	0.624786
E430010N07Rik	1.02687	0.590722	1.46302	10.7506	6.52537	6.67575e-07	3.81503e-06	5.612
Atrx	1.02649	0.737041	1.31594	10.0482	5.82037	4.02952e-06	1.8438e-05	3.80511
Phyhd1	1.02648	0.711877	1.34108	17.8622	10.5888	6.93022e-11	1.46972e-09	14.8744
Rffl	1.02583	0.332169	1.7195	10.0781	3.81394	0.000765427	0.00185105	-1.40143
Gm10537	1.02558	0.668448	1.38272	8.88927	8.70976	3.6904e-09	4.25249e-08	10.8591
Luc7l2	1.02554	0.693641	1.35744	16.5185	8.64886	4.23016e-09	4.74643e-08	10.7211
Alyref2	1.02515	0.655002	1.3953	12.1578	5.55869	7.94135e-06	3.31888e-05	3.12522
2900072G11Rik	1.0248	0.56512	1.48448	9.71456	4.80286	5.75611e-05	0.000191141	1.1491
Col25a1	1.02454	0.638448	1.41064	8.56267	7.8735	2.51046e-08	2.22922e-07	8.92156
Smim31	1.0243	0.459441	1.58917	10.6902	4.43314	0.000152236	0.000448387	0.185272
B230206L02Rik	1.02424	0.699154	1.34933	5.37044	5.17481	2.1656e-05	8.0744e-05	2.12249
Elp3	1.02387	0.809908	1.23784	9.07867	2.89288	0.00765425	0.0140353	-3.61581
Smim11	1.02328	0.655346	1.39122	12.7571	5.13164	2.42527e-05	8.94502e-05	2.00952
Zfp62	1.02319	0.619262	1.42711	7.51654	5.8125	4.11228e-06	1.87522e-05	3.78472
Gm4470	1.02276	0.544412	1.5011	7.15648	7.56939	5.15815e-08	4.13794e-07	8.19424
Oog3	1.01993	0.47831	1.56155	15.717	4.29909	0.000216422	0.000610669	-0.161991
Pramel25	1.01969	0.727894	1.31148	15.7919	6.45878	7.89431e-07	4.41439e-06	5.44322
Rbakdn	1.01902	0.386257	1.65178	5.80241	3.01989	0.00563541	0.0107077	-3.32601
Pramel29	1.01891	0.84213	1.19568	15.9213	7.60154	4.7773e-08	3.87925e-07	8.27169
Pls1	1.01812	0.546052	1.49019	8.12648	3.75223	0.000897326	0.00212407	-1.55645
Epc1	1.01796	0.499043	1.53687	11.6441	4.77237	6.23702e-05	0.000204891	1.06939
Eif4a1	1.01748	0.668198	1.36676	15.1483	4.30892	0.000210916	0.000596682	-0.136582
Evpl	1.01734	0.793574	1.24111	7.76743	3.71104	0.000997534	0.00232992	-1.65954
Diaph1	1.0171	0.573178	1.46101	9.53456	6.79951	3.36517e-07	2.10737e-06	6.30204
Rps6ka5	1.01514	0.650912	1.37937	9.1043	3.48512	0.00177474	0.00386029	-2.21841
Steap1	1.01469	0.700265	1.32911	6.5238	4.74694	6.66888e-05	0.000217822	1.00291
Defa26	1.01435	0.676307	1.3524	6.18366	5.31524	1.49903e-05	5.80819e-05	2.4898
Mrtfa	1.01416	0.554862	1.47346	9.60826	5.98275	2.65226e-06	1.26895e-05	4.22485
Rad18	1.01307	0.789305	1.23683	9.04127	5.00681	3.36632e-05	0.000119479	1.68274
Defa1	1.01245	0.502377	1.52251	6.88861	3.86498	0.000670867	0.00164904	-1.27267
Vps9d1	1.0119	0.736455	1.28734	10.5395	6.51873	6.78818e-07	3.87189e-06	5.59519
Olfr1382	1.01147	0.649326	1.37361	7.45676	6.54536	6.34869e-07	3.66313e-06	5.66258
Zfp141	1.01134	0.504687	1.51799	6.15363	3.81557	0.000762209	0.00184438	-1.39732
Ddx11	1.01072	0.642963	1.37848	7.97495	4.55099	0.000111679	0.00034085	0.49172
Chrd	1.0104	0.756641	1.26415	6.13235	4.082	0.000381791	0.00100741	-0.720525
Gm6252	1.01005	0.773413	1.24668	12.084	4.9852	3.56304e-05	0.000125641	1.62618
Fancb	1.00962	0.731654	1.28758	8.85021	3.42957	0.00204216	0.00437041	-2.35396
Pitrm1	1.00944	0.731416	1.28747	9.67305	6.73087	3.99155e-07	2.44596e-06	6.13002
Olfr629	1.00895	0.657859	1.36003	7.14374	4.42263	0.000156497	0.000459692	0.157995
Kank2	1.00854	0.641631	1.37545	10.69	4.28505	0.00022453	0.000631017	-0.198251
Utp6	1.00834	0.67501	1.34168	16.9546	10.7457	5.07257e-11	1.15788e-09	15.1892
Htatsf1	1.00811	0.696571	1.31965	11.8089	5.50709	9.08332e-06	3.74253e-05	2.99073
Zbtb24	1.00701	0.562898	1.45112	9.22708	3.60683	0.00130249	0.002945	-1.91875
Krtap19-5	1.00636	0.680806	1.33191	9.13071	5.5351	8.44437e-06	3.50705e-05	3.06374
C2cd3	1.00635	0.525858	1.48685	9.73647	3.86765	0.000666245	0.00164038	-1.26592
2610001J05Rik	1.00585	0.686677	1.32503	9.30507	3.02039	0.00562858	0.0106981	-3.32486
Gemin8	1.00571	0.548321	1.4631	7.91356	4.31466	0.000207763	0.000588876	-0.121728
Tmem174	1.00528	0.691269	1.31929	6.69422	4.641	8.81322e-05	0.0002777	0.726313
Tbc1d31	1.00523	0.601033	1.40942	5.92157	3.87716	0.000650054	0.00160514	-1.24187
Kantr	1.00341	0.55228	1.45453	7.67661	5.79915	4.25659e-06	1.93296e-05	3.75013
Rbms1	1.00328	0.674906	1.33165	7.29791	3.61316	0.00128161	0.00290164	-1.90308
Nsmce1	1.00259	0.274359	1.73083	11.5376	3.97294	0.000507108	0.00129661	-0.998897
Eif5a2	1.00189	0.846831	1.15695	7.68128	7.60775	4.70714e-08	3.83529e-07	8.28663
Gpbar1	1.00051	0.468045	1.53298	6.75501	4.33612	0.000196391	0.000559294	-0.0662004
Loxhd1	1.00027	0.811699	1.18883	6.12383	7.80682	2.93687e-08	2.55515e-07	8.76308
Oog4	1.00026	0.77213	1.22839	11.1082	4.95522	3.85527e-05	0.000134636	1.54771
Ophn1	1.00021	0.595437	1.40497	10.1106	5.57451	7.62126e-06	3.20538e-05	3.16641
Ndufa12	-1.00021	-1.17934	-0.821085	9.10194	-4.95108	3.89744e-05	0.000135916	1.53688
Nupr1l	-1.00027	-1.3321	-0.668434	5.57299	-3.33922	0.00256261	0.00532327	-2.57269
Bace1	-1.00033	-1.3416	-0.659072	8.14253	-5.26583	1.70597e-05	6.51712e-05	2.36063
Eid1	-1.00065	-1.27554	-0.725767	5.42504	-4.4361	0.000151057	0.000445241	0.192961
Mfsd1	-1.00103	-1.55063	-0.451433	9.76846	-7.24512	1.12631e-07	8.14163e-07	7.4059
Eef1g	-1.00112	-1.88998	-0.112253	11.8227	-3.88003	0.000645249	0.00159522	-1.23462
Flot1	-1.00113	-1.8166	-0.18565	8.63466	-6.13963	1.7746e-06	8.93724e-06	4.62852
Cenpw	-1.00302	-1.39473	-0.61131	10.5615	-7.77748	3.14727e-08	2.70435e-07	8.69319
Sae1	-1.00319	-1.37099	-0.635395	10.3394	-9.23074	1.17122e-09	1.59374e-08	12.019
Fubp1	-1.00373	-1.44911	-0.558352	7.98993	-7.97766	1.9672e-08	1.80166e-07	9.16792
Mus81	-1.00374	-1.21763	-0.78985	9.11926	-5.59102	7.30086e-06	3.09165e-05	3.20942
Cyp27b1	-1.00392	-1.2717	-0.736149	4.84452	-4.24581	0.000248843	0.000688188	-0.299558
Tmem165	-1.00438	-1.31142	-0.697344	8.36801	-6.10977	1.91531e-06	9.55738e-06	4.55184
Tedc2	-1.00547	-1.23864	-0.772304	8.97834	-5.66632	6.00402e-06	2.61142e-05	3.40532
Chuk	-1.00558	-1.26988	-0.74128	9.83111	-5.45505	1.04032e-05	4.2095e-05	2.85499
Psma7	-1.00568	-1.33717	-0.674185	12.4764	-6.21236	1.47414e-06	7.60993e-06	4.81498
Mtf2	-1.00597	-1.34591	-0.666035	7.85893	-4.65715	8.4464e-05	0.00026741	0.768465
Rpa2	-1.00759	-1.4024	-0.612784	8.75846	-4.31806	0.000205922	0.00058421	-0.112947
Arl2bp	-1.00763	-1.38001	-0.635248	10.5457	-6.3645	1.00174e-06	5.42165e-06	5.20353
St7l	-1.00838	-1.23066	-0.786093	6.69693	-4.7885	5.97782e-05	0.000197298	1.11155
Cst9	-1.01036	-1.36925	-0.65147	9.90995	-2.7153	0.0116497	0.0203652	-4.01016
Brat1	-1.01038	-1.29391	-0.726846	8.95745	-5.25323	1.76323e-05	6.70374e-05	2.32766
Cnot10	-1.01068	-1.34685	-0.674507	8.61419	-6.51175	6.90842e-07	3.92549e-06	5.57751
Rrp1	-1.01099	-1.46793	-0.554052	11.1783	-7.11446	1.54861e-07	1.06734e-06	7.08463
Sertad1	-1.01254	-1.25188	-0.773198	10.1251	-3.92887	0.000568549	0.00142986	-1.11086
Txndc11	-1.01268	-1.72962	-0.295731	11.3116	-4.91224	4.31662e-05	0.000148921	1.43523
Glmp	-1.01457	-1.39644	-0.632702	7.44335	-6.44386	8.19705e-07	4.57299e-06	5.40535
Zcwpw1	-1.01487	-1.37849	-0.651257	7.16135	-6.50184	7.08285e-07	4.01127e-06	5.55241
Spast	-1.01633	-1.34149	-0.691179	12.7191	-6.62845	5.15479e-07	3.05079e-06	5.87238
Zadh2	-1.01635	-1.44346	-0.589252	5.58366	-5.98125	2.6625e-06	1.27283e-05	4.22098
Dhcr7	-1.01733	-1.2331	-0.801564	8.47807	-4.67434	8.07281e-05	0.000257353	0.813329
Polr1d	-1.01763	-1.26455	-0.770721	12.0812	-7.44226	6.99465e-08	5.41508e-07	7.88673
Pex6	-1.01819	-1.32097	-0.715408	6.55679	-4.6982	7.58159e-05	0.000243751	0.875605
Fbxo47	-1.01825	-1.55047	-0.486018	5.99462	-5.645	6.34569e-06	2.73123e-05	3.34987
Slc38a6	-1.01902	-1.23607	-0.80198	5.0887	-6.28136	1.23684e-06	6.51424e-06	4.99147
Gm10130	-1.01963	-1.67628	-0.362986	8.49392	-7.79665	3.00807e-08	2.60156e-07	8.73888
Lgalsl	-1.02008	-1.70294	-0.337212	7.66337	-3.91587	0.000588049	0.00147363	-1.14386
Ric1	-1.02097	-1.47496	-0.56698	10.8767	-8.02715	1.75288e-08	1.63499e-07	9.28446
Gosr2	-1.02203	-1.27993	-0.764125	10.4337	-4.99272	3.49333e-05	0.000123463	1.64586
Gm28455	-1.02229	-1.45782	-0.586767	7.21231	-5.89593	3.31596e-06	1.54749e-05	4.00066
Arf6	-1.02254	-1.28488	-0.760211	12.1649	-10.615	6.57642e-11	1.41363e-09	14.9273
Cox7c	-1.02286	-1.68242	-0.363309	8.86136	-7.32947	9.18075e-08	6.83329e-07	7.6122
Adi1	-1.02306	-1.75586	-0.29027	9.35901	-4.12296	0.000343097	0.000915818	-0.615561
Prex1	-1.02352	-1.35628	-0.690758	9.59453	-6.66658	4.68592e-07	2.81649e-06	5.96844
Supt6	-1.02432	-1.33471	-0.713938	12.3679	-10.3931	1.02679e-10	2.03335e-09	14.4777
Dhx36	-1.02434	-1.34938	-0.699298	9.75251	-6.19134	1.55525e-06	7.94974e-06	4.76113
4930563E22Rik	-1.02511	-1.29842	-0.751799	4.86626	-4.26117	0.00023903	0.000664584	-0.259923
Mettl1	-1.02511	-1.288	-0.762227	8.05331	-8.54869	5.30064e-09	5.76897e-08	10.4931
Pitpnm2os1	-1.02604	-1.48758	-0.564501	7.04935	-5.42353	1.1295e-05	4.53659e-05	2.77272
Map4k1	-1.02714	-1.32649	-0.727798	9.03316	-5.75933	4.7183e-06	2.10817e-05	3.64686
Usp36	-1.02721	-1.61177	-0.442642	9.49691	-5.31961	1.48196e-05	5.75922e-05	2.50124
Clcnkb	-1.02755	-1.28334	-0.771757	7.74785	-3.05938	0.00511902	0.00980599	-3.23468
Pmvk	-1.02823	-1.27535	-0.781109	8.60023	-3.66763	0.00111498	0.0025649	-1.76779
Fbxl6	-1.02823	-1.22775	-0.828721	9.65687	-8.01554	1.80091e-08	1.66983e-07	9.25715
Rasgef1c	-1.02882	-1.59381	-0.463827	8.10603	-3.39614	0.00222153	0.00471214	-2.43516
Ube2q2	-1.02886	-1.53784	-0.519882	9.91731	-6.0593	2.17937e-06	1.07053e-05	4.42208
Twnk	-1.02967	-1.35506	-0.704284	8.10203	-4.7269	7.02995e-05	0.000228059	0.950572
Ccnyl1	-1.02977	-1.32046	-0.739086	9.28507	-6.84459	3.0092e-07	1.90742e-06	6.41473
Sec61a1	-1.0299	-1.34293	-0.716863	11.9935	-4.89412	4.52741e-05	0.000155298	1.3878
Prc1	-1.03357	-1.68503	-0.382114	13.8493	-8.75096	3.3658e-09	3.91618e-08	10.9521
Zmym1	-1.03512	-1.35425	-0.715992	11.8514	-7.57566	5.08148e-08	4.0874e-07	8.20936
Alg10b	-1.03529	-1.2391	-0.831473	10.3498	-5.34381	1.39108e-05	5.45353e-05	2.56448
Dph7	-1.03576	-1.26175	-0.809763	8.6657	-9.47493	6.92348e-10	1.01734e-08	12.5502
Lilra6	-1.03638	-1.55987	-0.512892	8.86697	-6.24908	1.34262e-06	7.00045e-06	4.90894
Gm2138	-1.03658	-1.44384	-0.629307	10.5182	-3.20403	0.00358792	0.00715849	-2.8956
Ints5	-1.03718	-1.41359	-0.660763	7.31008	-7.59887	4.80782e-08	3.89874e-07	8.26526
Tlcd1	-1.03721	-1.54937	-0.525054	8.42267	-5.00236	3.40593e-05	0.000120635	1.67109
Rpl37rt	-1.03766	-1.81855	-0.256764	15.4967	-7.81372	2.88947e-08	2.52454e-07	8.77952
Atp5d	-1.03866	-1.60031	-0.477003	8.72809	-4.13324	0.000334014	0.000893967	-0.589193
Jsrp1	-1.04013	-1.60776	-0.472509	8.20864	-3.24156	0.00326921	0.00660971	-2.80651
Heatr1	-1.04047	-1.25455	-0.826382	12.0342	-7.34214	8.90375e-08	6.67034e-07	7.64312
Vtn	-1.04072	-1.51385	-0.567586	5.28479	-2.41065	0.0233503	0.0378138	-4.65314
H2ac10	-1.04144	-1.62613	-0.456747	15.2031	-5.81959	4.0377e-06	1.84614e-05	3.80308
Mrps28	-1.04148	-1.66919	-0.413761	9.72736	-8.4219	7.0657e-09	7.4134e-08	10.2026
Stag3	-1.04191	-1.3435	-0.740318	8.1068	-7.50634	5.99766e-08	4.7196e-07	8.04198
Bysl	-1.04291	-1.4398	-0.646026	10.2902	-7.40229	7.70095e-08	5.88193e-07	7.78962
Med20	-1.04307	-1.34341	-0.742729	10.6121	-7.13996	1.45508e-07	1.01482e-06	7.14748
Mpv17l2	-1.04318	-1.3897	-0.696669	7.69035	-7.22249	1.18998e-07	8.53321e-07	7.3504
Taf1c	-1.04343	-1.94711	-0.139752	6.83718	-4.41569	0.000159375	0.000467342	0.13999
Tm2d2	-1.04364	-1.48509	-0.602191	9.12793	-4.4575	0.000142797	0.000423505	0.248541
Emc7	-1.04455	-1.4094	-0.679699	11.0881	-10.1295	1.75678e-10	3.18376e-09	13.9355
Pin1rt1	-1.04471	-1.43247	-0.65694	11.7984	-8.53723	5.43961e-09	5.8934e-08	10.467
Ube2j2	-1.04527	-1.40919	-0.681341	13.5062	-5.93689	2.98413e-06	1.40857e-05	4.10649
Tor4a	-1.04628	-1.28523	-0.807335	5.1242	-5.41457	1.15624e-05	4.62689e-05	2.74932
Sgsm3	-1.04658	-1.53716	-0.556001	12.6446	-4.95246	3.88332e-05	0.000135537	1.54049
Hells	-1.04679	-1.31826	-0.775325	9.94613	-7.91465	2.27953e-08	2.05003e-07	9.01904
Dennd5a	-1.04697	-1.35166	-0.742281	11.2182	-5.50449	9.14505e-06	3.76407e-05	2.98396
Taf8	-1.04699	-1.28559	-0.808392	9.47349	-3.1245	0.0043649	0.0085058	-3.08289
Glrx3	-1.04714	-1.33331	-0.760977	10.9031	-5.23461	1.85135e-05	7.00761e-05	2.27897
Uap1	-1.0481	-1.37706	-0.719133	11.8578	-3.85443	0.000689408	0.00168803	-1.29931
Ndufs4	-1.04944	-1.45026	-0.648625	8.29577	-6.23237	1.4009e-06	7.2632e-06	4.86621
Cnbd2	-1.04986	-1.3045	-0.79523	7.88952	-4.61563	9.42159e-05	0.000294619	0.660151
Gm4532	-1.04997	-1.24348	-0.856462	5.48961	-4.69129	7.7208e-05	0.000247797	0.857553
Ldha	-1.0501	-1.36722	-0.732983	10.8666	-6.94165	2.36728e-07	1.54841e-06	6.65662
Slc20a2	-1.05031	-1.35932	-0.741304	5.09042	-4.43908	0.000149879	0.000442586	0.200698
Stx3	-1.05035	-1.45273	-0.64797	6.66424	-4.37694	0.000176444	0.000509894	0.0395051
Tfrc	-1.05091	-1.48219	-0.619634	8.70559	-3.91333	0.00059193	0.00148119	-1.15029
Zfp229	-1.05111	-1.49065	-0.611584	9.07302	-8.03153	1.7351e-08	1.6201e-07	9.29476
Ago2	-1.05194	-1.29966	-0.804225	10.4133	-5.83857	3.84455e-06	1.76939e-05	3.85225
Smarcc1	-1.05196	-1.47271	-0.63121	14.1419	-5.72073	5.21412e-06	2.30729e-05	3.54669
Tdpoz2	-1.05269	-1.71298	-0.392405	9.44544	-5.01516	3.29327e-05	0.000117374	1.7046
Ss18l2	-1.05278	-1.36399	-0.741578	10.7899	-7.35584	8.61394e-08	6.47996e-07	7.67652
Eif3f	-1.05291	-1.3036	-0.802233	9.90623	-7.19922	1.25931e-07	8.92863e-07	7.29327
Cyp2c23	-1.05302	-1.34105	-0.764988	5.54164	-4.40325	0.00016467	0.000480393	0.107709
Dnajc30	-1.05325	-1.53798	-0.56852	10.2803	-5.51557	8.88493e-06	3.67091e-05	3.01283
Ccdc163	-1.05414	-1.4141	-0.694173	10.6793	-5.12157	2.49025e-05	9.15082e-05	1.98316
Vps11	-1.05447	-1.40613	-0.702809	9.65872	-8.29999	9.33385e-09	9.41334e-08	9.92127
Gm36718	-1.05452	-1.45223	-0.656819	12.9561	-4.31249	0.000208952	0.000591543	-0.127352
Tnfrsf4	-1.05463	-1.49044	-0.618819	6.47043	-6.81373	3.2485e-07	2.04394e-06	6.3376
Gm9519	-1.05493	-1.48164	-0.628226	9.27585	-6.02443	2.38316e-06	1.15639e-05	4.33229
Ndc80	-1.05501	-1.29093	-0.819084	9.2625	-7.32962	9.17727e-08	6.83329e-07	7.61258
Fus	-1.05577	-1.5086	-0.602948	13.0577	-7.27872	1.03812e-07	7.59911e-07	7.48818
Nxt1	-1.05648	-1.53261	-0.580343	12.1045	-6.4027	9.0948e-07	5.00612e-06	5.30075
H2az2	-1.05687	-1.31816	-0.795575	12.9883	-7.13761	1.46345e-07	1.01829e-06	7.14169
Elp1	-1.05695	-1.51999	-0.593915	9.24298	-4.76574	6.34692e-05	0.000208445	1.05205
Cacng6	-1.05712	-1.37836	-0.735879	5.93534	-3.41088	0.00214064	0.00455429	-2.3994
Pspc1	-1.0573	-1.52855	-0.586046	6.76308	-4.23963	0.0002529	0.000697793	-0.315484
Atp13a1	-1.05797	-1.47174	-0.644198	11.0273	-5.69416	5.58576e-06	2.45089e-05	3.47768
Ppip5k1	-1.05829	-1.3127	-0.803889	7.28542	-5.44678	1.06301e-05	4.29114e-05	2.8334
Chkb	-1.05841	-1.6195	-0.497317	7.34289	-5.85082	3.72493e-06	1.71824e-05	3.88396
Ints14	-1.05845	-1.3461	-0.770797	10.1272	-8.81591	2.91241e-09	3.45931e-08	11.0984
Nanog	-1.05929	-1.3529	-0.76568	5.65403	-4.71389	7.27494e-05	0.000235241	0.916574
Paxbp1	-1.05946	-1.45725	-0.661665	8.46745	-11.3081	1.6989e-11	4.82673e-10	16.292
2700097O09Rik	-1.05957	-1.61739	-0.501747	8.994	-3.71024	0.000999571	0.00233422	-1.66152
Pramel5	-1.06025	-1.30314	-0.817362	8.28956	-4.61198	9.51259e-05	0.000297102	0.650625
Rtn4	-1.06038	-1.37411	-0.746642	10.4256	-10.7076	5.47081e-11	1.23232e-09	15.113
Rps5	-1.06177	-1.35156	-0.771976	14.1181	-9.10613	1.53618e-09	1.9976e-08	11.7449
Slc23a3	-1.06192	-1.42501	-0.69883	8.16114	-5.72673	5.13371e-06	2.27339e-05	3.56227
Gpbp1l1	-1.06273	-1.5053	-0.620146	10.3154	-7.39668	7.80572e-08	5.95056e-07	7.77598
Med11	-1.06279	-2.40143	0.275861	9.1054	-7.44842	6.89191e-08	5.339e-07	7.90167
Rpf1	-1.06348	-1.62525	-0.501701	10.6379	-10.7432	5.09764e-11	1.15918e-09	15.1842
Leng1	-1.06372	-1.73456	-0.392868	9.46681	-6.16131	1.67903e-06	8.50968e-06	4.68416
Rprd1a	-1.06379	-1.76773	-0.359852	10.8851	-8.61855	4.52827e-09	5.02436e-08	10.6523
Dnph1	-1.06466	-1.52075	-0.608578	6.31145	-3.20036	0.0036206	0.00721046	-2.90428
Tgoln2	-1.06479	-1.3124	-0.817183	8.49928	-6.68367	4.49013e-07	2.71519e-06	6.01143
Fdps	-1.06549	-1.28124	-0.849748	10.8027	-7.2107	1.2246e-07	8.7552e-07	7.32147
Acot8	-1.06703	-1.80816	-0.325906	10.2123	-4.82296	5.45952e-05	0.000182763	1.20167
Ubac2	-1.06709	-1.52995	-0.604223	9.57572	-4.92638	4.159e-05	0.000143982	1.47224
Tmem203	-1.06728	-1.35278	-0.781778	8.75627	-5.03573	3.11992e-05	0.000111729	1.75846
Nsd2	-1.06777	-1.32776	-0.807777	8.74427	-7.96292	2.03609e-08	1.85481e-07	9.13314
Nin	-1.06809	-1.40819	-0.727994	11.3638	-5.06834	2.86382e-05	0.000103549	1.84381
Tbx3	-1.06831	-1.36993	-0.766684	9.6803	-4.85862	4.97064e-05	0.000168044	1.29492
Otud3	-1.06909	-1.42304	-0.715131	11.8913	-4.78423	6.04537e-05	0.000199197	1.10039
U2af1	-1.07066	-1.54482	-0.596504	13.5676	-8.01208	1.8155e-08	1.68074e-07	9.249
Gipc1	-1.07197	-1.30216	-0.841771	5.56503	-4.90494	4.40029e-05	0.000151459	1.41613
Pla2g15	-1.07246	-1.30688	-0.838041	11.5264	-6.60923	5.40889e-07	3.17447e-06	5.82391
Pdxp	-1.07265	-1.49627	-0.649017	11.2033	-5.79497	4.30284e-06	1.95096e-05	3.73929
Isg20	-1.07343	-1.2835	-0.863364	9.72444	-7.86346	2.5704e-08	2.27738e-07	8.89772
Supt5	-1.07506	-1.43235	-0.717776	12.993	-11.7948	6.78752e-12	2.33292e-10	17.216
Letmd1	-1.07508	-1.47051	-0.67966	7.90804	-4.90035	4.45375e-05	0.000153078	1.40412
Nbeal2	-1.0753	-1.56249	-0.588106	5.54859	-4.12331	0.000342788	0.000915198	-0.614676
Styx	-1.0754	-1.46919	-0.681618	7.53738	-7.00356	2.03253e-07	1.35287e-06	6.81036
Prr23a1	-1.07593	-1.27708	-0.874777	9.47656	-5.15986	2.25219e-05	8.36233e-05	2.08338
Vps54	-1.07618	-1.35662	-0.79573	6.36756	-5.93959	2.96345e-06	1.40213e-05	4.11347
Cd209g	-1.07634	-1.92174	-0.230948	6.96251	-5.34449	1.38859e-05	5.44626e-05	2.56627
Mvp	-1.0772	-1.43158	-0.72282	7.92094	-6.291	1.20695e-06	6.3934e-06	5.01607
Nfrkb	-1.07727	-1.41916	-0.735386	10.3725	-8.97228	2.06049e-09	2.56724e-08	11.4481
Naa38	-1.07793	-1.47832	-0.677526	10.3828	-7.34089	8.93065e-08	6.68445e-07	7.64008
M6pr	-1.07804	-1.46904	-0.687036	10.5153	-7.2691	1.06263e-07	7.74581e-07	7.46463
Acsl4	-1.0785	-1.42689	-0.730109	7.45378	-5.71981	5.22664e-06	2.31112e-05	3.54428
Ccdc86	-1.07902	-1.9123	-0.245742	11.1829	-8.0023	1.85734e-08	1.71153e-07	9.22597
Xylt2	-1.07911	-1.343	-0.815219	6.35696	-5.90879	3.20793e-06	1.50471e-05	4.0339
Ulk1	-1.07917	-1.33935	-0.818977	13.6606	-5.48151	9.70957e-06	3.95964e-05	2.92402
Cpeb3	-1.08008	-1.41886	-0.741305	8.26869	-5.39679	1.21121e-05	4.81466e-05	2.70288
Gm19668	-1.08015	-1.44176	-0.718533	9.87906	-3.20246	0.00360187	0.00717793	-2.89932
Stub1	-1.08173	-1.35243	-0.81104	10.3039	-7.69379	3.83649e-08	3.20002e-07	8.49318
Hadha	-1.08174	-1.63934	-0.524139	7.66462	-5.04509	3.04419e-05	0.000109246	1.78295
5830454E08Rik	-1.08304	-1.70029	-0.465784	5.89174	-3.09922	0.00464413	0.00899646	-3.142
Ubc	-1.08439	-1.5732	-0.595579	13.8971	-10.1959	1.53331e-10	2.839e-09	14.0729
Bscl2	-1.08445	-1.59709	-0.571806	8.58524	-5.85542	3.68097e-06	1.69992e-05	3.89587
Zfp87	-1.08488	-1.24747	-0.922283	6.92281	-4.63671	8.91336e-05	0.000280339	0.715113
Flna	-1.08493	-1.30926	-0.860594	8.82796	-3.47237	0.00183291	0.00397164	-2.24958
AI413759	-1.08513	-1.37452	-0.79574	4.59011	-4.47637	0.000135889	0.000405531	0.297572
Scimp	-1.08515	-1.41548	-0.754823	5.16579	-4.92737	4.14826e-05	0.000143652	1.47481
Steap2	-1.0852	-1.40847	-0.761942	7.70324	-4.57673	0.000104368	0.000321161	0.558761
2810001G20Rik	-1.08535	-1.44521	-0.725495	6.32496	-4.90976	4.34487e-05	0.000149767	1.42874
Naxe	-1.08574	-1.31138	-0.860097	9.8863	-7.31094	9.6017e-08	7.1068e-07	7.56695
Timm17a	-1.08677	-1.55843	-0.615108	14.067	-5.39123	1.22891e-05	4.88013e-05	2.68838
Pygm	-1.08757	-1.31338	-0.861772	6.94596	-7.17988	1.32006e-07	9.29323e-07	7.24573
Akap8l	-1.08787	-1.30354	-0.872194	8.8629	-4.7548	6.5323e-05	0.000213945	1.02346
Ybx1	-1.08794	-1.45451	-0.721372	14.4744	-5.90475	3.24146e-06	1.51746e-05	4.02347
H2ac12	-1.08981	-1.58564	-0.593973	15.4078	-6.38675	9.46907e-07	5.18113e-06	5.26017
Snx25	-1.09039	-1.31836	-0.862424	7.18182	-6.33437	1.08119e-06	5.80956e-06	5.12675
Usp37	-1.09042	-1.54254	-0.638307	10.0065	-9.10604	1.53649e-09	1.9976e-08	11.7447
Ndst1	-1.09052	-1.66287	-0.518171	6.89918	-5.38177	1.25966e-05	4.98978e-05	2.66367
Mrpl13	-1.09083	-1.65403	-0.527627	10.7591	-6.76505	3.66609e-07	2.27085e-06	6.21573
Acox1	-1.09087	-2.24466	0.0629218	10.7956	-7.93436	2.17673e-08	1.96943e-07	9.06566
Psd	-1.09113	-1.40304	-0.779224	6.52027	-4.734	6.89982e-05	0.000224324	0.969117
Syt9	-1.09328	-1.34429	-0.842278	5.81702	-5.29735	1.57085e-05	6.05203e-05	2.44304
Fam83d	-1.09346	-1.65584	-0.53109	8.49924	-4.66025	8.37787e-05	0.000265732	0.776542
Hbp1	-1.09357	-1.57816	-0.608982	10.9897	-11.3128	1.68373e-11	4.79502e-10	16.3011
Zfp467	-1.09431	-1.37923	-0.809387	5.90907	-6.21208	1.47517e-06	7.61165e-06	4.81427
Ubtd1	-1.09512	-1.59474	-0.595492	9.40402	-7.54238	5.50196e-08	4.38726e-07	8.12908
Cnih4	-1.09517	-1.57092	-0.619424	10.8685	-5.29649	1.57439e-05	6.06288e-05	2.44079
Nrde2	-1.09538	-1.30705	-0.883718	7.50513	-7.05699	1.78263e-07	1.20941e-06	6.94268
Steap3	-1.09583	-1.37227	-0.819393	7.46949	-5.24263	1.81285e-05	6.87275e-05	2.29995
Pmpcb	-1.0961	-1.55465	-0.637551	10.4677	-7.24504	1.12653e-07	8.14163e-07	7.4057
Map1lc3b	-1.09632	-1.4395	-0.753137	11.541	-7.93719	2.16234e-08	1.95789e-07	9.07236
9530036O11Rik	-1.09663	-1.36401	-0.829239	7.74959	-2.57998	0.0159321	0.0268778	-4.30133
Aanat	-1.09672	-1.50786	-0.685586	9.58685	-4.55063	0.000111786	0.000341089	0.490774
Caln1	-1.09863	-1.30205	-0.895216	10.1192	-4.47026	0.00013809	0.000411277	0.281685
Ckb	-1.09873	-1.53366	-0.663805	11.5985	-4.53668	0.000115965	0.000352581	0.45444
Nrm	-1.09932	-1.33996	-0.858672	5.48356	-5.07695	2.79979e-05	0.000101418	1.86635
Washc1	-1.09998	-1.62992	-0.570037	10.496	-5.65889	6.12088e-06	2.6526e-05	3.386
Kti12	-1.10012	-1.34456	-0.855684	9.98469	-6.69415	4.37426e-07	2.65048e-06	6.03777
Denr	-1.10053	-1.75102	-0.45004	9.92222	-10.7812	4.72891e-11	1.1069e-09	15.26
Ndufb11	-1.10109	-1.27562	-0.926569	13.495	-7.42319	7.32294e-08	5.62916e-07	7.84043
Tgoln1	-1.10134	-1.66528	-0.537408	10.6253	-6.12678	1.83382e-06	9.1891e-06	4.59553
Stim1	-1.10149	-1.37082	-0.832156	8.09894	-4.36562	0.000181764	0.000522365	0.010181
Rpl11	-1.10175	-1.42133	-0.782169	14.7954	-6.35453	1.02737e-06	5.54278e-06	5.17812
Zcchc10	-1.10207	-1.35342	-0.850717	11.8399	-12.6605	1.41502e-12	6.96506e-11	18.7924
Zfp276	-1.10245	-1.2854	-0.919487	7.90524	-8.05171	1.65555e-08	1.55188e-07	9.34218
Ddx19b	-1.10256	-1.64947	-0.555645	9.13619	-5.40277	1.19244e-05	4.74793e-05	2.7185
Bckdk	-1.1029	-1.35715	-0.848647	5.97261	-4.46268	0.000140867	0.0004183	0.261994
Gm9997	-1.10406	-1.71592	-0.492199	5.8245	-6.18403	1.58448e-06	8.08531e-06	4.74241
Stbd1	-1.10551	-1.40502	-0.806006	12.2127	-5.68974	5.65024e-06	2.47646e-05	3.46618
Coq6	-1.10569	-1.76636	-0.445025	11.3041	-4.17193	0.000301902	0.000817164	-0.489806
Slc25a39	-1.10757	-1.3705	-0.84464	6.73419	-5.65792	6.13633e-06	2.65737e-05	3.38348
Mrpl40	-1.10802	-1.50913	-0.706907	12.2181	-8.0862	1.52811e-08	1.44602e-07	9.42312
A530021J07Rik	-1.1083	-1.67559	-0.541011	10.3569	-6.08749	2.02761e-06	1.00465e-05	4.49459
Sp6	-1.10865	-1.61083	-0.606478	7.10716	-2.42997	0.0223661	0.0363875	-4.61373
Tcf24	-1.10896	-1.35187	-0.866059	6.5655	-2.91949	0.00718143	0.0132598	-3.55561
Cdt1	-1.10939	-1.33738	-0.881398	13.9249	-6.88167	2.74522e-07	1.7644e-06	6.50728
Alg14	-1.10979	-1.3989	-0.820685	6.75291	-6.65774	4.79068e-07	2.86937e-06	5.94616
Gm20764	-1.11042	-1.28974	-0.931097	13.1342	-5.93734	2.98065e-06	1.40801e-05	4.10766
Kctd20	-1.1108	-1.43161	-0.789981	11.8426	-7.22154	1.19275e-07	8.54793e-07	7.34806
Hrh4	-1.11144	-1.37961	-0.843268	9.86704	-5.76347	4.66806e-06	2.08806e-05	3.6576
Il17rc	-1.1122	-1.52477	-0.699638	6.0762	-2.49328	0.0194032	0.0321131	-4.48328
Msantd1	-1.11245	-1.40529	-0.819619	5.17851	-2.458	0.0210063	0.0344376	-4.55623
Snrnp25	-1.11264	-1.41612	-0.809157	11.5374	-5.90679	3.2245e-06	1.5113e-05	4.02873
Slc30a7	-1.11383	-1.61578	-0.611872	7.0505	-3.27859	0.0029816	0.00610144	-2.71819
Rrm1	-1.11402	-1.50535	-0.722688	9.97852	-9.13493	1.44257e-09	1.90658e-08	11.8084
Gabrr1	-1.11469	-1.49006	-0.739317	9.52313	-3.19962	0.00362723	0.00722005	-2.90603
Sh2d2a	-1.11503	-2.03973	-0.190323	7.57622	-6.19516	1.54018e-06	7.88618e-06	4.77092
Gfod2	-1.11527	-1.66103	-0.569511	7.75984	-5.11394	2.54065e-05	9.31027e-05	1.96318
Acad10	-1.11574	-1.31595	-0.915537	12.9639	-4.11672	0.00034873	0.000928802	-0.631564
1700029F12Rik	-1.11662	-1.50443	-0.728803	5.61341	-7.19523	1.2716e-07	8.9998e-07	7.28346
A430105J06Rik	-1.11692	-1.54824	-0.685599	5.21701	-6.24024	1.37315e-06	7.13786e-06	4.88633
Ghitm	-1.11824	-1.59266	-0.643809	12.1386	-7.1278	1.49896e-07	1.03936e-06	7.11751
Fzd4	-1.11884	-1.64073	-0.596955	8.14749	-3.86328	0.000673824	0.00165495	-1.27697
Becn1	-1.11922	-1.2836	-0.95484	9.20234	-10.2542	1.36105e-10	2.59228e-09	14.1932
Kdm4b	-1.11982	-1.87139	-0.368247	8.90075	-7.87528	2.5e-08	2.22323e-07	8.92577
Cdc26	-1.12044	-1.44675	-0.794137	8.00196	-4.27377	0.000231269	0.000646915	-0.227396
Wwp2	-1.1206	-1.31443	-0.926768	12.059	-5.40797	1.17635e-05	4.69323e-05	2.73208
Mcl1	-1.12079	-1.4992	-0.742379	10.7085	-10.0456	2.08828e-10	3.66244e-09	13.761
Polg2	-1.12176	-1.40683	-0.836689	6.51972	-4.73672	6.85056e-05	0.00022283	0.97623
Zbtb5	-1.12248	-1.37825	-0.86671	10.6236	-5.0805	2.7738e-05	0.000100599	1.87565
Arsk	-1.12314	-1.60367	-0.642621	7.89596	-4.24541	0.000249104	0.000688653	-0.30059
4930466F19Rik	-1.12433	-1.72884	-0.519818	8.07535	-9.2507	1.12163e-09	1.53149e-08	12.0627
Cited1	-1.12594	-1.33604	-0.915852	11.0185	-3.72037	0.000973914	0.00228009	-1.63621
Zfp398	-1.12599	-1.37561	-0.876368	7.4679	-4.15657	0.000314269	0.000846616	-0.529291
Wipf2	-1.12661	-1.32066	-0.932552	8.20257	-7.82659	2.8032e-08	2.45454e-07	8.81014
Ankzf1	-1.12701	-1.60189	-0.652122	9.71006	-9.59738	5.33456e-10	8.10759e-09	12.8136
2610507B11Rik	-1.12733	-1.94601	-0.308644	11.8803	-6.54367	6.37574e-07	3.67696e-06	5.6583
Polr2e	-1.12789	-1.6145	-0.641288	12.7687	-8.05095	1.65847e-08	1.5534e-07	9.3404
Gm9731	-1.1287	-1.50683	-0.750563	9.84426	-5.15521	2.27983e-05	8.45028e-05	2.07121
Tmem97	-1.12873	-1.60116	-0.656301	11.5513	-5.85927	3.64466e-06	1.68576e-05	3.90582
Ndc1	-1.12927	-1.59247	-0.666066	9.64583	-4.7814	6.09061e-05	0.000200522	1.09299
Yrdc	-1.12927	-1.65712	-0.601425	9.59876	-8.40815	7.29041e-09	7.6291e-08	10.171
Zfp574	-1.13062	-1.84047	-0.420774	10.6658	-11.2032	2.07747e-11	5.6346e-10	16.0893
Mcfd2	-1.13098	-1.43292	-0.829048	11.559	-5.44095	1.07931e-05	4.35252e-05	2.81819
Misp3	-1.1312	-1.57538	-0.687021	9.70417	-6.4848	7.39331e-07	4.15952e-06	5.50922
Fam107a	-1.13168	-1.36651	-0.896858	8.38705	-5.23265	1.86092e-05	7.03936e-05	2.27382
Tsen2	-1.13187	-1.49685	-0.766897	9.89168	-3.45261	0.00192679	0.00415101	-2.29783
Rlim	-1.13226	-1.65397	-0.610547	10.2641	-9.45275	7.25986e-10	1.05511e-08	12.5023
5330438D12Rik	-1.13258	-1.419	-0.84615	7.35462	-7.12981	1.4916e-07	1.03486e-06	7.12247
Pin4	-1.13343	-1.40626	-0.860602	10.501	-4.89584	4.50691e-05	0.00015475	1.39231
C7	-1.13375	-1.65822	-0.609284	4.5724	-8.73483	3.48921e-09	4.04796e-08	10.9157
Josd2	-1.13415	-1.57783	-0.690476	5.71359	-5.2619	1.72365e-05	6.57627e-05	2.35033
Pop1	-1.1343	-2.03285	-0.235752	11.0503	-5.97717	2.69053e-06	1.28469e-05	4.21047
Slc9a1	-1.13438	-1.53871	-0.730055	12.2202	-4.86805	4.84882e-05	0.000164483	1.31959
Gtf3c3	-1.13512	-1.62679	-0.643448	10.2293	-8.94337	2.19609e-09	2.71078e-08	11.3837
H2bc4	-1.13618	-1.74682	-0.525536	8.22623	-2.7447	0.0108745	0.019159	-3.94579
Rps21	-1.13749	-1.58463	-0.690355	11.5618	-5.59238	7.27517e-06	3.08357e-05	3.21295
Gon7	-1.13758	-1.75119	-0.523979	9.68937	-6.25357	1.32738e-06	6.93008e-06	4.92042
Dgke	-1.13784	-1.50832	-0.767355	9.11988	-7.7149	3.6492e-08	3.06088e-07	8.54373
Snx13	-1.13795	-1.35312	-0.922773	8.95554	-8.29011	9.54775e-09	9.58863e-08	9.89837
Wdr36	-1.13831	-1.45842	-0.818199	10.586	-10.4769	8.67233e-11	1.7762e-09	14.6481
Ddx10	-1.13917	-1.72277	-0.555564	8.37563	-5.92864	3.04815e-06	1.43652e-05	4.08518
Dpf2	-1.1407	-1.35578	-0.925616	11.0208	-10.51	8.11443e-11	1.67339e-09	14.7152
Tars2	-1.14093	-1.46117	-0.820695	8.31047	-3.89803	0.000615858	0.00153368	-1.18905
Cds2	-1.1413	-1.50421	-0.778395	8.51963	-5.90779	3.21617e-06	1.50798e-05	4.03133
Ptpmt1	-1.14237	-1.57199	-0.71276	8.82401	-4.26377	0.000237406	0.000660836	-0.253204
H2ac11	-1.14271	-1.44853	-0.836886	14.8585	-6.92584	2.46144e-07	1.60245e-06	6.61729
Spata2	-1.1429	-1.72017	-0.565631	12.4167	-4.35058	0.000189082	0.000540407	-0.0287738
Nmd3	-1.14306	-1.45648	-0.829641	9.62281	-8.30222	9.28631e-09	9.3733e-08	9.92643
Prr15l	-1.14312	-1.42156	-0.864678	6.37708	-8.05829	1.63042e-08	1.53072e-07	9.35764
Acan	-1.14347	-1.44514	-0.841787	5.15198	-5.41413	1.15758e-05	4.63069e-05	2.74817
Reep3	-1.14365	-1.41189	-0.875415	7.7309	-4.89362	4.53338e-05	0.000155414	1.38649
Snhg6	-1.14419	-1.52347	-0.764902	10.2441	-3.90184	0.00060982	0.00152018	-1.17941
Dennd2a	-1.14476	-1.39629	-0.893233	8.69639	-6.71405	4.16244e-07	2.53498e-06	6.08778
Cldn12	-1.14537	-1.42223	-0.868498	7.97652	-4.67394	8.08138e-05	0.000257489	0.812276
Cd151	-1.14561	-1.66063	-0.630591	10.6692	-5.20519	1.99978e-05	7.5053e-05	2.20198
Nr2f6	-1.14683	-1.3558	-0.937849	7.6395	-5.77446	4.53712e-06	2.0394e-05	3.68612
Arcn1	-1.14765	-1.54928	-0.746016	10.4037	-6.3505	1.03789e-06	5.59452e-06	5.16787
Plk3	-1.14784	-1.5346	-0.76108	9.61934	-5.5264	8.63784e-06	3.58118e-05	3.04106
Ndufs1	-1.14803	-1.67455	-0.621511	10.0038	-11.4371	1.32861e-11	3.97166e-10	16.5397
H2ac22	-1.14809	-1.45218	-0.844003	14.4736	-6.04523	2.25939e-06	1.1053e-05	4.38586
Gm7102	-1.14827	-1.64828	-0.648261	8.34054	-6.19643	1.53519e-06	7.86397e-06	4.77418
Trir	-1.14876	-1.49222	-0.805295	12.5224	-6.71367	4.1664e-07	2.5361e-06	6.08682
Sprr2a2	-1.14932	-1.35042	-0.948227	13.856	-6.19937	1.52374e-06	7.82208e-06	4.78171
Snrpc	-1.14944	-2.21807	-0.0808032	12.2546	-9.58899	5.43037e-10	8.21806e-09	12.7957
Cmtm6	-1.14979	-1.48997	-0.809605	10.3016	-4.35078	0.000188985	0.00054026	-0.0282691
Eif4g2	-1.15274	-1.46087	-0.844606	12.0678	-10.5895	6.92008e-11	1.46972e-09	14.8759
Gm13194	-1.15358	-1.54838	-0.758788	10.9802	-4.14074	0.000327538	0.000878404	-0.569949
Cables1	-1.15404	-1.72775	-0.580319	7.84284	-3.14754	0.00412458	0.00809154	-3.02885
Arid4a	-1.15499	-1.39737	-0.912613	9.46918	-7.2709	1.05798e-07	7.72557e-07	7.46905
Erbin	-1.15556	-1.33844	-0.97268	6.8164	-6.06616	2.14145e-06	1.0545e-05	4.43971
Spopfm2	-1.15603	-1.49338	-0.818672	9.0607	-7.22923	1.17066e-07	8.41479e-07	7.36693
Hsph1	-1.15625	-1.50342	-0.809069	12.2103	-9.19637	1.26194e-09	1.69978e-08	11.9436
Pbdc1	-1.1563	-1.40171	-0.9109	9.38268	-5.29938	1.56252e-05	6.02491e-05	2.44836
Mplkip	-1.15679	-2.25305	-0.0605282	8.54238	-8.02693	1.75378e-08	1.63499e-07	9.28394
Get1	-1.15739	-1.79416	-0.520625	5.65286	-7.02189	1.94301e-07	1.30052e-06	6.85579
Prpf4b	-1.15761	-1.49643	-0.818795	8.08442	-6.78878	3.45607e-07	2.15639e-06	6.27518
Bud31	-1.15766	-1.38895	-0.926357	12.3456	-8.64411	4.27549e-09	4.78831e-08	10.7103
Rfng	-1.15854	-1.72205	-0.595032	11.2571	-5.0043	3.38859e-05	0.000120056	1.67618
Ythdc1	-1.15934	-1.92146	-0.397211	12.5158	-10.4653	8.87585e-11	1.80245e-09	14.6247
Calr	-1.15983	-1.36326	-0.956392	11.6265	-8.20934	1.14953e-08	1.12886e-07	9.71078
Slc4a9	-1.16022	-1.42953	-0.890908	10.9797	-3.69903	0.00102875	0.00239301	-1.68952
Tut7	-1.16138	-1.35397	-0.968778	9.09873	-5.47904	9.7722e-06	3.98246e-05	2.91758
Yaf2	-1.16158	-1.4865	-0.836655	10.58	-7.65254	4.23123e-08	3.49515e-07	8.39427
Hnrnpk	-1.16174	-1.48595	-0.837534	10.5684	-12.3545	2.4409e-12	1.05622e-10	18.2447
Aamdc	-1.16192	-1.85273	-0.471108	7.77628	-3.1806	0.00380178	0.00752742	-2.95098
Slc33a1	-1.1623	-1.57373	-0.75088	6.98138	-4.56469	0.000107728	0.000330308	0.527385
Tpm3	-1.16253	-1.63027	-0.694789	13.9015	-9.04599	1.75233e-09	2.22265e-08	11.6118
Dnajb14	-1.16253	-1.52762	-0.797452	12.03	-4.84042	5.21446e-05	0.000175345	1.24731
Madcam1	-1.16259	-1.6539	-0.671271	8.64325	-5.45585	1.03817e-05	4.2022e-05	2.85706
Dnpep	-1.16283	-1.5024	-0.82325	10.1007	-5.94575	2.91686e-06	1.38282e-05	4.12938
Galnt16	-1.16301	-1.57591	-0.750121	8.35651	-4.53641	0.000116047	0.000352741	0.45374
Zdhhc6	-1.16422	-1.58929	-0.739161	10.5252	-4.89093	4.56552e-05	0.000156336	1.37946
Rpl12	-1.16424	-1.36555	-0.962933	12.5085	-8.04671	1.67491e-08	1.56757e-07	9.33044
Tctn3	-1.16457	-1.5612	-0.767946	5.75767	-5.87552	3.4951e-06	1.62349e-05	3.94786
Fgfr3	-1.1654	-1.43594	-0.894858	8.1029	-2.87877	0.0079168	0.0144762	-3.64762
Rexo1	-1.16564	-2.02279	-0.308487	10.799	-4.83254	5.32367e-05	0.000178781	1.22671
Arid4b	-1.16574	-1.70298	-0.628497	5.91597	-5.45169	1.04948e-05	4.24369e-05	2.84622
Brip1	-1.16598	-1.6586	-0.673354	8.89015	-5.70646	5.4105e-06	2.38624e-05	3.50963
Fam193b	-1.16621	-1.41641	-0.916007	7.55012	-7.19257	1.27986e-07	9.0529e-07	7.27693
Igf2bp2	-1.16705	-1.51465	-0.81945	10.9795	-5.92035	3.1139e-06	1.4652e-05	4.06376
Dxo	-1.16852	-1.59469	-0.742344	8.79688	-7.70993	3.69248e-08	3.08851e-07	8.53182
Eif4h	-1.16882	-1.56078	-0.776867	11.9631	-5.25768	1.7428e-05	6.63664e-05	2.33929
Ubtd2	-1.16938	-1.75662	-0.58215	6.22241	-6.85117	2.96054e-07	1.88357e-06	6.43116
Rrp15	-1.17004	-1.63877	-0.7013	9.72765	-10.4517	9.12239e-11	1.84002e-09	14.597
Srpr	-1.17158	-1.42155	-0.921603	9.77885	-10.8131	4.44096e-11	1.05603e-09	15.3233
Pgm3	-1.1723	-1.46464	-0.87995	8.46188	-6.15407	1.71036e-06	8.64283e-06	4.66558
Nsa2	-1.173	-1.53176	-0.81424	11.5205	-6.18513	1.58005e-06	8.06959e-06	4.74523
Tk1	-1.17614	-1.48032	-0.871952	11.7116	-5.93745	2.97979e-06	1.40801e-05	4.10795
Snrpb	-1.17659	-1.46477	-0.888416	8.2063	-6.88775	2.7043e-07	1.74091e-06	6.52243
Tomm7	-1.17671	-1.42348	-0.929948	12.0136	-5.99731	2.55489e-06	1.22777e-05	4.26241
Topors	-1.17827	-1.67552	-0.681023	10.43	-10.6537	6.08899e-11	1.34622e-09	15.005
Cep43	-1.17832	-1.3935	-0.963139	8.23772	-8.48247	6.15755e-09	6.55253e-08	10.3417
D7Wsu130e	-1.17835	-1.33918	-1.01752	6.24472	-5.74613	4.88225e-06	2.17372e-05	3.61261
Ost4	-1.17926	-1.52179	-0.836736	9.90507	-7.20187	1.25121e-07	8.88171e-07	7.29978
Ttc19	-1.1798	-1.48578	-0.873825	9.25659	-9.8673	3.0232e-10	5.00837e-09	13.3873
Gm16062	-1.18041	-1.44205	-0.918771	5.56848	-4.31696	0.000206515	0.000585616	-0.115784
Ddit4	-1.18113	-1.38212	-0.980141	15.2975	-9.79996	3.48029e-10	5.62537e-09	13.2451
Sap30bp	-1.18146	-1.50456	-0.858361	11.1298	-6.64023	5.00506e-07	2.97894e-06	5.90207
Atpif1	-1.1824	-1.61334	-0.751461	12.5799	-7.20909	1.22941e-07	8.77907e-07	7.31751
Adpgk	-1.18427	-1.53415	-0.834381	9.04219	-4.38248	0.000173899	0.000504	0.0538509
Htt	-1.18491	-1.86365	-0.506173	9.45568	-6.47832	7.51489e-07	4.22244e-06	5.4928
Eda	-1.1853	-1.84039	-0.530216	8.12728	-4.34476	0.000191995	0.000548078	-0.0438613
Metap1	-1.18624	-1.63174	-0.740751	9.43465	-10.4312	9.5084e-11	1.90184e-09	14.5552
Alkbh5	-1.18653	-1.48554	-0.887516	12.7245	-12.3728	2.36202e-12	1.03488e-10	18.2777
Tubb4a	-1.18668	-1.44352	-0.929843	8.91329	-7.6008	4.7857e-08	3.88343e-07	8.26992
Gatd1	-1.18678	-1.47557	-0.897996	6.33262	-5.89908	3.28921e-06	1.53801e-05	4.00879
Arg2	-1.18804	-1.47237	-0.903715	11.2003	-8.06773	1.59503e-08	1.50222e-07	9.37981
Cfp	-1.18814	-1.38414	-0.992145	6.87954	-6.92772	2.45004e-07	1.597e-06	6.62197
Dido1	-1.1883	-1.72848	-0.648125	10.302	-11.4418	1.31678e-11	3.9573e-10	16.5487
Puf60	-1.18887	-1.76262	-0.615115	10.0366	-8.49865	5.93586e-09	6.36761e-08	10.3787
Gck	-1.18948	-1.80259	-0.576363	5.5043	-5.38819	1.23873e-05	4.91588e-05	2.68042
Zp3	-1.18962	-1.57922	-0.800023	10.9768	-7.81471	2.88275e-08	2.52051e-07	8.78187
Hmgb1	-1.19107	-1.79303	-0.589109	13.81	-4.01965	0.000449113	0.00116374	-0.879871
Ly96	-1.19193	-1.47744	-0.906418	7.84931	-9.13713	1.43568e-09	1.89957e-08	11.8133
Ube2c	-1.19211	-1.51064	-0.873577	12.7841	-13.0285	7.44016e-13	4.13915e-11	19.4376
Rps3	-1.19216	-1.49722	-0.887104	11.6782	-5.77341	4.54951e-06	2.04344e-05	3.68339
Rnpc3	-1.19251	-1.64588	-0.739134	9.71656	-9.40945	7.96564e-10	1.14653e-08	12.4085
Ppp1r12b	-1.19345	-1.44337	-0.943524	6.46052	-4.24165	0.000251566	0.000694656	-0.310276
Eif3m	-1.19462	-1.42445	-0.96479	10.3941	-4.99587	3.46448e-05	0.000122563	1.65412
Dnase1l1	-1.19629	-1.4352	-0.957378	4.69929	-3.84523	0.000706004	0.00172328	-1.32254
Ino80	-1.19665	-1.52368	-0.869623	8.79551	-8.40342	7.36943e-09	7.6916e-08	10.1601
Mfsd11	-1.19693	-1.54947	-0.844391	6.85128	-7.10284	1.59327e-07	1.09335e-06	7.05595
Parp14	-1.19748	-1.90826	-0.486698	6.13557	-4.66506	8.27252e-05	0.0002626	0.789092
Nat8f1	-1.19851	-1.48906	-0.907951	7.34562	-6.36716	9.95042e-07	5.39026e-06	5.21028
Dync1h1	-1.199	-1.58065	-0.817347	8.90124	-3.96304	0.000520313	0.00132583	-1.02407
Fam174c	-1.19936	-1.51944	-0.879283	8.87039	-5.47801	9.79848e-06	3.99045e-05	2.9149
Sec23ip	-1.2001	-1.45977	-0.940433	10.1797	-7.10803	1.57315e-07	1.08265e-06	7.06877
Acvr1b	-1.2005	-1.42181	-0.979195	8.53163	-6.91132	2.55126e-07	1.65306e-06	6.58116
Rtf2	-1.20144	-1.56142	-0.841473	10.3992	-10.6453	6.19175e-11	1.3564e-09	14.9881
Utp14a	-1.20161	-1.78096	-0.622256	8.8927	-3.64842	0.00117116	0.00267843	-1.81556
Timm10	-1.20178	-1.55036	-0.853201	10.5171	-4.12409	0.000342086	0.000913733	-0.612663
Ccar1	-1.2021	-1.67552	-0.728681	9.50977	-13.0924	6.6632e-13	3.77718e-11	19.5482
Slc8a3	-1.20226	-1.55923	-0.845295	9.79766	-5.22038	1.92171e-05	7.24716e-05	2.24173
Fbrsl1	-1.20257	-1.55758	-0.847567	9.20703	-4.543	0.000114051	0.000347557	0.470915
Pla2g4d	-1.2031	-1.53821	-0.867987	9.15127	-3.65278	0.00115818	0.00265434	-1.80474
Smim13	-1.20325	-1.67028	-0.736212	7.14312	-5.48282	9.67644e-06	3.94882e-05	2.92744
Phox2a	-1.20342	-1.71622	-0.690613	5.43663	-2.31544	0.028805	0.0456642	-4.84433
Klhl15	-1.20375	-1.82187	-0.585636	7.84203	-4.35326	0.000187757	0.000537136	-0.0218379
Sf3a3	-1.20404	-1.58488	-0.823203	12.0541	-8.62137	4.4997e-09	4.9973e-08	10.6587
Ddx41	-1.20407	-1.50201	-0.906134	8.51413	-10.0545	2.05017e-10	3.6009e-09	13.7796
Gm51963	-1.2047	-1.69162	-0.717788	12.3784	-12.916	9.04237e-13	4.93452e-11	19.2419
Mtrex	-1.20626	-1.58709	-0.825427	10.9608	-11.5878	9.99399e-12	3.14482e-10	16.8265
Bag1	-1.20738	-2.51478	0.100023	12.2114	-6.05102	2.2261e-06	1.0908e-05	4.40076
Fancd2	-1.20743	-1.62246	-0.792391	6.55685	-5.40508	1.18527e-05	4.72392e-05	2.72453
Tbl3	-1.2076	-1.57771	-0.837502	6.80585	-3.48375	0.0017809	0.00387156	-2.22175
Gm5451	-1.2079	-1.53067	-0.885126	10.9228	-8.26898	1.00219e-08	9.97276e-08	9.84939
Serbp1	-1.20858	-1.72606	-0.691102	13.0584	-8.82567	2.84995e-09	3.39343e-08	11.1203
Zfp623	-1.21015	-1.6208	-0.799495	5.36573	-4.83168	5.33579e-05	0.000179123	1.22445
Mreg	-1.21039	-1.71773	-0.703036	8.4078	-5.86243	3.61504e-06	1.67336e-05	3.91401
Mrpl28	-1.21073	-1.90765	-0.513817	8.65709	-6.26503	1.28927e-06	6.75467e-06	4.94972
Ppp6r2	-1.2111	-1.48358	-0.938616	5.89654	-4.87852	4.71707e-05	0.000160743	1.34698
1500009C09Rik	-1.21134	-1.53303	-0.889646	8.93211	-6.57921	5.83153e-07	3.39917e-06	5.74814
Ppp1ccb	-1.21165	-1.48748	-0.935807	14.4025	-8.39847	7.4529e-09	7.75166e-08	10.1487
Vps37d	-1.21302	-1.42761	-0.998429	7.34581	-3.70408	0.00101552	0.00236636	-1.67692
Erlin1	-1.21322	-1.6968	-0.729649	9.59306	-7.02198	1.94258e-07	1.30052e-06	6.85601
Ankrd22	-1.21452	-2.01113	-0.41791	9.75068	-4.15696	0.000313944	0.000846146	-0.528273
Zzef1	-1.21586	-1.71684	-0.714886	6.36687	-3.12828	0.00432462	0.00843829	-3.07404
Prkdc	-1.21773	-1.62727	-0.808195	6.70572	-12.8263	1.05739e-12	5.52264e-11	19.0849
Bspry	-1.21807	-2.05543	-0.380717	11.8853	-7.79789	2.9993e-08	2.59772e-07	8.74184
Crtc2	-1.21833	-1.55828	-0.878379	7.91596	-9.16083	1.36339e-09	1.81194e-08	11.8655
Hey1	-1.21898	-1.4774	-0.960549	10.1902	-4.28791	0.000222857	0.000627346	-0.190877
Mpzl1	-1.22002	-1.65784	-0.782207	10.3526	-4.08992	0.000373983	0.000989211	-0.700236
Sys1	-1.22025	-1.65077	-0.78973	10.2178	-8.78094	3.14812e-09	3.69889e-08	11.0197
Arhgap23	-1.22033	-1.52728	-0.913382	6.72228	-2.67621	0.0127606	0.0221266	-4.09514
Zfat	-1.22084	-1.59874	-0.842932	9.67485	-4.60033	9.80866e-05	0.000304731	0.620256
Vmn1r192	-1.221	-1.56995	-0.872063	9.39664	-3.64166	0.0011916	0.00272049	-1.83237
Ercc2	-1.22106	-1.79126	-0.650856	10.3507	-9.32957	9.45856e-10	1.31246e-08	12.235
Nelfe	-1.22107	-1.44784	-0.9943	10.3778	-5.76833	4.60968e-06	2.06426e-05	3.67021
Stat2	-1.22156	-1.53845	-0.904669	9.85668	-10.7903	4.64469e-11	1.09361e-09	15.2781
Hmmr	-1.22174	-1.65284	-0.790639	8.97968	-11.5623	1.04866e-11	3.25791e-10	16.7781
Clstn1	-1.2219	-2.30275	-0.141045	6.32504	-6.21424	1.4671e-06	7.58014e-06	4.81979
Plin2	-1.22234	-1.51727	-0.927419	8.73398	-8.83228	2.80841e-09	3.3625e-08	11.1351
Spef1	-1.22263	-1.54947	-0.895801	8.172	-5.32547	1.45943e-05	5.67867e-05	2.51655
Ankrd35	-1.22306	-1.55057	-0.895556	7.37132	-3.48677	0.00176731	0.00384622	-2.21435
Gm5176	-1.22322	-1.54474	-0.901693	12.4607	-3.62508	0.00124317	0.00282262	-1.87352
Ogt	-1.22387	-1.40616	-1.04158	8.07071	-8.3944	7.52247e-09	7.80536e-08	10.1393
Prcc	-1.22394	-1.61562	-0.832259	10.0904	-11.8903	5.6873e-12	2.00666e-10	17.394
Pagr1a	-1.22493	-1.87136	-0.57849	11.5779	-6.56279	6.07678e-07	3.52153e-06	5.70666
Gm10461	-1.22506	-1.48754	-0.962575	5.46146	-7.55466	5.34278e-08	4.27172e-07	8.15873
Serinc1	-1.22618	-1.6948	-0.757549	9.79261	-6.22032	1.44457e-06	7.4734e-06	4.83535
Tdpoz7	-1.22642	-1.49154	-0.961295	10.6085	-6.84186	3.02959e-07	1.91831e-06	6.40792
Tollip	-1.2278	-1.76989	-0.685708	10.3915	-6.55068	6.26451e-07	3.6198e-06	5.67602
Tex264	-1.2288	-1.40111	-1.0565	11.0162	-8.36755	7.99741e-09	8.26054e-08	10.0774
Ggnbp2	-1.22936	-1.95863	-0.500096	7.96992	-12.0245	4.44236e-12	1.66567e-10	17.6425
Tma7	-1.2294	-1.46903	-0.989767	6.89337	-6.85176	2.95616e-07	1.88178e-06	6.43266
Nectin1	-1.23008	-2.13504	-0.32513	6.28117	-6.00404	2.51115e-06	1.20939e-05	4.27975
Hnf4aos	-1.23038	-1.5555	-0.905259	8.4693	-7.23502	1.1543e-07	8.31218e-07	7.38113
Eif4g1	-1.23064	-1.62624	-0.83504	12.7531	-10.4377	9.38322e-11	1.8831e-09	14.5686
Rtn4r	-1.23085	-1.52655	-0.935147	6.13007	-3.4179	0.00210308	0.00448395	-2.38233
Nes	-1.23236	-1.55615	-0.908573	8.54935	-3.5523	0.00149659	0.0033168	-2.05344
Zfp869	-1.23308	-1.78192	-0.684242	7.56874	-9.12058	1.48846e-09	1.95214e-08	11.7768
Rptor	-1.23373	-1.57637	-0.891091	6.47139	-4.51056	0.000124207	0.000374217	0.386485
Rpl3	-1.23544	-1.70074	-0.770127	12.5512	-7.78092	3.12178e-08	2.68631e-07	8.7014
Arhgap12	-1.23555	-1.48646	-0.984639	8.88815	-6.7398	3.90376e-07	2.40066e-06	6.15243
Ndufs2	-1.23585	-1.42327	-1.04842	8.36609	-6.43445	8.39395e-07	4.65894e-06	5.38146
Zmat2	-1.23815	-1.8156	-0.660707	11.8012	-10.4101	9.92069e-11	1.97112e-09	14.5124
Dnajb11	-1.2383	-1.50205	-0.974559	10.3529	-7.3044	9.75496e-08	7.19304e-07	7.55097
Tesk2	-1.23866	-1.64847	-0.828846	9.19641	-7.0842	1.66766e-07	1.13829e-06	7.00992
Eif3l	-1.23933	-1.64664	-0.832016	11.5104	-4.36667	0.000181267	0.000521185	0.012886
Clstn3	-1.23986	-1.92671	-0.553022	7.36061	-6.04361	2.26877e-06	1.10853e-05	4.38169
Arhgap11a	-1.24024	-1.80394	-0.676532	10.1832	-6.33932	1.06773e-06	5.73983e-06	5.13935
Zmynd12	-1.24314	-1.53428	-0.951989	5.72592	-4.9014	4.44146e-05	0.000152744	1.40686
C1qbp	-1.24389	-1.4563	-1.03147	12.7775	-9.20337	1.24289e-09	1.6779e-08	11.959
Hmgb1-rs17	-1.24471	-1.48504	-1.00438	12.25	-6.72627	4.03754e-07	2.46771e-06	6.11848
2510039O18Rik	-1.24581	-1.55663	-0.934993	9.27502	-3.02217	0.00560427	0.0106553	-3.32075
AI597479	-1.24596	-1.65937	-0.832545	9.77627	-6.90797	2.57245e-07	1.66319e-06	6.57282
Nktr	-1.24638	-1.83117	-0.661596	11.2719	-6.74457	3.85772e-07	2.37846e-06	6.16438
Cct4	-1.24643	-1.88951	-0.603354	10.24	-10.1211	1.78747e-10	3.2296e-09	13.918
Recql4	-1.24647	-1.7533	-0.739641	9.4764	-7.35633	8.6036e-08	6.47625e-07	7.67774
Cfap74	-1.24651	-1.62781	-0.865211	12.1785	-4.55508	0.000110485	0.000337724	0.502359
Ythdf2	-1.24685	-1.4609	-1.03279	10.8465	-13.6744	2.4858e-13	1.79113e-11	20.5361
Slc15a4	-1.2476	-1.44775	-1.04745	11.3291	-4.64398	8.74444e-05	0.000275678	0.734081
Ptpn1	-1.24844	-1.48722	-1.00967	6.80042	-4.71028	7.34433e-05	0.000237292	0.907152
Mkrn2	-1.24952	-1.51248	-0.986565	11.1755	-11.3757	1.49315e-11	4.34562e-10	16.4221
Nat10	-1.24952	-1.48538	-1.01366	11.2198	-8.67229	4.01348e-09	4.54595e-08	10.7743
Qrich1	-1.24985	-1.5873	-0.912402	10.2629	-9.40681	8.01082e-10	1.15165e-08	12.4028
Mms19	-1.25044	-1.66669	-0.834183	7.57928	-5.81384	4.09813e-06	1.86948e-05	3.78818
Frg2f1	-1.25052	-2.01566	-0.485377	9.38533	-5.76944	4.59642e-06	2.05909e-05	3.6731
Clk4	-1.25053	-1.43884	-1.06222	9.35611	-5.63964	6.43448e-06	2.76546e-05	3.33595
Tspan5	-1.25084	-1.53459	-0.967082	10.4278	-6.37748	9.6938e-07	5.27754e-06	5.23657
Ezr	-1.25159	-1.90778	-0.595408	6.86012	-3.97524	0.00050408	0.00128969	-0.99303
Zc3h7a	-1.25233	-1.51254	-0.992116	7.36627	-6.4243	8.61197e-07	4.76888e-06	5.35565
Fgfrl1	-1.2529	-1.81735	-0.688446	7.51176	-3.6471	0.00117513	0.00268598	-1.81885
Tomm6	-1.25447	-1.67335	-0.835598	11.3835	-5.31865	1.4857e-05	5.76271e-05	2.49872
Thap11	-1.25607	-1.54961	-0.962529	13.1645	-7.97787	1.96626e-08	1.80166e-07	9.1684
Fosl2	-1.25675	-1.58724	-0.926264	6.16697	-2.55303	0.0169438	0.0284123	-4.35829
Paf1	-1.25712	-1.62908	-0.885163	12.3851	-9.82469	3.30472e-10	5.39997e-09	13.2974
Mfsd3	-1.25772	-1.65629	-0.85915	5.64065	-3.95811	0.000527015	0.0013412	-1.03661
Nup133	-1.25806	-1.44239	-1.07373	10.392	-8.63734	4.34106e-09	4.84812e-08	10.695
Slc7a5	-1.2582	-1.43301	-1.08339	8.85378	-6.40926	8.94534e-07	4.9352e-06	5.31743
Cpa1	-1.25872	-1.54653	-0.970898	12.4484	-5.61334	6.88947e-06	2.93674e-05	3.26751
Timmdc1	-1.2589	-1.50084	-1.01697	11.419	-8.18022	1.22936e-08	1.19548e-07	9.64294
Rpl21	-1.25891	-1.44123	-1.0766	12.3218	-8.28824	9.58877e-09	9.62175e-08	9.89404
Dnaja1	-1.26049	-1.63036	-0.89063	14.5651	-7.24927	1.11501e-07	8.07788e-07	7.41607
Sqle	-1.26094	-1.62621	-0.895667	12.4237	-7.53826	5.55647e-08	4.42483e-07	8.11913
Rpl8	-1.26111	-1.70949	-0.812733	13.6472	-8.34229	8.47262e-09	8.68069e-08	10.0191
Mpp1	-1.26187	-2.34653	-0.177201	8.7867	-6.00536	2.50267e-06	1.20619e-05	4.28315
Slco4c1	-1.2629	-1.55147	-0.974321	6.92853	-5.83841	3.84618e-06	1.76939e-05	3.85183
Tfcp2	-1.26519	-1.78744	-0.742945	8.70689	-5.49966	9.26095e-06	3.80262e-05	2.97135
Phf21b	-1.26529	-1.79651	-0.734075	5.98974	-3.50721	0.00167812	0.00367149	-2.16427
B4gat1	-1.26605	-1.73323	-0.798863	8.98304	-6.57047	5.96085e-07	3.46442e-06	5.72605
1810019D21Rik	-1.2684	-1.55319	-0.983611	9.0808	-3.66774	0.00111467	0.0025649	-1.76753
5830469G19Rik	-1.26846	-1.55384	-0.983073	8.47339	-6.77382	3.58694e-07	2.22643e-06	6.23772
Tmod4	-1.26918	-1.47557	-1.06278	7.39346	-10.6484	6.15298e-11	1.35527e-09	14.9944
Rnf167	-1.26985	-1.65087	-0.888824	10.9636	-9.28143	1.04945e-09	1.44448e-08	12.1299
Smg5	-1.27025	-1.59009	-0.950405	11.0015	-9.80313	3.45728e-10	5.59575e-09	13.2518
Atp5g1	-1.27092	-1.55683	-0.985015	13.3636	-5.21443	1.9519e-05	7.34633e-05	2.22617
Tpd52l2	-1.27099	-1.81231	-0.729661	12.0876	-10.515	8.03211e-11	1.65928e-09	14.7255
Rpl10a	-1.27118	-1.98917	-0.553182	12.9907	-7.61133	4.66713e-08	3.8086e-07	8.29525
Ubxn8	-1.27252	-1.59678	-0.948259	8.68506	-8.9141	2.34272e-09	2.86611e-08	11.3184
Sec63	-1.2742	-1.59304	-0.955353	8.04355	-9.71304	4.17759e-10	6.57475e-09	13.0606
Rbm12b2	-1.27437	-1.52061	-1.02812	11.0224	-11.1223	2.42826e-11	6.41157e-10	15.9321
Wdr93	-1.27499	-1.4952	-1.05477	5.47041	-6.76229	3.69132e-07	2.28293e-06	6.20881
Hsp90aa1	-1.27553	-1.62636	-0.924694	13.3939	-10.1673	1.62568e-10	2.9915e-09	14.0138
Ddit3	-1.27666	-1.63779	-0.915539	9.22695	-7.41331	7.49911e-08	5.75349e-07	7.81643
Phlda2	-1.2769	-1.54844	-1.00535	7.71367	-5.84512	3.78012e-06	1.74235e-05	3.86921
Gpr19	-1.2769	-1.57308	-0.980725	9.2154	-3.9587	0.000526211	0.00133944	-1.03511
Unk	-1.27696	-1.50375	-1.05017	9.54057	-6.13395	1.80052e-06	9.04495e-06	4.61394
Psmc3ip	-1.27747	-1.66997	-0.884971	9.05141	-8.31754	8.96607e-09	9.08071e-08	9.9619
AF067063	-1.27816	-2.08829	-0.468039	13.0794	-7.76615	3.23264e-08	2.7638e-07	8.66616
L3mbtl2	-1.27929	-1.67776	-0.880828	9.30512	-7.10773	1.57432e-07	1.08283e-06	7.06802
Psmd7	-1.2794	-1.51838	-1.04041	10.4543	-9.23763	1.15384e-09	1.57367e-08	12.0341
Ate1	-1.27977	-2.12488	-0.43467	10.2958	-5.73864	4.97784e-06	2.21009e-05	3.59318
Nmral1	-1.28037	-1.52055	-1.04018	6.71758	-8.01775	1.79168e-08	1.66384e-07	9.26234
Rplp1	-1.28078	-1.78085	-0.780705	14.1024	-6.64956	4.88964e-07	2.91871e-06	5.92557
Bcl10	-1.28086	-1.57525	-0.98646	9.24476	-7.15694	1.39599e-07	9.77556e-07	7.1893
Lsm4	-1.2816	-1.88061	-0.682592	9.48111	-5.3098	1.52051e-05	5.88001e-05	2.47558
Pds5a	-1.28166	-1.71146	-0.851852	8.79079	-11.6186	9.43197e-12	3.02455e-10	16.8848
Rpl36a	-1.28196	-1.66248	-0.901439	11.7414	-7.02627	1.92224e-07	1.29313e-06	6.86663
F2r	-1.28237	-1.95682	-0.607924	6.43877	-3.97251	0.000507675	0.00129778	-0.99999
Atp5j	-1.28248	-1.64453	-0.920437	9.60139	-5.11783	2.5148e-05	9.22993e-05	1.97337
Zfp251	-1.28488	-1.53668	-1.03308	6.15392	-7.40744	7.60603e-08	5.82804e-07	7.80214
H2-Q5	-1.28492	-1.84681	-0.723031	8.88489	-4.78905	5.96927e-05	0.000197124	1.11298
Scgb2b20	-1.28604	-1.60097	-0.971109	6.54402	-7.03781	1.86852e-07	1.26196e-06	6.89521
Polr3a	-1.28615	-1.71949	-0.852813	10.2835	-10.1512	1.6804e-10	3.07328e-09	13.9804
Smc1b	-1.28751	-1.73584	-0.839178	9.9123	-3.95924	0.000525463	0.0013381	-1.03372
Amfr	-1.28863	-1.45737	-1.11989	9.06107	-5.4908	9.47726e-06	3.87812e-05	2.94825
Pdp2	-1.28926	-1.64656	-0.931969	9.52825	-11.6577	8.76603e-12	2.8492e-10	16.9585
1600010M07Rik	-1.29064	-1.70697	-0.874314	7.59493	-8.66246	4.10292e-09	4.621e-08	10.752
Mrps7	-1.29194	-1.63492	-0.948962	12.7732	-8.68775	3.87683e-09	4.43315e-08	10.8093
Ebna1bp2	-1.29218	-1.74958	-0.834767	13.6745	-12.1978	3.23921e-12	1.33142e-10	17.9602
Itgal	-1.29276	-1.69136	-0.894174	6.37144	-4.66598	8.25245e-05	0.000262241	0.791501
C030006K11Rik	-1.29304	-1.85737	-0.728715	7.01261	-3.45178	0.00193082	0.00415893	-2.29985
Zcchc13	-1.29306	-1.79318	-0.792939	6.40905	-4.3888	0.000171037	0.000496788	0.0702398
Xpo1	-1.29319	-1.52602	-1.06036	11.5034	-9.33822	9.28384e-10	1.29422e-08	12.2538
Nit1	-1.29539	-1.54241	-1.04838	9.59054	-5.05905	2.93455e-05	0.000105819	1.8195
Ankrd13c	-1.29622	-1.56875	-1.02369	11.161	-8.2969	9.40033e-09	9.46442e-08	9.9141
Pten	-1.29647	-1.51464	-1.0783	11.7146	-7.85068	2.64874e-08	2.33812e-07	8.86739
D8Ertd738e	-1.29748	-1.66798	-0.926984	11.3884	-5.70622	5.41384e-06	2.38652e-05	3.50901
Zfp385c	-1.29776	-2.17019	-0.425328	5.3441	-7.53266	5.63142e-08	4.47335e-07	8.1056
Fignl1	-1.29776	-1.72582	-0.869703	10.4242	-6.97019	2.20646e-07	1.45971e-06	6.72756
Esyt2	-1.29809	-1.74676	-0.849419	9.88909	-6.37011	9.87632e-07	5.35928e-06	5.2178
Btbd1	-1.29911	-2.11032	-0.487902	6.65809	-6.24644	1.35167e-06	7.03537e-06	4.90219
Trim43c	-1.2996	-1.6278	-0.971398	12.5521	-6.37716	9.70163e-07	5.2794e-06	5.23576
Utf1	-1.30004	-2.04201	-0.558066	8.15108	-2.9374	0.0068789	0.0127742	-3.51493
Tlr9	-1.30026	-1.60881	-0.991706	12.0919	-4.3785	0.000175726	0.000508133	0.0435339
Tsen15	-1.30035	-1.78751	-0.8132	7.02994	-4.74767	6.65596e-05	0.000217519	1.00484
Gm960	-1.30047	-1.70786	-0.893076	5.7286	-3.36955	0.00237498	0.00499071	-2.4995
Gnptg	-1.30066	-1.55654	-1.04478	11.6135	-9.86834	3.01667e-10	5.0045e-09	13.3895
Pdia4	-1.30069	-1.57709	-1.0243	9.24039	-11.5016	1.17576e-11	3.56937e-10	16.6628
Zwilch	-1.30131	-1.66891	-0.933712	9.75605	-7.77004	3.20301e-08	2.74436e-07	8.67546
Slc12a9	-1.3018	-1.75989	-0.843699	7.05369	-5.7021	5.47206e-06	2.40807e-05	3.49829
Gm11520	-1.30606	-1.61294	-0.99917	6.63513	-4.26577	0.000236167	0.00065846	-0.248048
Qars	-1.30797	-1.53659	-1.07935	12.986	-8.23534	1.08274e-08	1.06854e-07	9.77127
Xylb	-1.30802	-1.81117	-0.804869	10.5209	-5.66381	6.04332e-06	2.62565e-05	3.39878
Abhd6	-1.3082	-1.87835	-0.738058	9.91802	-8.78145	3.14456e-09	3.69834e-08	11.0208
Mapk7	-1.30834	-1.864	-0.752676	10.2249	-7.539	5.54668e-08	4.41998e-07	8.12091
Apc	-1.3098	-1.61812	-1.00149	9.44217	-5.10961	2.56967e-05	9.39647e-05	1.95185
Mboat7	-1.31082	-1.74607	-0.87557	7.49614	-5.20089	2.02244e-05	7.57608e-05	2.19074
Gtf2h2	-1.31101	-1.80503	-0.816991	8.30457	-7.33336	9.09478e-08	6.78196e-07	7.6217
Socs7	-1.3115	-1.66692	-0.956082	11.4621	-6.47828	7.51574e-07	4.22244e-06	5.49269
D10Bwg1070e	-1.31165	-1.6288	-0.994491	8.33004	-6.60502	5.46614e-07	3.20179e-06	5.81331
Rilp	-1.31285	-1.56833	-1.05737	11.6661	-4.38429	0.000173072	0.000501968	0.0585593
Cr2	-1.31325	-1.53955	-1.08694	7.19562	-4.24356	0.00025031	0.000691445	-0.305346
Exosc10	-1.31351	-1.69252	-0.934503	10.6072	-11.9588	5.01271e-12	1.80593e-10	17.521
Arhgap8	-1.31443	-1.83069	-0.798163	9.99341	-5.42056	1.1383e-05	4.56287e-05	2.76496
Gfra3	-1.31447	-1.64532	-0.983615	8.60707	-4.687	7.8084e-05	0.00024999	0.846361
Sf3b6	-1.31658	-1.60352	-1.02965	10.5927	-10.3611	1.09541e-10	2.15435e-09	14.4124
Sgms2	-1.31747	-1.55077	-1.08417	6.83898	-6.01266	2.45619e-06	1.18797e-05	4.30198
Oscp1	-1.31806	-1.68724	-0.948875	6.17652	-2.91897	0.00719027	0.013272	-3.55678
Eif4e2	-1.3185	-1.97174	-0.665269	11.0689	-6.19265	1.55006e-06	7.92919e-06	4.76449
Pgd	-1.31862	-1.84591	-0.791333	10.8791	-9.49441	6.6414e-10	9.80713e-09	12.5923
Micu1	-1.31877	-1.82967	-0.807873	11.7135	-4.56669	0.000107163	0.000328659	0.532595
Apmap	-1.31948	-2.28273	-0.356231	8.00874	-6.33301	1.08492e-06	5.82176e-06	5.12329
Gpaa1	-1.31948	-1.63368	-1.00528	5.06047	-6.3	1.17968e-06	6.26005e-06	5.03906
Hectd1	-1.31961	-1.68982	-0.949389	8.64674	-7.33644	9.02723e-08	6.7442e-07	7.62922
Ctu2	-1.31998	-1.60411	-1.03586	9.96159	-4.42134	0.00015703	0.000461143	0.154637
Ddhd2	-1.32005	-1.53395	-1.10615	7.93286	-5.61026	6.94488e-06	2.9572e-05	3.25948
Tsn	-1.32021	-1.94759	-0.692837	7.71573	-6.03752	2.30448e-06	1.12293e-05	4.36601
Rpl19	-1.32103	-1.61879	-1.02326	14.6343	-8.71852	3.61881e-09	4.18208e-08	10.8789
Ino80d	-1.32179	-1.73783	-0.905752	8.34365	-6.18009	1.60049e-06	8.15311e-06	4.73231
Tada2a	-1.32198	-1.53352	-1.11045	9.38826	-8.44968	6.63327e-09	6.99652e-08	10.2664
BC004004	-1.32232	-1.72419	-0.920456	12.6928	-7.2076	1.23389e-07	8.80585e-07	7.31384
Depdc1a	-1.32318	-1.65338	-0.992967	5.22342	-5.12444	2.47153e-05	9.09599e-05	1.99068
Prr23a2	-1.32616	-1.91873	-0.733591	8.98975	-6.09039	2.01266e-06	9.989e-06	4.50202
Cdc42ep4	-1.32661	-1.61713	-1.0361	9.17079	-4.06221	0.000401997	0.00105468	-0.771149
Pkp3	-1.32686	-1.671	-0.982713	13.2995	-9.36971	8.67545e-10	1.22454e-08	12.3223
Eif2s1	-1.3277	-1.92329	-0.732109	12.1303	-8.96487	2.09439e-09	2.60677e-08	11.4316
Rspry1	-1.32831	-1.72421	-0.932409	9.51345	-7.93116	2.19309e-08	1.98123e-07	9.0581
Snrnp70	-1.32844	-1.78095	-0.875918	12.92	-10.9193	3.60457e-11	8.94486e-10	15.5338
Mpc2	-1.32856	-1.65245	-1.00467	11.4997	-5.00568	3.37633e-05	0.000119764	1.67979
Ube2r2	-1.32906	-1.74906	-0.909059	6.65658	-6.53387	6.53471e-07	3.74338e-06	5.6335
Unc5a	-1.32918	-1.59028	-1.06807	7.62461	-4.60753	9.62468e-05	0.000300123	0.639017
Zdhhc16	-1.32919	-1.58284	-1.07554	10.2132	-7.49241	6.20126e-08	4.86382e-07	8.00828
Ndufv2	-1.32952	-1.69702	-0.962008	10.3026	-8.73092	3.5199e-09	4.07565e-08	10.9069
Prim1	-1.32986	-1.7792	-0.880528	10.6198	-8.54976	5.28776e-09	5.76019e-08	10.4956
Pdpn	-1.33008	-2.14412	-0.516035	10.4941	-6.85484	2.93376e-07	1.86953e-06	6.44032
F830115B05Rik	-1.33016	-1.64467	-1.01565	4.62582	-6.28528	1.22459e-06	6.46968e-06	5.00147
Rpl23a	-1.33065	-1.54015	-1.12115	11.9057	-12.652	1.43649e-12	7.04176e-11	18.7773
Rusc1	-1.33167	-1.75391	-0.909423	11.6105	-5.40248	1.19334e-05	4.74991e-05	2.71775
Ctxn1	-1.3322	-1.77064	-0.89376	5.83025	-5.50916	9.03444e-06	3.72565e-05	2.99613
Tep1	-1.33388	-1.65675	-1.011	7.49651	-3.24443	0.003246	0.00656971	-2.79968
Lsm14b	-1.33572	-1.58877	-1.08267	11.6506	-4.88357	4.65485e-05	0.000158985	1.36019
Pced1b	-1.33578	-1.66625	-1.0053	10.0522	-7.23885	1.14358e-07	8.24495e-07	7.39054
Parp9	-1.33582	-1.60537	-1.06628	8.37328	-10.1095	1.8307e-10	3.28953e-09	13.8939
Mknk2	-1.33589	-1.75449	-0.917287	13.1288	-6.52847	6.62401e-07	3.78727e-06	5.61984
Thoc5	-1.33593	-1.68133	-0.990518	10.5557	-13.5431	3.09616e-13	2.15309e-11	20.3163
Wdr12	-1.33621	-1.73989	-0.932525	7.25199	-7.87607	2.49538e-08	2.22078e-07	8.92764
Rpl26	-1.33754	-1.55704	-1.11804	12.4511	-9.38615	8.37414e-10	1.18958e-08	12.358
Dnlz	-1.33811	-1.56753	-1.10869	7.95377	-3.9732	0.000506757	0.00129598	-0.998218
A930027P06Rik	-1.33816	-1.59055	-1.08577	5.8559	-6.98289	2.13856e-07	1.41871e-06	6.75908
Timm17b	-1.3383	-1.54292	-1.13368	10.6776	-5.07169	2.83871e-05	0.000102743	1.85259
Xpa	-1.33898	-1.71803	-0.959935	8.53743	-2.63512	0.0140348	0.024057	-4.18371
Prelid1	-1.33931	-1.67985	-0.998771	11.1039	-7.62196	4.55046e-08	3.7203e-07	8.32082
Icam4	-1.33969	-1.74925	-0.930137	5.54598	-7.73501	3.47956e-08	2.94335e-07	8.59181
Setd5	-1.34037	-1.69497	-0.98577	9.06128	-5.87736	3.47856e-06	1.61706e-05	3.95262
Rccd1	-1.34064	-1.81035	-0.870923	6.24699	-5.5745	7.62151e-06	3.20538e-05	3.16638
Rpl13	-1.34157	-2.02886	-0.654291	13.7927	-7.02367	1.93456e-07	1.29704e-06	6.86018
Hspa8	-1.34239	-1.75607	-0.928705	14.6463	-10.9359	3.4899e-11	8.72171e-10	15.5664
Gtf2f1	-1.34377	-1.67826	-1.00928	14.1971	-10.2857	1.27654e-10	2.44299e-09	14.2579
Pomc	-1.34381	-2.07159	-0.616036	7.06954	-5.63745	6.47122e-06	2.77926e-05	3.33024
Gata5	-1.34389	-1.65674	-1.03105	8.6902	-8.01805	1.79039e-08	1.66384e-07	9.26307
Pdhb	-1.34534	-1.52488	-1.1658	12.6318	-4.85102	5.07104e-05	0.000171099	1.27504
Mfsd14a	-1.34646	-1.67015	-1.02276	11.6231	-10.3333	1.15896e-10	2.2431e-09	14.3554
Trappc2l	-1.34684	-1.69544	-0.998246	9.37236	-4.51709	0.000122092	0.000368775	0.403478
Gm12569	-1.3471	-1.64505	-1.04915	7.40342	-6.73832	3.9182e-07	2.40797e-06	6.14871
Ubr5	-1.34731	-2.03224	-0.66239	11.8874	-9.34603	9.12905e-10	1.2816e-08	12.2708
Slc35f2	-1.34763	-1.51872	-1.17654	11.1281	-6.67204	4.6225e-07	2.78687e-06	5.98216
Nup50	-1.34787	-1.64463	-1.0511	11.4272	-11.4109	1.39653e-11	4.13118e-10	16.4895
Hdgf	-1.34904	-1.57073	-1.12735	13.5675	-9.07074	1.65983e-09	2.13476e-08	11.6666
Fkbp4	-1.34917	-1.7517	-0.946642	8.25887	-9.50883	6.44016e-10	9.52172e-09	12.6233
Uck2	-1.34934	-1.77738	-0.921287	14.26	-5.15233	2.29716e-05	8.5066e-05	2.06365
Gtpbp4	-1.35017	-1.5861	-1.11423	8.25034	-10.198	1.52654e-10	2.83886e-09	14.0773
Tie1	-1.3527	-1.55869	-1.1467	6.69718	-4.84956	5.09045e-05	0.000171657	1.27124
Arih2	-1.35297	-1.7252	-0.980748	9.74119	-7.21988	1.19757e-07	8.57733e-07	7.34399
Gng7	-1.35331	-1.62251	-1.08412	8.06531	-8.69797	3.78905e-09	4.35372e-08	10.8324
Nxf1	-1.3557	-1.65583	-1.05557	13.1947	-9.696	4.33033e-10	6.77059e-09	13.0243
Rps6kb2	-1.35652	-1.71792	-0.995119	5.66853	-9.51034	6.41945e-10	9.51463e-09	12.6266
Pelp1	-1.35742	-1.655	-1.05984	10.5826	-7.43781	7.06998e-08	5.45926e-07	7.87591
Tmed2	-1.35772	-1.72621	-0.989223	11.7286	-7.09126	1.63905e-07	1.12155e-06	7.02738
2200002D01Rik	-1.35847	-1.64914	-1.06781	7.11274	-5.33445	1.42554e-05	5.56856e-05	2.54002
Nr2c2	-1.35867	-1.75509	-0.962245	10.0903	-4.68505	7.84851e-05	0.00025114	0.841278
Abcb10	-1.35932	-1.58245	-1.1362	7.77628	-3.48382	0.00178059	0.00387156	-2.22159
Map3k5	-1.36013	-1.72068	-0.999585	11.4214	-9.61333	5.15719e-10	7.868e-09	12.8478
AV356131	-1.36089	-1.80761	-0.914163	9.39455	-5.95168	2.87272e-06	1.36406e-05	4.14469
Kif18b	-1.36113	-1.65595	-1.0663	9.95068	-12.0638	4.13433e-12	1.57989e-10	17.7148
Tacc1	-1.36132	-2.01627	-0.706372	5.73207	-5.8028	4.21664e-06	1.91696e-05	3.75959
Mtch2	-1.36264	-1.79428	-0.930994	9.79827	-9.1745	1.32342e-09	1.76078e-08	11.8955
Tmem109	-1.363	-1.8212	-0.904795	10.0923	-4.65677	8.45488e-05	0.000267607	0.767469
Fbxl18	-1.36378	-1.51449	-1.21307	7.01546	-7.12142	1.5225e-07	1.05203e-06	7.10178
Atp6ap2	-1.36452	-1.60519	-1.12386	7.95831	-4.93605	4.05463e-05	0.000140817	1.49753
Fam50a	-1.36519	-1.62594	-1.10445	12.224	-7.24524	1.12597e-07	8.14163e-07	7.4062
Cdk2	-1.36536	-1.6252	-1.10551	8.95414	-12.424	2.15451e-12	9.64663e-11	18.3701
Dis3	-1.36598	-1.5975	-1.13446	9.7524	-8.5668	5.08822e-09	5.57328e-08	10.5344
H2bc6	-1.36602	-1.85327	-0.878767	8.10316	-5.10072	2.63035e-05	9.58904e-05	1.92858
Dpp7	-1.36612	-1.64087	-1.09137	8.55716	-4.07807	0.000385719	0.00101554	-0.730576
Lck	-1.36746	-1.70396	-1.03095	8.40239	-2.89163	0.00767707	0.0140729	-3.61862
Cnpy3	-1.36792	-1.74055	-0.995296	7.30807	-5.79669	4.28377e-06	1.94379e-05	3.74374
Bbs5	-1.36843	-2.04464	-0.692228	10.2475	-8.58955	4.83382e-09	5.32879e-08	10.5863
Tfg	-1.36856	-1.54409	-1.19304	11.2174	-7.26017	1.0859e-07	7.89568e-07	7.44277
Dhps	-1.36863	-1.69918	-1.03808	9.04876	-8.57429	5.00304e-09	5.48693e-08	10.5515
1110035H17Rik	-1.36933	-2.21342	-0.525231	6.37959	-3.44051	0.00198658	0.00426368	-2.32733
Gm9881	-1.36998	-1.58354	-1.15642	5.32226	-5.31006	1.51946e-05	5.87785e-05	2.47627
Nop56	-1.3704	-1.72985	-1.01095	12.4891	-7.73778	3.45682e-08	2.92826e-07	8.59843
Usp17lb	-1.37052	-1.78134	-0.959695	9.01808	-3.98832	0.000487241	0.00125142	-0.959742
Ccdc32	-1.37064	-1.66065	-1.08063	7.42715	-4.80186	5.77128e-05	0.000191432	1.14649
Yif1b	-1.3717	-1.76178	-0.981612	10.3434	-4.81262	5.61018e-05	0.000187178	1.17461
Ubr4	-1.37265	-1.68409	-1.06122	10.2147	-9.81543	3.36934e-10	5.49055e-09	13.2778
Nemp1	-1.37305	-1.73938	-1.00672	9.71162	-5.08337	2.75294e-05	9.99025e-05	1.88317
9930021J03Rik	-1.37435	-1.64213	-1.10658	9.94725	-8.68723	3.88127e-09	4.43383e-08	10.8081
Hk1	-1.37479	-1.60761	-1.14197	13.3915	-8.98975	1.98276e-09	2.47556e-08	11.487
H3c8	-1.37534	-1.59582	-1.15485	7.60437	-4.35883	0.000185032	0.000530356	-0.00740979
Eif3g	-1.37578	-1.73007	-1.02149	12.1731	-7.76014	3.27883e-08	2.79132e-07	8.65183
Psmb7	-1.37653	-1.93939	-0.813664	10.501	-11.7778	7.00514e-12	2.39396e-10	17.1842
Chmp2a	-1.37697	-1.66132	-1.09263	9.27054	-7.83978	2.71752e-08	2.39178e-07	8.8415
Mideas	-1.3792	-1.76887	-0.989523	6.72354	-7.19763	1.26419e-07	8.95259e-07	7.28937
Usp50	-1.381	-2.04137	-0.720618	14.4803	-6.64984	4.88616e-07	2.91871e-06	5.92628
Exo5	-1.38168	-1.69706	-1.06629	10.7859	-8.59838	4.7386e-09	5.24799e-08	10.6064
Bloc1s2	-1.38176	-1.64967	-1.11385	9.97012	-6.37648	9.71842e-07	5.28613e-06	5.23402
Chtop	-1.38185	-1.69694	-1.06675	12.2523	-9.85865	3.07825e-10	5.06765e-09	13.3691
Faap24	-1.38209	-1.58163	-1.18256	7.82903	-8.33288	8.65692e-09	8.80489e-08	9.99736
Gm52310	-1.38246	-1.67607	-1.08885	6.80589	-5.34293	1.39428e-05	5.46427e-05	2.56218
Ccnl2	-1.38296	-1.85494	-0.910973	13.0544	-13.6767	2.47631e-13	1.79113e-11	20.54
Rabgef1	-1.38302	-1.58227	-1.18377	6.89457	-7.16627	1.36459e-07	9.5842e-07	7.21225
Paics	-1.385	-1.71145	-1.05855	11.1111	-5.38013	1.26508e-05	5.0088e-05	2.65938
Relb	-1.38516	-1.82983	-0.940496	9.56406	-8.11856	1.41767e-08	1.35221e-07	9.49892
Zfp292	-1.38527	-1.65097	-1.11957	5.91947	-5.31932	1.4831e-05	5.75953e-05	2.50047
Lsm12	-1.38533	-1.74858	-1.02209	10.2962	-11.1381	2.35545e-11	6.25907e-10	15.9627
1110038B12Rik	-1.38625	-1.66518	-1.10732	10.2932	-7.87364	2.50963e-08	2.22922e-07	8.92189
Rpl18	-1.38793	-1.66699	-1.10888	11.693	-11.7629	7.2026e-12	2.43749e-10	17.1563
Apoc2	-1.38857	-1.59129	-1.18585	7.26624	-8.02442	1.76406e-08	1.64201e-07	9.27804
Actr5	-1.39018	-1.65513	-1.12522	8.92545	-4.48593	0.000132515	0.000396254	0.322433
Yy1	-1.39018	-1.63083	-1.14953	8.92509	-7.38852	7.96064e-08	6.04938e-07	7.75614
Nme5	-1.39144	-1.83212	-0.950756	10.0112	-6.51737	6.81142e-07	3.88035e-06	5.59175
Smc3	-1.39163	-1.73784	-1.04542	10.4409	-8.50407	5.8634e-09	6.30684e-08	10.3911
Cbarp	-1.39402	-1.72121	-1.06683	12.1522	-10.4205	9.71524e-11	1.93351e-09	14.5335
Abcf1	-1.39588	-1.63723	-1.15453	12.1276	-10.1629	1.64042e-10	3.01398e-09	14.0047
Gls2	-1.39595	-1.82553	-0.966373	8.37577	-4.60016	9.81312e-05	0.00030479	0.619805
Snx14	-1.39647	-1.72413	-1.0688	5.83325	-5.77882	4.4863e-06	2.01959e-05	3.69742
Rhbdd3	-1.39647	-1.77702	-1.01592	8.5429	-10.9207	3.59492e-11	8.93946e-10	15.5365
Hikeshi	-1.39655	-2.06076	-0.732341	10.4136	-10.4896	8.45332e-11	1.73431e-09	14.6739
Mob1a	-1.39714	-2.01603	-0.778246	8.96446	-8.31631	8.99144e-09	9.0987e-08	9.95904
Haus6	-1.39753	-1.65794	-1.13712	10.2259	-10.6979	5.57639e-11	1.25139e-09	15.0937
Gtf2h4	-1.39766	-1.63745	-1.15786	9.72496	-7.37889	8.14765e-08	6.18363e-07	7.7327
Atp6v0e	-1.39811	-1.66696	-1.12925	12.9575	-8.36825	7.98472e-09	8.25456e-08	10.079
Tnfrsf12a	-1.39838	-1.60462	-1.19215	9.53398	-6.55268	6.23305e-07	3.6051e-06	5.68109
Zfx	-1.39924	-1.84066	-0.957808	7.77588	-6.3785	9.6687e-07	5.26867e-06	5.23918
Polr2h	-1.39937	-1.67295	-1.12579	10.4936	-9.40284	8.07934e-10	1.16011e-08	12.3942
Toe1	-1.39975	-1.65783	-1.14168	7.27167	-6.00765	2.48801e-06	1.20093e-05	4.28905
Purb	-1.40123	-1.79711	-1.00536	9.17155	-5.11317	2.54578e-05	9.32048e-05	1.96117
Wdr73	-1.40249	-1.82074	-0.984236	12.4552	-3.89415	0.000622077	0.00154634	-1.19887
Otud5	-1.40268	-1.81749	-0.987863	12.6229	-8.60908	4.6258e-09	5.12782e-08	10.6307
Foxred1	-1.4028	-1.69754	-1.10807	7.67803	-3.21023	0.00353321	0.00705993	-2.8809
Ndufa7	-1.40341	-1.65399	-1.15282	10.0774	-6.7146	4.15675e-07	2.53409e-06	6.08916
Zfp689	-1.40406	-1.70803	-1.10009	8.31376	-5.54592	8.20979e-06	3.42032e-05	3.09194
Rab30	-1.40466	-1.83007	-0.979239	5.42585	-5.5094	9.02897e-06	3.72565e-05	2.99674
Zfp281	-1.40655	-1.64685	-1.16625	8.82981	-5.545	8.2295e-06	3.42733e-05	3.08954
Zfp950	-1.40752	-1.85603	-0.959008	7.64955	-5.06301	2.90415e-05	0.000104876	1.82988
Dnd1	-1.40784	-1.76827	-1.04742	7.27724	-2.56663	0.016426	0.0276293	-4.32959
Meikin	-1.40815	-1.84173	-0.97458	7.42554	-3.93374	0.000561415	0.00141459	-1.0985
Tmem186	-1.40819	-1.88587	-0.930508	7.30922	-5.62104	6.75302e-06	2.88474e-05	3.28754
Tex2	-1.40861	-1.58743	-1.22978	8.88965	-5.92683	3.06236e-06	1.44265e-05	4.08051
Tmem39b	-1.40913	-1.72222	-1.09604	7.24505	-7.65922	4.16453e-08	3.44719e-07	8.41032
Ly6g5b	-1.40938	-1.66856	-1.1502	6.59125	-12.1079	3.81446e-12	1.48615e-10	17.7958
Idh3g	-1.40951	-2.19404	-0.624976	10.6143	-7.72296	3.58025e-08	3.01361e-07	8.563
Fau	-1.40963	-1.62511	-1.19415	15.3056	-12.2084	3.17761e-12	1.31513e-10	17.9795
Dhtkd1	-1.41026	-1.75832	-1.06221	8.90835	-4.8482	5.10873e-05	0.000172177	1.26767
Wdr53	-1.41163	-1.9022	-0.921052	11.8112	-5.97728	2.68978e-06	1.28469e-05	4.21075
5730455P16Rik	-1.41216	-1.67537	-1.14895	5.85861	-4.74523	6.69883e-05	0.000218621	0.998465
P4htm	-1.41368	-1.85595	-0.971411	5.85878	-7.33286	9.10565e-08	6.78584e-07	7.62049
Mrps6	-1.41443	-1.77744	-1.05141	11.1916	-6.09848	1.97142e-06	9.80466e-06	4.52282
Pabpc4	-1.41481	-1.66469	-1.16493	13.9715	-7.9478	2.10935e-08	1.91717e-07	9.09743
Dysf	-1.41481	-1.6691	-1.16053	6.53967	-6.39379	9.30207e-07	5.09443e-06	5.27808
Plxnb2	-1.41509	-1.96224	-0.867948	8.30273	-3.17398	0.00386444	0.00763631	-2.96661
Sema4d	-1.41624	-1.90564	-0.926826	7.86893	-4.6742	8.07588e-05	0.000257382	0.812951
Cox7b	-1.41643	-1.62542	-1.20744	11.3832	-7.25822	1.09104e-07	7.91862e-07	7.438
Polr2l	-1.41669	-1.94739	-0.885994	14.7462	-6.63569	5.06224e-07	3.00642e-06	5.89062
Fbxw11	-1.41702	-1.59468	-1.23936	12.0778	-9.6441	4.83192e-10	7.467e-09	12.9136
Atg4b	-1.41715	-1.95562	-0.87867	8.44695	-6.81124	3.2686e-07	2.05335e-06	6.33139
Zfas1	-1.4181	-1.7768	-1.0594	10.3334	-7.60651	4.72103e-08	3.84138e-07	8.28366
Rpl38	-1.41968	-1.68452	-1.15484	12.862	-8.39518	7.50909e-09	7.80332e-08	10.1411
Rrnad1	-1.41972	-1.92005	-0.919387	6.37505	-7.97146	1.99591e-08	1.82516e-07	9.15328
Gm6525	-1.4202	-1.69747	-1.14294	11.7801	-5.82484	3.98329e-06	1.82684e-05	3.81669
S100pbp	-1.42034	-1.69021	-1.15047	9.84909	-5.63243	6.55617e-06	2.80767e-05	3.31718
Slc16a6	-1.4212	-1.72853	-1.11386	11.4598	-10.5684	7.21856e-11	1.51211e-09	14.8333
Snapc1	-1.42171	-1.6666	-1.17682	10.0814	-10.4731	8.73824e-11	1.78663e-09	14.6405
Espl1	-1.42191	-1.6937	-1.15013	11.2108	-11.4069	1.40697e-11	4.14502e-10	16.482
Taf6l	-1.42321	-1.61136	-1.23506	6.57318	-5.48709	9.56926e-06	3.91276e-05	2.93858
Dimt1	-1.4235	-1.62636	-1.22065	11.4704	-13.4766	3.46255e-13	2.31191e-11	20.2043
Rassf8	-1.42411	-1.70331	-1.1449	7.85036	-2.3077	0.0292964	0.0463327	-4.85966
9530068E07Rik	-1.42553	-1.67876	-1.17229	11.9561	-6.02356	2.38849e-06	1.15804e-05	4.33004
Myo3a	-1.42616	-1.69203	-1.16029	5.06481	-4.8145	5.58254e-05	0.000186321	1.17952
9330175M20Rik	-1.4263	-1.84798	-1.00461	12.195	-4.54445	0.000113619	0.000346417	0.474671
Ercc6l	-1.42643	-1.69493	-1.15794	9.87819	-13.8808	1.76565e-13	1.40793e-11	20.8784
H2ac23	-1.42656	-1.71268	-1.14043	14.2286	-8.34009	8.51528e-09	8.70523e-08	10.014
Acot13	-1.42721	-1.81099	-1.04342	11.2902	-7.05382	1.79654e-07	1.2161e-06	6.93483
Chek2	-1.42762	-1.8489	-1.00635	7.00389	-6.54783	6.30939e-07	3.64221e-06	5.66883
Arf4	-1.42912	-1.66551	-1.19273	9.46312	-7.43998	7.03309e-08	5.44087e-07	7.8812
Ctu1	-1.43	-1.79682	-1.06318	7.54481	-11.324	1.64795e-11	4.71879e-10	16.3227
Il11	-1.43062	-1.76833	-1.09291	6.74649	-3.70281	0.00101882	0.00237223	-1.68009
Cox4i1	-1.43247	-1.64326	-1.22167	12.5511	-6.7964	3.39127e-07	2.12149e-06	6.29425
Tyms-ps	-1.43382	-2.00048	-0.86717	7.52935	-8.01596	1.79914e-08	1.66947e-07	9.25814
Rbmxl1	-1.43396	-1.75771	-1.11021	10.4062	-8.0827	1.54056e-08	1.4555e-07	9.41492
Arid3a	-1.43428	-1.84804	-1.02052	9.44151	-5.34444	1.38877e-05	5.44626e-05	2.56614
Scamp1	-1.43438	-2.04205	-0.826709	9.86132	-6.95661	2.28154e-07	1.49943e-06	6.69381
2610027K06Rik	-1.43578	-1.8477	-1.02386	7.90258	-7.24298	1.13218e-07	8.17751e-07	7.40065
Zfp335	-1.43643	-1.752	-1.12087	8.10289	-8.75773	3.31538e-09	3.86784e-08	10.9674
Rpl5	-1.43776	-1.78181	-1.0937	11.0972	-6.70854	4.21998e-07	2.5661e-06	6.07395
Cyb561a3	-1.43787	-1.79053	-1.08521	10.7426	-6.08689	2.03072e-06	1.00577e-05	4.49305
Slmap	-1.43959	-1.87508	-1.0041	8.61937	-8.40079	7.41365e-09	7.73101e-08	10.154
C1qtnf12	-1.43984	-1.85556	-1.02412	10.5193	-4.58461	0.000102227	0.000315627	0.579294
Cfap126	-1.44146	-1.84984	-1.03307	7.17847	-6.79723	3.38425e-07	2.11821e-06	6.29634
Eif2ak3	-1.44209	-1.8807	-1.00348	7.59424	-4.72885	6.99404e-05	0.0002271	0.955655
Adprhl2	-1.44222	-1.72988	-1.15457	7.93759	-8.48037	6.187e-09	6.57217e-08	10.3368
Ncaph2	-1.44298	-2.08878	-0.797188	10.5287	-6.95471	2.29225e-07	1.50481e-06	6.68909
Prl3b1	-1.44665	-1.81746	-1.07585	8.00886	-7.59478	4.85485e-08	3.92888e-07	8.25543
Brd2	-1.44925	-1.9768	-0.921705	13.804	-9.25365	1.11449e-09	1.52522e-08	12.0692
Krr1	-1.44935	-1.79853	-1.10017	9.38182	-11.5718	1.02998e-11	3.2166e-10	16.7962
Cpn1	-1.45123	-2.2815	-0.620967	5.71596	-6.28211	1.2345e-06	6.50477e-06	4.99337
Tob2	-1.4526	-1.83847	-1.06674	11.0745	-12.5027	1.87224e-12	8.61304e-11	18.5112
Mcts2	-1.45346	-1.62866	-1.27827	8.80425	-7.43515	7.11519e-08	5.48709e-07	7.86948
Gcsh	-1.45407	-1.73026	-1.17788	12.686	-9.4583	7.17415e-10	1.04646e-08	12.5143
Ndufs8	-1.45462	-1.95193	-0.957312	8.5786	-8.33518	8.61142e-09	8.77777e-08	10.0027
Atad2	-1.4558	-1.73925	-1.17235	9.06303	-7.22555	1.18118e-07	8.48025e-07	7.3579
P4ha1	-1.45592	-1.84823	-1.06361	5.27426	-5.3383	1.41126e-05	5.51998e-05	2.55008
Specc1	-1.45655	-1.97271	-0.940385	7.53826	-6.38469	9.51862e-07	5.20348e-06	5.25492
Ttyh2	-1.45707	-2.02768	-0.886456	8.41002	-3.05364	0.00519119	0.00992992	-3.248
C1rl	-1.45726	-2.00845	-0.906074	7.30548	-2.50778	0.0187777	0.0311771	-4.45311
Ccnt1	-1.45741	-1.80131	-1.11351	8.75555	-16.1099	5.55618e-15	1.08947e-12	24.3242
Klb	-1.45941	-1.88361	-1.03522	7.21077	-8.91804	2.32241e-09	2.84614e-08	11.3272
Fam136a	-1.45977	-1.69926	-1.22028	8.85146	-2.34196	0.0271795	0.0433632	-4.79158
Cdca2	-1.4606	-1.7421	-1.17909	9.1696	-12.3115	2.63737e-12	1.11864e-10	18.1668
Dcaf13	-1.46061	-3.08475	0.163529	8.92476	-7.24681	1.12169e-07	8.12138e-07	7.41004
Rbbp4	-1.46129	-1.89953	-1.02305	12.4905	-8.54705	5.3203e-09	5.77461e-08	10.4894
Ints9	-1.46201	-1.80292	-1.1211	10.2424	-5.32742	1.452e-05	5.65528e-05	2.52165
Ddrgk1	-1.46244	-1.78656	-1.13832	7.98399	-7.67706	3.99184e-08	3.31564e-07	8.45309
Gm4832	-1.4626	-1.75932	-1.16589	13.4117	-6.4348	8.38658e-07	4.657e-06	5.38234
Kctd18	-1.46324	-2.2856	-0.640879	8.19254	-7.30718	9.68943e-08	7.15844e-07	7.55777
Rpl10	-1.46461	-1.73961	-1.18961	14.9545	-9.74747	3.88566e-10	6.19684e-09	13.1338
Cmtm4	-1.46479	-2.00134	-0.928237	7.88407	-3.95701	0.000528525	0.00134447	-1.03941
Slc23a2	-1.4656	-1.97501	-0.956193	6.95949	-7.27772	1.04063e-07	7.60815e-07	7.48574
Slc35e4	-1.4658	-1.89605	-1.03554	11.1711	-4.89155	4.5581e-05	0.000156127	1.38108
Def8	-1.4658	-1.70241	-1.2292	10.8793	-5.48323	9.66603e-06	3.94592e-05	2.92851
Cramp1l	-1.46631	-1.75013	-1.18249	9.99307	-6.97052	2.20469e-07	1.45939e-06	6.72837
Ccne1	-1.46668	-1.77567	-1.1577	13.1775	-6.8686	2.83544e-07	1.81556e-06	6.47469
Pramel14	-1.46713	-1.83192	-1.10234	9.62836	-6.49712	7.16757e-07	4.05349e-06	5.54044
Scly	-1.46761	-2.0074	-0.92782	5.45184	-4.70278	7.49064e-05	0.000241315	0.88758
Srsf2	-1.46781	-1.96439	-0.971227	11.7052	-16.8492	1.92323e-15	5.34971e-13	25.3746
Poglut1	-1.46807	-1.96568	-0.970454	5.72414	-9.06365	1.68581e-09	2.16351e-08	11.6509
Uqcrq	-1.46905	-1.76213	-1.17596	12.3508	-6.64528	4.94225e-07	2.94834e-06	5.91479
Gpd2	-1.46955	-1.82789	-1.11121	10.0077	-7.25823	1.09101e-07	7.91862e-07	7.43803
Cdkn2d	-1.47031	-1.76371	-1.17691	10.0929	-7.49058	6.22855e-08	4.88202e-07	8.00384
Sidt2	-1.47128	-1.7808	-1.16176	9.06865	-7.31567	9.49241e-08	7.04098e-07	7.57851
Fbxo5	-1.47169	-2.07363	-0.869746	12.874	-8.33922	8.53228e-09	8.71517e-08	10.012
H2ax	-1.47311	-2.09532	-0.850906	10.9587	-4.85997	4.95292e-05	0.000167634	1.29847
Zfp939	-1.47331	-1.96808	-0.978531	9.19747	-9.33404	9.36801e-10	1.30443e-08	12.2447
Abl1	-1.47402	-2.30899	-0.639039	10.2907	-8.56404	5.12005e-09	5.60301e-08	10.5281
Pno1	-1.47408	-1.68539	-1.26277	12.77	-12.5946	1.58995e-12	7.63752e-11	18.6753
Fcf1	-1.47437	-1.70421	-1.24453	12.2191	-5.45686	1.03542e-05	4.19394e-05	2.8597
Lnpep	-1.47505	-1.9008	-1.0493	8.69976	-6.96938	2.21089e-07	1.46182e-06	6.72554
Flywch1	-1.47586	-2.12079	-0.830922	6.2598	-5.97474	2.70738e-06	1.29222e-05	4.2042
Eme1	-1.47728	-1.69687	-1.2577	9.12536	-7.30149	9.82383e-08	7.2265e-07	7.54387
[truncated: 1,132 more rows]
