# Supplementary material for: The impact of selective HDAC inhibitors on the transcriptome of early mouse embryos
Source: BMC Genomics. 2024 Feb 5;25:143. doi: 10.1186/s12864-024-10029-3 (PMC10840191; doi:10.1186/s12864-024-10029-3)
Supplement: Supplementary file 11 — Supplementary Material 11 [file 12864_2024_10029_MOESM11_ESM.xlsx]

## Sheet: Table S6
Table S6. GO enrichment analysis results using DEGs of common group.
ONTOLOGY	ID	Description	GeneRatio	BgRatio	pvalue	p.adjust	qvalue	geneID	Annotation
BP	GO:0022613	ribonucleoprotein complex biogenesis	74/1579	408/23355	5.18691e-15	2.87355e-11	2.57434e-11	Utp6/Fdxacb1/Exosc9/Luc7l2/Nufip1/Celf5/Srpk2/Ruvbl2/Ago4/Gtf2h5/Rsl24d1/Srsf1/Ddx28/Wdr43/Luc7l/Utp4/Exosc10/Nifk/Ddx56/Sf3a1/Mrpl20/Rexo4/Rpf1/Wdr36/Ythdc1/Rrp15/Nle1/Rpl35a/Gtpbp4/Hsp90aa1/Eif2a/Rpl10/Rps10/Xpo1/C1qbp/Rrp36/Nat10/Nob1/Rpl27/Pten/Rpl3/Bysl/Heatr1/Rpp38/Dcaf13/Mpv17l2/Ddx49/Noc2l/Nsa2/Prmt7/Ago2/Usp36/Eif4h/Tbl3/Wdr55/Ipo4/Rrp7a/Ncl/Nop10/Brix1/Snrnp200/Taf9/Rps14/Ddx17/Pih1d1/E…	ribonucleoprotein complex biogenesis
BP	GO:0042254	ribosome biogenesis	53/1579	294/23355	4.90994e-11	1.36005e-07	1.21844e-07	Utp6/Fdxacb1/Exosc9/Gtf2h5/Rsl24d1/Ddx28/Wdr43/Utp4/Exosc10/Nifk/Ddx56/Mrpl20/Rexo4/Rpf1/Wdr36/Rrp15/Nle1/Rpl35a/Gtpbp4/Eif2a/Rpl10/Rps10/Xpo1/C1qbp/Rrp36/Nat10/Nob1/Rpl27/Pten/Rpl3/Bysl/Heatr1/Rpp38/Dcaf13/Mpv17l2/Ddx49/Noc2l/Nsa2/Usp36/Tbl3/Wdr55/Ipo4/Rrp7a/Ncl/Nop10/Brix1/Rps14/Ddx17/Pih1d1/Exosc8/Rrn3/Ftsj3/Nol9	ribonucleoprotein complex biogenesis
BP	GO:0016072	rRNA metabolic process	39/1579	216/23355	1.63668e-08	2.2668e-05	2.03077e-05	Utp6/Fdxacb1/Exosc9/Gtf2h5/Wdr43/Utp4/Exosc10/Nifk/Ddx56/Rexo4/Rpf1/Wdr36/Rrp15/Rpl35a/Gtpbp4/Rrp36/Nat10/Nob1/Rpl27/Dis3l/Bysl/Heatr1/Rpp38/Dcaf13/Ddx49/Trir/Nsa2/Usp36/Tbl3/Wdr55/Rrp7a/Ncl/Nop10/Rps14/Ddx17/Pih1d1/Exosc8/Ftsj3/Nol9	ribonucleoprotein complex biogenesis
BP	GO:0071826	ribonucleoprotein complex subunit organization	33/1579	178/23355	1.06205e-07	9.80627e-05	8.78521e-05	Luc7l2/Nufip1/Celf5/Srpk2/Ruvbl2/Ago4/Rsl24d1/Srsf1/Ddx28/Luc7l/Sf3a1/Mrpl20/Ythdc1/Nle1/Hsp90aa1/Rpl10/Rps10/Rpl3/Prmt7/Ago2/Eif4h/Rrp7a/Brix1/Snrnp200/Taf9/Tfip11/Rps14/Pih1d1/Tarbp2/Sart3/Ruvbl1/Prpf39/Gemin4	ribonucleoprotein complex biogenesis
BP	GO:0034660	ncRNA metabolic process	56/1579	445/23355	5.35052e-06	0.00141152	0.00126455	Utp6/Fdxacb1/Khsrp/Exosc9/Ago4/Sepsecs/Gtf2h5/Wdr43/Utp4/Ints11/Exosc10/Nifk/Ddx56/Rexo4/Rpf1/Dus2/Ears2/Wdr36/Rrp15/Ints2/Rpl35a/Gtpbp4/Rrp36/Ints14/Nat10/Osgep/Qars/Nob1/Rpl27/Ints5/Dis3l/Bysl/Heatr1/Rpp38/Dcaf13/Ddx49/Trir/Kti12/Dalrd3/Nsa2/Ago2/Usp36/Tbl3/Wdr55/Rrp7a/Ncl/Nop10/Thumpd3/Rps14/Ddx17/Pih1d1/Exosc8/Tarbp2/Ftsj3/Nol9/Yars2	ribonucleoprotein complex biogenesis
BP	GO:0071824	protein-DNA complex subunit organization	29/1579	213/23355	0.00025139	0.0181285	0.0162409	Rad51c/Taf7l/Spty2d1/H4c8/H1f4/Atrx/Gtf2h5/Sycp3/Nasp/Supt6/Srcap/Tbp/Terf1/Rbbp4/Ino80/Hells/Cdt1/H3c8/Ipo4/Grwd1/Znhit1/Dmap1/H3f3c/H4f16/Hira/Sart3/Setd2/Psmc2/Itgb3bp	ribonucleoprotein complex biogenesis
BP	GO:0034728	nucleosome organization	21/1579	137/23355	0.000352016	0.0224157	0.0200817	Spty2d1/H4c8/H1f4/Atrx/Sycp3/Nasp/Supt6/Srcap/Rbbp4/Ino80/H3c8/Ipo4/Grwd1/Znhit1/Dmap1/H3f3c/H4f16/Hira/Sart3/Setd2/Itgb3bp	ribonucleoprotein complex biogenesis
BP	GO:0000491	small nucleolar ribonucleoprotein complex assembly	5/1579	11/23355	0.000459296	0.0263817	0.0236348	Nufip1/Ruvbl2/Taf9/Pih1d1/Ruvbl1	ribonucleoprotein complex biogenesis
BP	GO:0071103	DNA conformation change	30/1579	239/23355	0.000794873	0.0366176	0.0328049	Top3b/Spty2d1/Ubtf/H4c8/Pot1a/H1f4/Atrx/Pif1/Sycp3/Top1mt/Nasp/Trim28/Abl1/Rbbp4/Hells/Gtf2h2/Noc2l/Dhx36/H3c8/Ipo4/Chmp1a/Grwd1/H3f3c/Phf13/Smc4/H4f16/Hira/Sart3/Gper1/Itgb3bp	ribonucleoprotein complex biogenesis
BP	GO:0090501	RNA phosphodiester bond hydrolysis	13/1579	73/23355	0.00111726	0.0438924	0.0393222	Exosc9/Khnyn/Exosc10/Cpsf4/Rrp36/Nob1/Dis3l/Trir/Ago2/Tbl3/Exosc8/Polr2i/Nol9	ribonucleoprotein complex biogenesis
BP	GO:0031647	regulation of protein stability	41/1579	292/23355	7.05905e-06	0.0017776	0.00159251	Prkn/Pinx1/Sox4/Ifi30/Mylip/Usp8/Msx1/Pdcl3/Tspan1/Rnf128/Id1/Cct3/Sugt1/Gtpbp4/Hsp90aa1/Plpp3/Ubr5/Otud5/Calr/Pten/Stub1/Ndc80/Ncln/Mfsd1/Htt/Glmp/Flot1/Tomm7/Usp36/Bag6/Usp33/Phb2/Taf9/Ddi2/Plk1/Park7/Lamp1/Tcf3/Ppib/Asph/Ube2b	protein stability
BP	GO:0050821	protein stabilization	27/1579	181/23355	8.79684e-05	0.00919518	0.00823775	Prkn/Sox4/Ifi30/Msx1/Pdcl3/Tspan1/Cct3/Sugt1/Gtpbp4/Hsp90aa1/Plpp3/Calr/Pten/Ncln/Mfsd1/Glmp/Flot1/Usp36/Bag6/Usp33/Phb2/Taf9/Park7/Lamp1/Tcf3/Ppib/Ube2b	protein stability
BP	GO:0051028	mRNA transport	20/1579	109/23355	3.82335e-05	0.00536624	0.00480749	Myo1c/Khsrp/Eif5a2/Cetn2/Lrpprc/Alyref2/Srsf1/Ranbp2/Alkbh5/Ythdc1/Supt6/Nxf1/Xpo1/Nup133/Htt/Igf2bp2/Sarnp/Thoc3/Setd2/Aaas	mRNA transport
BP	GO:0006403	RNA localization	26/1579	180/23355	0.000200285	0.0162179	0.0145292	Myo1c/Khsrp/Eif5a2/Cetn2/Lrpprc/Alyref2/Srsf1/Ranbp2/Alkbh5/Exosc10/Ythdc1/Supt6/Nxf1/Xpo1/Terf1/Nup133/Htt/Dhx36/Flot1/Igf2bp2/Ybx1/Sarnp/Thoc3/Pih1d1/Setd2/Aaas	mRNA transport
BP	GO:0006417	regulation of translation	50/1579	350/23355	4.32342e-07	0.000266131	0.00023842	Ogfod1/Neurl1a/Khsrp/Sox4/Elavl4/Eif5a2/Niban1/Btg2/Lrpprc/Ago4/Sepsecs/Mapkapk5/Ythdf2/Eif3c/Cnbp/Cnot1/Eif4g2/Eif4g1/Abcf1/Eif2a/Rpl10/Rpl22/Rps6kb2/Dph7/C1qbp/Eif2s1/Nat10/Cpeb2/Calr/Mpv17l2/Mrpl13/Cnot10/Eif4e2/Dhx36/Unk/Igf2bp2/Ago2/Lsm14b/Jmjd4/Zcchc13/Eif3b/Ncl/Eef2/Sarnp/Pum1/Mif4gd/Tarbp2/Akt1/Pkm/Tnrc6c	cytoplasmic translation
BP	GO:0034248	regulation of cellular amide metabolic process	55/1579	409/23355	8.42137e-07	0.00035888	0.000321512	Ogfod1/Neurl1a/Khsrp/Sox4/Elavl4/Eif5a2/Niban1/Btg2/Lrpprc/Ago4/Abcg1/Sepsecs/Nfe2l2/Ntrk2/Mapkapk5/Ythdf2/Eif3c/Cnbp/Cnot1/Eif4g2/Eif4g1/Abcf1/Eif2a/Rpl10/Rpl22/Rps6kb2/Dph7/C1qbp/Eif2s1/Nat10/Cpeb2/Calr/Mpv17l2/Mrpl13/Cnot10/Eif4e2/Dhx36/Unk/Igf2bp2/Ago2/Lsm14b/Jmjd4/Zcchc13/Eif3b/Ncl/Eef2/Sarnp/Pum1/Mif4gd/Tarbp2/Rtn3/Akt1/Samd8/Pkm/Tnrc6c	cytoplasmic translation
BP	GO:2000767	positive regulation of cytoplasmic translation	6/1579	10/23355	1.56767e-05	0.00321663	0.0028817	Ythdf2/Cnbp/Dhx36/Zcchc13/Eef2/Pkm	cytoplasmic translation
BP	GO:2000765	regulation of cytoplasmic translation	8/1579	19/23355	1.65117e-05	0.00326695	0.00292678	Ythdf2/Cnbp/Cpeb2/Dhx36/Unk/Zcchc13/Eef2/Pkm	cytoplasmic translation
BP	GO:0002181	cytoplasmic translation	18/1579	92/23355	3.80113e-05	0.00536624	0.00480749	Ythdf2/Rps29/Cnbp/Rpl35a/Rpl22/Rpl18a/Dph7/Cpeb2/Drg1/Dhx36/Unk/Eif4h/Zcchc13/Rpl29/Rpl17/Eef2/Rpl32l/Pkm	cytoplasmic translation
BP	GO:0022411	cellular component disassembly	53/1579	385/23355	6.41137e-07	0.00035454	0.000317625	Padi2/Ogfod1/Dnase2a/Prkn/Sharpin/Capg/Nsf/Sgk1/Eif5a2/Gabarapl1/Hk2/Cdk5/Atxn7/Stmn1/Dmtn/Capza1/Stmn4/Fscn1/Tecpr1/Wdr45b/Mid1ip1/Ets1/Tgfbr1/Kif2c/Kif18b/Gabarap/Map1lc3a/Tmod4/Arf6/Sh3gl1/Atg14/Becn1/Wdr45/Tex264/Map1lc3b/Gak/Pdpn/Spast/Htt/Flot1/Tomm7/Spef1/Jmjd4/Bnip3/Phb2/Grwd1/Plk1/Tfip11/Napa/Cln3/Asph/Atg2a/Gper1	apoptotic signaling pathway
BP	GO:0000422	autophagy of mitochondrion	15/1579	68/23355	3.86378e-05	0.00536624	0.00480749	Prkn/Gabarapl1/Hk2/Wdr45b/Gabarap/Map1lc3a/Atg14/Becn1/Wdr45/Map1lc3b/Htt/Tomm7/Bnip3/Phb2/Atg2a	apoptotic signaling pathway
BP	GO:0097193	intrinsic apoptotic signaling pathway	39/1579	298/23355	5.82427e-05	0.00672218	0.00602224	Plekhf1/Prkn/Tmem161a/Cdkn1a/Chac1/Epha2/Msx1/Ppif/Nfe2l2/Crip1/Ppm1f/Hic1/Hmox1/Bcl2l12/Hnrnpk/Bcap31/Becn1/Mcl1/Hells/Plscr1/Fignl1/Noc2l/Nme5/Steap3/Bag6/Bnip3/Selenok/Park7/Hint1/Cebpb/E2f1/Eaf2/Msh6/Rrn3/Akt1/Ppia/Ybx3/Casp9/Mbd4	apoptotic signaling pathway
BP	GO:0007005	mitochondrion organization	55/1579	489/23355	0.000146601	0.0133143	0.0119279	Nectin2/Myh14/Plekhf1/Cox19/Lpin1/Prkn/Synj2/Sharpin/Eya2/Armcx3/Mef2a/Kdr/Gabarapl1/Mtfr2/Wdr35/Hk2/Cdk5/Acad9/Tfam/Pde2a/Dnajc19/Ndufa5/Ppif/Jun/Wdr45b/Msto1/Tmem70/Ndufs1/Gabarap/Bcap31/Map1lc3a/Mfsd14a/Atg14/Becn1/Hsp90aa1/Mcl1/Wdr45/Map1lc3b/Prelid1/Ndufb11/Slirp/Htt/Bloc1s2/Tomm7/Bnip3/Phb2/Timm50/Park7/Lonp1/Akt1/Aip/Atg2a/Ndufs7/Gper1/Gclm	apoptotic signaling pathway
BP	GO:0048102	autophagic cell death	6/1579	14/23355	0.000177015	0.0146368	0.0131128	Atp6v0c/Bnip3/Phb2/Lamp1/Acp2/Cdkn1b	apoptotic signaling pathway
BP	GO:2001234	negative regulation of apoptotic signaling pathway	31/1579	234/23355	0.000257085	0.0181453	0.016256	Tnfrsf23/Mapk8ip2/Bmp4/Prkn/Tmem161a/Eya2/Madd/Eya1/Tnfrsf22/Ppif/Nfe2l2/Tgfbr1/Hmox1/Bcl2l12/Nle1/Mcl1/Cdk11b/Hells/Prelid1/Fignl1/Noc2l/Nme5/Htt/Park7/Gata4/Pih1d1/Rrn3/Akt1/Ppia/Ybx3/Gclm	apoptotic signaling pathway
BP	GO:0006995	cellular response to nitrogen starvation	5/1579	10/23355	0.000265301	0.0181453	0.016256	Gabarapl1/Gabarap/Map1lc3a/Becn1/Map1lc3b	apoptotic signaling pathway
BP	GO:0043562	cellular response to nitrogen levels	5/1579	10/23355	0.000265301	0.0181453	0.016256	Gabarapl1/Gabarap/Map1lc3a/Becn1/Map1lc3b	apoptotic signaling pathway
BP	GO:0061919	process utilizing autophagic mechanism	47/1579	426/23355	0.000655442	0.0333963	0.029919	Ralb/Plekhf1/Prkn/Irf8/C9orf72/Lepr/Kdr/Gabarapl1/Hk2/Plk2/Tecpr1/Wdr45b/Qsox1/Hmox1/Supt5/Gabarap/Map1lc3a/Eif4g2/Eif4g1/Atg14/Becn1/Mcl1/Wdr45/Abl1/Tex264/Vmp1/Vps11/Map1lc3b/Stub1/Atg4b/Htt/Tomm7/Usp36/Usp33/Bnip3/Phb2/Trim13/Cln3/Park7/Gata4/Lamp3/Akt1/Depdc5/Atg2a/Mtdh/Ctsd/Prkaa2	apoptotic signaling pathway
BP	GO:0043401	steroid hormone mediated signaling pathway	18/1579	115/23355	0.000701314	0.0340814	0.0305327	Padi2/Cry2/Bmp4/Foxa1/Sgk1/Isl1/Ntrk2/Cnot1/Ubr5/Vps11/Calr/Safb/Skp2/Phb2/Ddx17/Park7/Ube3a/Gper1	apoptotic signaling pathway
BP	GO:0006997	nucleus organization	19/1579	126/23355	0.000808116	0.0366964	0.0328755	Nectin2/Sun2/Sun5/Srpk2/Syne2/Ets1/Sycp3/Uspl1/Mfsd14a/Serbp1/Nup133/Chmp2a/Spast/Usp36/Chmp1a/Plk1/Sf1/Rrn3/Gper1	apoptotic signaling pathway
BP	GO:0051098	regulation of binding	59/1579	396/23355	8.67874e-09	1.60267e-05	1.4358e-05	Ralb/Men1/Pax6/Bmp4/Prkn/Pinx1/Cdkn1a/Met/Hopx/Gata3/C9orf72/Brd4/Ubash3b/Isl1/Ruvbl2/Id2/Rap1gap/Cdk5/Lef1/Stmn1/Niban2/Arhgap28/Lhx2/Msx1/Plk2/Adam15/Jun/Zfp593/Anxa2/Tgfbr1/Id1/Pbxip1/Hmox1/Eif3c/Hnrnpk/Trim28/Eif4g1/Gtpbp4/Parp9/Eif2s1/Abl1/Map1lc3b/Stub1/Plscr1/Cdt1/Flot1/Phlda2/Amfr/Rfng/Usp33/Ppp2ca/Plk1/Tfip11/Park7/Pcbd1/E2f1/Akt1/Dnajb2/Gper1	protein binding
BP	GO:0043393	regulation of protein binding	33/1579	223/23355	1.81678e-05	0.00327824	0.0029369	Ralb/Men1/Bmp4/Prkn/Cdkn1a/Hopx/Ubash3b/Ruvbl2/Cdk5/Lef1/Plk2/Adam15/Anxa2/Tgfbr1/Id1/Hnrnpk/Abl1/Map1lc3b/Stub1/Plscr1/Flot1/Phlda2/Amfr/Rfng/Usp33/Ppp2ca/Plk1/Tfip11/Park7/Pcbd1/Akt1/Dnajb2/Gper1	protein binding
BP	GO:0001933	negative regulation of protein phosphorylation	40/1579	355/23355	0.00106877	0.0438924	0.0393222	Dusp10/Men1/Pax6/Bmp4/Prkn/Cdkn1a/Pip5kl1/Met/Dusp9/C9orf72/Ubash3b/Epha1/Niban1/Cd300a/Gadd45g/Dmtn/Jun/Adarb1/Ppm1f/Prkag2/Cdkn1c/Dusp4/Ggnbp2/Cbl/Eif4g1/Atg14/Plpp3/Abl1/Pten/Snx25/Mvp/Gpd1l/Ppp2ca/Plk1/Inpp5k/Park7/Akt1/Ppia/Ube2b/Cdkn1b	protein binding
BP	GO:0098813	nuclear chromosome segregation	41/1579	267/23355	7.03961e-07	0.00035454	0.000317625	Rad51c/Rec8/Pinx1/Septin1/Kif14/Atrx/Ago4/Nek6/Sycp3/Wrap73/Kif2c/Cdc20/Ube2c/Kif18b/Ccnb1ip1/Pds5a/Espl1/Becn1/Terf1/Ino80/Chmp2a/Ndc80/Eme1/Anapc7/Rmi2/Cdt1/Anapc11/Zcwpw1/Mus81/Fancd2/Bag6/Phb2/Fancm/Chmp1a/Plk1/Phf13/Smc4/Haspin/Rcc2/Ube2b/Cdc23	chromosome segregation
BP	GO:0048285	organelle fission	61/1579	490/23355	2.94328e-06	0.000959165	0.000859293	Rad51c/Ccdc61/Rec8/Bmp4/Rgcc/Suv39h2/Lpin1/Prkn/Pinx1/Septin1/Met/Kdr/Kif14/Mtfr2/Atrx/Ago4/Msx1/Nek6/Sycp3/Cdkn1c/Wrap73/Kif2c/Cdc20/Ube2c/Kif18b/Ccnb1ip1/Pds5a/Espl1/Becn1/Cdk11b/Terf1/Ino80/Calr/Chmp2a/Drg1/Ndc80/Eme1/Anapc7/Fignl1/Cdt1/Spast/Anapc11/Zcwpw1/Mus81/Fancd2/Bag6/Bnip3/Phb2/Fancm/Chmp1a/Plk1/Nme6/Tmcc1/Rad54b/Phf13/Smc4/Haspin/Aaas/Ube2b/Cdc23/Cdkn1b	chromosome segregation
BP	GO:0000280	nuclear division	55/1579	434/23355	5.25135e-06	0.00141152	0.00126455	Rad51c/Ccdc61/Rec8/Bmp4/Rgcc/Suv39h2/Pinx1/Septin1/Met/Kif14/Atrx/Ago4/Msx1/Nek6/Sycp3/Cdkn1c/Wrap73/Kif2c/Cdc20/Ube2c/Kif18b/Ccnb1ip1/Pds5a/Espl1/Becn1/Cdk11b/Terf1/Ino80/Calr/Chmp2a/Drg1/Ndc80/Eme1/Anapc7/Fignl1/Cdt1/Spast/Anapc11/Zcwpw1/Mus81/Fancd2/Bag6/Phb2/Fancm/Chmp1a/Plk1/Nme6/Rad54b/Phf13/Smc4/Haspin/Aaas/Ube2b/Cdc23/Cdkn1b	chromosome segregation
BP	GO:1903046	meiotic cell cycle process	27/1579	213/23355	0.00122126	0.046344	0.0415185	Rad51c/Rec8/Suv39h2/Septin1/Atrx/Ago4/Msx1/Sycp3/Cdc20/Ythdf2/Ccnb1ip1/Espl1/Terf1/Calr/Ndc80/Eme1/Fignl1/Zcwpw1/Mus81/Fancd2/Bag6/Fancm/Plk1/Rad54b/Smc4/Msh6/Ube2b	chromosome segregation
BP	GO:0051983	regulation of chromosome segregation	14/1579	84/23355	0.00143167	0.0498834	0.0446894	Nek6/Kif2c/Ube2c/Becn1/Ndc80/Plscr1/Anapc7/Rmi2/Cdt1/Anapc11/Plk1/Pum1/Rcc2/Cdc23	chromosome segregation
BP	GO:0007346	regulation of mitotic cell cycle	55/1579	453/23355	1.8344e-05	0.00327824	0.0029369	Rad51c/Bmp4/Rgcc/Hyal1/Pinx1/Kcna5/Cdkn1a/Sox4/Met/Foxa1/Tm4sf5/Brd4/Btg4/Id2/Kif14/Btg2/Plk2/Bex4/Nek6/Cdkn1c/Ube2c/Prcc/Apex1/Eif4g1/Nle1/Cdk11b/Stil/Usp22/Abl1/Ino80/Pten/Zwilch/Fzd3/Ndc80/Eme1/Anapc7/Cdt1/Pdpn/Anapc11/Mus81/Fancd2/Rpl17/Phb2/Plk1/Nme6/Tcf3/E2f1/Haspin/Rcc2/Kmt2e/Akt1/Miip/Cdc23/Cdkn1b/Mbd4	cell cycle phase transition
BP	GO:0000082	G1/S transition of mitotic cell cycle	28/1579	184/23355	4.58216e-05	0.00590353	0.00528884	Rgcc/Hyal1/Kcna5/Cdkn1a/Sox4/Tm4sf5/Brd4/Id2/Kif14/Cdk5/Plk2/Rhou/Nasp/Apex1/Eif4g1/Usp37/Ino80/Pten/Acvr1b/Pdpn/Skp2/Rpl17/Tcf3/E2f1/Haspin/Kmt2e/Akt1/Cdkn1b	cell cycle phase transition
BP	GO:0044770	cell cycle phase transition	49/1579	424/23355	0.000173528	0.0145658	0.0130492	Rad51c/Men1/Rgcc/Hyal1/Pinx1/Kcna5/Cdkn1a/Sox4/Tm4sf5/Brd4/Id2/Kif14/Cdk5/Plk2/Rhou/Nek6/Cdkn1c/Ube2c/Nasp/Apex1/Eif4g1/Usp37/Ino80/Fbxl6/Pten/Chmp2a/Ndc80/Anapc7/Acvr1b/Cdt1/Pdpn/Spast/Anapc11/Skp2/Rpl17/Phb2/Plk1/Tcf3/E2f1/Haspin/Rcc2/Kmt2e/Akt1/Fbxl8/Atf5/Miip/Cdc23/Cdkn1b/Mbd4	cell cycle phase transition
BP	GO:0006281	DNA repair	61/1579	489/23355	2.75414e-06	0.000953622	0.000854328	Rad51c/Rec8/Dclre1c/Tmem161a/Rnf138rt1/Eya2/Pot1a/Dntt/Ruvbl2/Cetn2/Ung/Eya1/Mms22l/Ino80b/Pold1/Atrx/Pif1/Ercc5/Gtf2h5/Trip12/Sycp3/Sprtn/Pds5a/Apex1/Kmt5b/Rexo4/Trim28/Parp9/Ubr5/Nfrkb/Exo5/Abl1/Ino80/Tex264/Faap24/Ino80c/Nsd2/Stub1/Gtf2h4/Gtf2h2/Eme1/Rmi2/Fignl1/Zcwpw1/Mus81/Fancd2/Fancm/Gtf2h1/Tfpt/Mutyh/Park7/Dmap1/Rad54b/Polr2i/Samhd1/Smc4/Msh6/Setd2/Ube2b/Ruvbl1/Mbd4	DNA repair
BP	GO:0051974	negative regulation of telomerase activity	5/1579	13/23355	0.00114128	0.0442145	0.0396108	Men1/Pinx1/Pot1a/Pif1/Terf1	DNA repair
BP	GO:0034502	protein localization to chromosome	15/1579	93/23355	0.00138787	0.0496053	0.0444402	Pinx1/Pot1a/Ruvbl2/Atrx/Cct3/Gnl3/Terf1/Zwilch/Ndc80/Cdt1/Plk1/Pih1d1/Haspin/Rcc2/Setd2	DNA repair
BP	GO:0034976	response to endoplasmic reticulum stress	36/1579	254/23355	2.03168e-05	0.00341076	0.00305562	Prkn/Bfar/Fbxo17/Niban1/Trim25/Chac1/Nfe2l2/Jun/Foxred2/Tmub1/Ubxn1/Pdia3/Scamp5/Bcap31/Eif4g1/Eif2a/Ankzf1/Eif2s1/Ubxn8/Calr/Stub1/Flot1/Ube2j2/Amfr/Ubac2/Bag6/Trim13/Selenok/Park7/Edem1/Cebpb/Ermp1/Edem2/Herpud2/Dnajb2/Casp9	endoplasmic reticulum stress
BP	GO:0030433	ubiquitin-dependent ERAD pathway	15/1579	79/23355	0.000232849	0.017671	0.015831	Fbxo17/Trim25/Foxred2/Tmub1/Bcap31/Ankzf1/Ubxn8/Stub1/Ube2j2/Amfr/Bag6/Trim13/Edem1/Edem2/Dnajb2	endoplasmic reticulum stress
BP	GO:0032507	maintenance of protein location in cell	13/1579	68/23355	0.000556222	0.0301574	0.0270173	Sun2/Hk2/Cdk5/Cd4/Tmsb15b1/Tmsb4x/Adcy6/Rangap1/Hk1/Ankrd13c/Rer1/Park7/Akt1	endoplasmic reticulum stress
BP	GO:0051131	chaperone-mediated protein complex assembly	6/1579	18/23355	0.000865206	0.0380416	0.0340806	Hopx/Pfdn6/Hsp90aa1/Stub1/Mkks/Lonp1	endoplasmic reticulum stress
BP	GO:0006457	protein folding	22/1579	158/23355	0.000985673	0.0422101	0.037815	Dnajc5/Ppif/Pdcl3/Dnajb5/Qsox1/Cct3/Ranbp2/Pdia3/Pfdn6/Hsp90aa1/Pdrg1/Calr/Stub1/Mkks/Ppib/Dnajc7/Ppil3/Aip/Entpd5/Ppia/Dnajb2/Ppic	endoplasmic reticulum stress
BP	GO:1903900	regulation of viral life cycle	24/1579	153/23355	9.58244e-05	0.00983087	0.00880725	Nectin2/Oas1a/Srpk2/Trim62/Trim25/Cd4/Notch1/Ifitm7/Lgals1/Adarb1/Zfp72/Kpna2/Trim28/Chmp2a/Plscr1/Bsg/Trim13/Inpp5k/Bst2/Lamp3/Tarbp2/Ppia/Pcx/Trim26	viral life cycle
BP	GO:0050792	regulation of viral process	25/1579	171/23355	0.000217543	0.0167387	0.0149958	Nectin2/Oas1a/Srpk2/Trim62/Trim25/Cd4/Notch1/Ifitm7/Lgals1/Adarb1/Zfp72/Kpna2/Snf8/Trim28/Chmp2a/Plscr1/Bsg/Trim13/Inpp5k/Bst2/Lamp3/Tarbp2/Ppia/Pcx/Trim26	viral life cycle
BP	GO:0019076	viral release from host cell	9/1579	33/23355	0.000251967	0.0181285	0.0162409	Trim62/Trim25/Zfp72/Ist1/Trim28/Chmp2a/Trim13/Pcx/Trim26	viral life cycle
BP	GO:0043903	regulation of biological process involved in symbiotic interaction	25/1579	184/23355	0.000669132	0.0333963	0.029919	Nectin2/Oas1a/Srpk2/Trim62/Trim25/Cd4/Notch1/Ifitm7/Lgals1/Adarb1/Zfp72/Kpna2/Snf8/Trim28/Chmp2a/Plscr1/Bsg/Trim13/Inpp5k/Bst2/Lamp3/Tarbp2/Ppia/Pcx/Trim26	viral life cycle
BP	GO:0016570	histone modification	57/1579	450/23355	3.61748e-06	0.00105478	0.000944955	Padi2/Hdac7/Zbtb7b/Gata2/Men1/Suv39h2/Lpin1/Ehmt1/Eya2/Bcl6/Hopx/Gata3/Brd4/Padi3/Ep400/Isl1/Ruvbl2/Epop/Ezhip/H1f4/Cdk5/Eya1/Atxn7/Lef1/Atrx/Airn/Ppm1f/Dydc2/Trip12/Kmt5b/Kansl3/Supt6/Ing4/Usp22/Ubr5/Zfp335/Wdr5b/Nsd2/Arid4a/L3mbtl2/Noc2l/Prmt7/Usp36/Rlf/Taf9/Znhit1/Park7/Dmap1/Pih1d1/Suds3/Tcf3/Haspin/Kmt2e/Sart3/Setd2/Ube2b/Ruvbl1	histone modification
BP	GO:0018205	peptidyl-lysine modification	47/1579	364/23355	1.52645e-05	0.00321663	0.0028817	Gata2/Cbx4/Suv39h2/Ehmt1/Tgm2/Nat8/Sox4/Gata3/Brd4/Ep400/Isl1/Ruvbl2/Ezhip/H1f4/Eya1/Lef1/Atrx/Airn/Dydc2/Kmt5b/Uspl1/Kansl3/Trim28/Supt6/Ing4/Sae1/Gnl3/Zfp335/Wdr5b/Nsd2/Arid4a/L3mbtl2/Noc2l/Bag6/Rlf/Taf9/Kmt5a/Senp3/Park7/Dmap1/Pih1d1/Tcf3/Kmt2e/Setd2/Vcpkmt/Ruvbl1/Prkaa2	histone modification
BP	GO:0006479	protein methylation	25/1579	184/23355	0.000669132	0.0333963	0.029919	Men1/Suv39h2/Ehmt1/Gata3/Ezhip/H1f4/Btg2/Atrx/Airn/Dydc2/Kmt5b/Supt6/Pcmt1/Zfp335/Wdr5b/Nsd2/Arid4a/L3mbtl2/Prmt7/Rlf/Kmt5a/Pih1d1/Kmt2e/Setd2/Vcpkmt	histone modification
BP	GO:0008213	protein alkylation	25/1579	184/23355	0.000669132	0.0333963	0.029919	Men1/Suv39h2/Ehmt1/Gata3/Ezhip/H1f4/Btg2/Atrx/Airn/Dydc2/Kmt5b/Supt6/Pcmt1/Zfp335/Wdr5b/Nsd2/Arid4a/L3mbtl2/Prmt7/Rlf/Kmt5a/Pih1d1/Kmt2e/Setd2/Vcpkmt	histone modification
BP	GO:0031056	regulation of histone modification	23/1579	164/23355	0.000692383	0.0339451	0.0304107	Zbtb7b/Gata2/Men1/Lpin1/Bcl6/Gata3/Isl1/Ruvbl2/Ezhip/Atrx/Airn/Trip12/Supt6/Ubr5/Zfp335/L3mbtl2/Noc2l/Znhit1/Park7/Pih1d1/Kmt2e/Sart3/Ube2b	histone modification
BP	GO:1902275	regulation of chromatin organization	27/1579	209/23355	0.000917191	0.0400097	0.0358438	Padi2/Zbtb7b/Gata2/Men1/Spty2d1/Lpin1/Bcl6/Gata3/Isl1/Ruvbl2/Ezhip/H1f4/Atrx/Airn/Trip12/Trim28/Supt6/Ubr5/Zfp335/L3mbtl2/Noc2l/Znhit1/Park7/Pih1d1/Kmt2e/Sart3/Ube2b	histone modification
BP	GO:0033044	regulation of chromosome organization	34/1579	288/23355	0.00110942	0.0438924	0.0393222	Zbtb7b/Men1/Lpin1/Pinx1/Bcl6/Gata3/Pot1a/Isl1/Ruvbl2/Atrx/Pif1/Nek6/Mapkapk5/Cct3/Ube2c/Exosc10/Trim28/Becn1/Gnl3/Nat10/Terf1/Gtf2h2/Ndc80/Anapc7/L3mbtl2/Rmi2/Cdt1/Anapc11/Dhx36/Plk1/Pih1d1/Kmt2e/Sart3/Cdc23	histone modification
BP	GO:0021988	olfactory lobe development	11/1579	50/23355	0.000418656	0.024674	0.0221048	Pax6/Csf1r/Id2/Kif14/Lhx2/Eomes/Uncx/Arx/Htt/Pcnt/Atf5	olfactory lobe development
BP	GO:0021772	olfactory bulb development	10/1579	47/23355	0.0010005	0.0423113	0.0379057	Pax6/Csf1r/Id2/Kif14/Lhx2/Eomes/Uncx/Arx/Pcnt/Atf5	olfactory lobe development
BP	GO:0010634	positive regulation of epithelial cell migration	24/1579	155/23355	0.00011792	0.0110724	0.00991955	Hdac7/Gata2/Bmp4/Hyal1/Tdgf1/Met/Gata3/Kdr/Amot/Hbegf/Plk2/Nfe2l2/Jun/Map2k3/Ppm1f/Ets1/Bcar1/Hmox1/Arf6/Plpp3/Abl1/Calr/Bsg/Akt1	epithelial cell migration
BP	GO:0022407	regulation of cell-cell adhesion	50/1579	432/23355	0.000144349	0.0133143	0.0119279	Dusp10/Zbtb7b/Cd3e/Pcdh8/Cd244a/Bmp4/Rgcc/Sox4/Elane/Bcl6/Gata3/Fstl3/Ubash3b/Sox13/Ephb3/Efnb1/Rap1gap/Btn1a1/Akna/Cd300a/Cd4/Notch1/Lef1/Zap70/Nfkbid/Lgals1/Dmtn/Epha7/Ppm1f/Cd59b/Il12rb1/Cdh1/Spint2/Ets1/Gtpbp4/Hsp90aa1/Plpp3/Abl1/Ccl19/Arg2/Zp3/Pdpn/Flot1/Selenok/Cebpb/Dlg5/Akt1/Mink1/Cd5/Gcnt2	epithelial cell migration
BP	GO:0001837	epithelial to mesenchymal transition	22/1579	147/23355	0.000363406	0.022621	0.0202656	Trip10/Bmp4/Rgcc/Gata3/Foxa1/Isl1/Trim62/Akna/Notch1/Lef1/Msx1/Adam15/Eomes/Erg/Tgfbr1/Trim28/Pten/Pdpn/Ppp2ca/Ddx17/Dlg5/Gcnt2	epithelial cell migration
BP	GO:0010812	negative regulation of cell-substrate adhesion	12/1579	62/23355	0.000799771	0.0366176	0.0328049	Men1/Bcl6/Notch1/Lgals1/Dmtn/Adam15/Bcar1/Ajap1/Pten/Rcc2/Coro2b/Gcnt2	epithelial cell migration
BP	GO:0010632	regulation of epithelial cell migration	30/1579	240/23355	0.000851031	0.0380219	0.0340629	Hdac7/Dusp10/Gata2/Bmp4/Rgcc/Hyal1/Tdgf1/Met/Adgrb1/Gata3/Kdr/Amot/Hbegf/Notch1/Epha2/Plk2/Nfe2l2/Jun/Map2k3/Ppm1f/Ets1/Bcar1/Hmox1/Arf6/Plpp3/Abl1/Calr/Pten/Bsg/Akt1	epithelial cell migration
BP	GO:0001667	ameboidal-type cell migration	47/1579	439/23355	0.00123807	0.046344	0.0415185	Hdac7/Dusp10/Gata2/Pax6/Bmp4/Rgcc/Hyal1/Sema4c/Tdgf1/Met/Adgrb1/Acta2/Gata3/Fat2/Isl1/Kdr/Amot/Efnb1/Hbegf/Notch1/Dmtn/Syne2/Epha2/Sema6d/Pax3/Plk2/Nfe2l2/Jun/Map2k3/Ppm1f/Ets1/Tgfbr1/Bcar1/Hmox1/Arf6/Plpp3/C1qbp/Abl1/Calr/Pten/Acvr1b/Ago2/Bsg/Ppard/Cln3/Rcc2/Akt1	epithelial cell migration
BP	GO:1903311	regulation of mRNA metabolic process	40/1579	259/23355	8.24454e-07	0.00035888	0.000321512	Tent5a/Khsrp/Nova1/Elavl4/Celf5/Srpk2/Prdx6/Btg2/Srek1/BC005624/Adarb1/Srsf2/Ccnt1/Rbm42/Ythdf2/Alkbh5/Hnrnpk/Supt5/Apex1/Snrnp70/Cnot1/Ythdc1/Supt6/Cdk11b/Pkp3/C1qbp/Dhx36/Ybx1/Ago2/Nelfe/Safb/Ncl/Sf1/Dyrk1a/Ddx17/Pum1/E2f1/Myd88/Srsf9/Tnrc6c	mRNA processing
BP	GO:0006397	mRNA processing	60/1579	466/23355	1.18218e-06	0.000467806	0.000419096	Khsrp/Nova1/Luc7l2/Elavl4/Raver2/Celf5/Srpk2/Prdx6/Srek1/Alyref2/Htatsf1/BC005624/Arl6ip4/Adarb1/Srsf2/Ccnt1/Srsf1/Rbm42/Luc7l/Supt4b/Alkbh5/Hnrnpk/Supt5/Cpsf4/Sf3a1/Snrnp70/Cstf1/Ythdc1/Supt6/Gpkow/Cdk11b/Cd2bp2/C1qbp/Bud31/Rprd1a/Prpf4b/Dhx36/Cpsf1/Prmt7/Ybx1/Nelfe/Safb/Ncl/Snrnp200/Fastkd5/Snrpa/Sf1/Hnrnph1/Tfip11/Rbm17/Ess2/Dyrk1a/Thoc3/Ddx17/Srsf9/Hnrnpll/Sart3/Ppil3/Prpf39/Gemin4	mRNA processing
BP	GO:0050684	regulation of mRNA processing	25/1579	145/23355	1.35109e-05	0.00299402	0.00268228	Nova1/Celf5/Srpk2/Prdx6/Srek1/BC005624/Adarb1/Srsf2/Ccnt1/Rbm42/Hnrnpk/Supt5/Snrnp70/Ythdc1/Supt6/Cdk11b/C1qbp/Dhx36/Nelfe/Safb/Ncl/Sf1/Dyrk1a/Ddx17/Srsf9	mRNA processing
BP	GO:0006401	RNA catabolic process	31/1579	258/23355	0.00135154	0.0492367	0.04411	Zfp36l3/Tent5a/Khsrp/Exosc9/Smg9/Elavl4/Pnrc2/Btg2/Lrpprc/Ago4/Ythdf2/Alkbh5/Exosc10/Apex1/Cnot1/Pkp3/Dxo/Dis3l/Ddx49/Trir/Slirp/Cnot10/Dhx36/Ybx1/Ago2/Upf2/Pum1/Exosc8/E2f1/Myd88/Tnrc6c	mRNA processing
BP	GO:0016358	dendrite development	41/1579	309/23355	2.7655e-05	0.00437739	0.0039216	Lzts3/Neurl1a/Cd3e/Mapk8ip2/Shank1/Itsn1/Kidins220/Met/Elavl4/Sgk1/Mef2a/Ephb3/Pak4/Igsf9/Epha5/Cdk5/Hecw1/Plk2/Tulp1/Lst1/Ntrk2/Il1rap/Id1/Mapkapk5/Cdc20/Hnrnpk/Cyth2/Arf6/Eif4g2/Pten/Prex1/Dhx36/Mapk6/Dbnl/Ube3a/Dlg5/Adam10/Pak2/Mink1/Slc12a5/Abitram	dendritic spine development
BP	GO:0060996	dendritic spine development	22/1579	128/23355	4.56798e-05	0.00590353	0.00528884	Lzts3/Neurl1a/Shank1/Itsn1/Ephb3/Pak4/Epha5/Cdk5/Plk2/Mapkapk5/Hnrnpk/Arf6/Eif4g2/Pten/Dhx36/Mapk6/Dbnl/Ube3a/Dlg5/Adam10/Pak2/Slc12a5	dendritic spine development
BP	GO:0060998	regulation of dendritic spine development	14/1579	82/23355	0.00112504	0.0438924	0.0393222	Neurl1a/Shank1/Itsn1/Plk2/Mapkapk5/Hnrnpk/Arf6/Eif4g2/Pten/Dhx36/Mapk6/Dbnl/Ube3a/Dlg5	dendritic spine development
BP	GO:0006354	DNA-templated transcription, elongation	16/1579	70/23355	1.33717e-05	0.00299402	0.00268228	Ubtf/Nelfcd/Brd4/Elob/Gtf2h5/Ccnt1/Wdr43/Supt4b/Supt5/Supt6/Adrm1/Eapp/Nelfe/Polr2i/Eaf2/Setd2	transcription elongation
BP	GO:0006368	transcription elongation from RNA polymerase II promoter	13/1579	51/23355	2.47231e-05	0.00402841	0.00360896	Nelfcd/Brd4/Elob/Wdr43/Supt4b/Supt5/Supt6/Adrm1/Eapp/Nelfe/Polr2i/Eaf2/Setd2	transcription elongation
BP	GO:1902903	regulation of supramolecular fiber organization	49/1579	380/23355	1.05282e-05	0.00253592	0.00227187	Fhod1/Shank1/Baiap2l2/Rgcc/Prkn/Myo1c/Capg/Met/C9orf72/Sgk1/Epha1/Cdc42ep3/Synpo2l/Arhgef15/Atxn7/Gba2/Stmn1/Arhgap28/Dmtn/Capza1/Cotl1/Tmsb15b1/Tmsb4x/Hspg2/Eml2/Ppm1f/Ptger4/Mid1ip1/Tgfbr1/Id1/Cdc42ep1/Pfdn6/Tmod4/Arf6/Abl1/Arpc1a/Tubb4a/Drg1/Prex1/Mkks/Spef1/Nin/Inpp5k/Dyrk1a/Dbnl/Coro2b/Pak2/Abitram/Cdkn1b	actin filament organization
BP	GO:0110053	regulation of actin filament organization	37/1579	276/23355	5.34646e-05	0.00658208	0.00589673	Fhod1/Shank1/Baiap2l2/Rgcc/Prkn/Myo1c/Capg/Met/C9orf72/Epha1/Cdc42ep3/Synpo2l/Arhgef15/Gba2/Stmn1/Arhgap28/Dmtn/Capza1/Cotl1/Tmsb15b1/Tmsb4x/Ppm1f/Ptger4/Tgfbr1/Id1/Cdc42ep1/Tmod4/Arf6/Abl1/Arpc1a/Prex1/Mkks/Inpp5k/Dbnl/Coro2b/Pak2/Abitram	actin filament organization
BP	GO:0031109	microtubule polymerization or depolymerization	21/1579	122/23355	6.58862e-05	0.00730019	0.00654007	Met/Sgk1/Atxn7/Gba2/Stmn1/Tppp3/Stmn4/Eml2/Mid1ip1/Kif2c/Ska1/Ska3/Kif18b/Abl1/Tubb4a/Drg1/Spef1/Nin/Dyrk1a/Tubgcp2/Cdkn1b	actin filament organization
BP	GO:1904424	regulation of GTP binding	7/1579	19/23355	0.0001557	0.0134778	0.0120744	Met/C9orf72/Rap1gap/Stmn1/Arhgap28/Pbxip1/Eif2s1	actin filament organization
BP	GO:0032271	regulation of protein polymerization	31/1579	228/23355	0.000160755	0.0137013	0.0122746	Baiap2l2/Myo1c/Capg/Met/Sgk1/Cdc42ep3/Gba2/Stmn1/Arhgap28/Dmtn/Capza1/Tppp3/Cotl1/Tmsb15b1/Tmsb4x/Eml2/Cdc42ep1/Tmod4/Arf6/Hsp90aa1/Abl1/Arpc1a/Tubb4a/Drg1/Prex1/Mkks/Nin/Dyrk1a/Dbnl/Abitram/Cdkn1b	actin filament organization
BP	GO:0051258	protein polymerization	37/1579	295/23355	0.000212895	0.0167387	0.0149958	Baiap2l2/Prkn/Myo1c/Capg/Met/Sgk1/Cdc42ep3/Diaph1/Gba2/Stmn1/Arhgap28/Dmtn/Capza1/Tppp3/Cotl1/Tmsb15b1/Tmsb4x/Eml2/Mid1ip1/Cdc42ep1/Ube2c/Tmod4/Arf6/Hsp90aa1/Abl1/Chmp2a/Arpc1a/Tubb4a/Drg1/Prex1/Mkks/Nin/Dyrk1a/Dbnl/Tubgcp2/Abitram/Cdkn1b	actin filament organization
BP	GO:0032970	regulation of actin filament-based process	47/1579	411/23355	0.000296298	0.0197649	0.0177069	Fhod1/Shank1/Baiap2l2/Rgcc/Prkn/Csf1r/Myo1c/Capg/Met/Acta2/C9orf72/Fxyd1/Epha1/Cdc42ep3/Synpo2l/Epha5/Arhgef15/Gba2/Stmn1/Arhgap28/Dmtn/Capza1/Neb/Cotl1/Tmsb15b1/Fscn1/Tmsb4x/Rhobtb1/Ppm1f/Ptger4/Tgfbr1/Id1/Cdc42ep1/Tmod4/Arf6/Abl1/Arpc1a/Pdpn/Prex1/Mkks/Inpp5k/Gata4/Bst2/Dbnl/Coro2b/Pak2/Abitram	actin filament organization
BP	GO:0032886	regulation of microtubule-based process	32/1579	255/23355	0.000544929	0.0298902	0.0267779	Met/Sgk1/Diaph1/Atxn7/Gba2/Stmn1/Tex101/Stmn4/Plk2/Eml2/Rassf7/Mid1ip1/Ska1/Ska3/Stil/Xpo1/Nat10/Abl1/Chmp2a/Tubb4a/Drg1/Mkks/Spef1/Nin/Chmp1a/Plk1/Dyrk1a/Lamp1/Mark4/Atf5/Cdkn1b/Prkaa2	actin filament organization
BP	GO:0051017	actin filament bundle assembly	23/1579	169/23355	0.00105132	0.043792	0.0392323	Fhod1/Shank1/Baiap2l2/Rgcc/Prkn/Met/Epha1/Synpo2l/Arhgef15/Stmn1/Arhgap28/Dmtn/Fscn1/Espnl/Ppm1f/Ptger4/Tgfbr1/Id1/Abl1/Mkks/Inpp5k/Coro2b/Pak2	actin filament organization
BP	GO:0007264	small GTPase mediated signal transduction	47/1579	439/23355	0.00123807	0.046344	0.0415185	Fgd3/Ralb/Prag1/Arhgef4/Arhgap26/Dennd4a/Itsn1/Met/Iqsec3/Bcl6/Sipa1/Vav1/Kif14/Amot/Madd/Cdc42ep3/Rap1gap/Synpo2l/Ralgps1/Notch1/Plekhg3/Arhgef15/Usp8/Stmn1/Arhgap28/Arhgef25/Plk2/Rgl3/Jun/Rhobtb1/Plcd4/Rhou/Hmox1/Cdc42ep1/Mapkapk5/Cbl/Cyth2/Trim28/Arf6/Abl1/Pdpn/Arhgap12/Prex1/Flot1/Erbin/Dbnl/Adgrg1	actin filament organization
BP	GO:0010639	negative regulation of organelle organization	40/1579	359/23355	0.00132083	0.0491101	0.0439966	Shank1/Bmp4/Prkn/Limk2/Pinx1/Capg/Met/Pot1a/Sgk1/Atxn7/Stmn1/Arhgap28/Atrx/Dmtn/Capza1/Ppif/Tmsb15b1/Pif1/Tmsb4x/Eml2/Mid1ip1/Exosc10/Tmod4/Becn1/Nat10/Terf1/Prelid1/Tubb4a/Ndc80/Cdt1/Mkks/Spef1/Bnip3/Plk1/Inpp5k/Dyrk1a/Nme6/Coro2b/Akt1/Pak2	actin filament organization
BP	GO:0043254	regulation of protein-containing complex assembly	47/1579	441/23355	0.00135978	0.0492367	0.04411	Ralb/Baiap2l2/Myo1c/Capg/Met/Sgk1/Isl1/Kif14/Cdc42ep3/Gba2/Stmn1/Arhgap28/Dmtn/Capza1/Tppp3/Cotl1/Tmsb15b1/Fscn1/Tmsb4x/Eml2/Ptger4/Cdc42ep1/Tmod4/Arf6/Eif4g1/Hsp90aa1/Terf1/Abl1/Vps11/Arpc1a/Stub1/Tubb4a/Drg1/Ncln/Cdt1/Prex1/Mkks/Nin/Tfip11/Napa/Dyrk1a/Park7/Pih1d1/Dbnl/Abitram/Psmc2/Cdkn1b	actin filament organization
