# Supplementary material for: The impact of selective HDAC inhibitors on the transcriptome of early mouse embryos
Source: BMC Genomics. 2024 Feb 5;25:143. doi: 10.1186/s12864-024-10029-3 (PMC10840191; doi:10.1186/s12864-024-10029-3)
Supplement: Supplementary file 12 — Supplementary Material 12 [file 12864_2024_10029_MOESM12_ESM.xlsx]

## Sheet: Table 7
Table S7. GO enrichment analysis results using DEGs of T247 group.
ONTOLOGY	ID	Description	GeneRatio	BgRatio	pvalue	p.adjust	qvalue	geneID	Annotation
BP	GO:0061512	protein localization to cilium	6/269	66/23355	0.000112459	0.0101643	0.00855457	Atp6v1d/Bbs4/Ccdc66/Ift122/Gga1/Spata7	not categorized
BP	GO:0032922	circadian regulation of gene expression	6/269	70/23355	0.000156177	0.0126298	0.0106295	Hnrnpu/Sirt1/Nr1d1/Kdm2a/Gfpt1/Rbm4	not categorized
BP	GO:0034660	ncRNA metabolic process	15/269	445/23355	0.000220632	0.015019	0.0126404	Eif6/Snu13/Srfbp1/Pes1/Rbm7/Ints12/Sbds/Larp7/Kars/Dus1l/Nvl/Dgcr8/Eri3/Hnrnpa2b1/Rrp8	not categorized
BP	GO:0006457	protein folding	8/269	158/23355	0.000507726	0.0232872	0.0195991	Sdf2/Hsp90ab1/Sgta/Pfdn2/Ppil2/Trap1/Ptges3l/Cwc27	not categorized
BP	GO:0046548	retinal rod cell development	3/269	15/23355	0.000620506	0.025782	0.0216988	Bbs4/Rpgrip1/Ccdc66	not categorized
BP	GO:0006103	2-oxoglutarate metabolic process	3/269	16/23355	0.000757218	0.0285952	0.0240664	Got2/Ogdh/Dlst	not categorized
BP	GO:0042180	cellular ketone metabolic process	9/269	212/23355	0.000823245	0.0294166	0.0247578	Eif6/Akr1a1/Sirt1/Nr1d1/Nmt1/Bmp6/Rgn/Akr7a5/Sirt4	not categorized
BP	GO:0022029	telencephalon cell migration	5/269	68/23355	0.00112677	0.0346256	0.0291418	Pafah1b1/Psen1/Ogdh/Nrg1/Cul5	not categorized
BP	GO:0002065	columnar/cuboidal epithelial cell differentiation	6/269	104/23355	0.00130593	0.0382202	0.0321671	Rxra/Kdm2a/Tmem231/Bmp6/Rbm4/Yipf6	not categorized
BP	GO:0021885	forebrain cell migration	5/269	71/23355	0.00136858	0.0393052	0.0330802	Pafah1b1/Psen1/Ogdh/Nrg1/Cul5	not categorized
BP	GO:0044321	response to leptin	3/269	20/23355	0.00148988	0.0408787	0.0344045	Sirt1/Nr1d1/Bbs4	not categorized
BP	GO:0031507	heterochromatin assembly	4/269	44/23355	0.00162662	0.0430914	0.0362668	Sirt1/Mbd3/Mbd2/Rrp8	not categorized
BP	GO:0071103	DNA conformation change	9/269	239/23355	0.00189096	0.0476306	0.0400871	Sirt1/Mcm7/Mbd3/Mbd2/Trp53/H1f8/Hnrnpa2b1/Rrp8/Nusap1	not categorized
BP	GO:0022613	ribonucleoprotein complex biogenesis	19/269	408/23355	3.07102e-07	7.86437e-05	6.61886e-05	Eif6/Clns1a/Snu13/Srfbp1/Hsp90ab1/Noc4l/Pes1/Eif4b/Ppan/Sbds/Eral1/Khdc4/Celf1/Usp39/Nvl/Eri3/Srpk1/Rrp8/Eif3a	ribonucleoprotein complex biogenesis
BP	GO:0022618	ribonucleoprotein complex assembly	12/269	171/23355	7.40974e-07	0.000162644	0.000136885	Eif6/Clns1a/Snu13/Hsp90ab1/Eif4b/Ppan/Eral1/Khdc4/Celf1/Usp39/Srpk1/Eif3a	ribonucleoprotein complex biogenesis
BP	GO:0071826	ribonucleoprotein complex subunit organization	12/269	178/23355	1.1347e-06	0.000232462	0.000195646	Eif6/Clns1a/Snu13/Hsp90ab1/Eif4b/Ppan/Eral1/Khdc4/Celf1/Usp39/Srpk1/Eif3a	ribonucleoprotein complex biogenesis
BP	GO:0009895	negative regulation of catabolic process	18/269	310/23355	2.36703e-08	2.00643e-05	1.68866e-05	Hnrnpu/Eif3h/Hnrnpc/Usp19/Hsp90ab1/Snx3/Sgta/Rnf41/Smad3/Psen1/Trp53/Kdm4a/Rgn/Foxk1/Alad/Npc1/Nrg1/Tardbp	protein catabolic process
BP	GO:0031330	negative regulation of cellular catabolic process	15/269	246/23355	1.90552e-07	5.32332e-05	4.48024e-05	Hnrnpu/Eif3h/Hnrnpc/Usp19/Hsp90ab1/Sgta/Rnf41/Psen1/Trp53/Kdm4a/Rgn/Foxk1/Alad/Npc1/Tardbp	protein catabolic process
BP	GO:0010498	proteasomal protein catabolic process	19/269	475/23355	2.94874e-06	0.000533028	0.00044861	Eif3h/Sdf2/Ubxn6/Sirt1/Psmc5/Psmd6/Nr1d1/Usp19/Hsp90ab1/Sgta/Fbxw5/Rnf41/Ubqln1/Psen1/Fbxw8/Alad/Dvl1/Cul5/Aup1	protein catabolic process
BP	GO:0031647	regulation of protein stability	13/269	292/23355	3.73742e-05	0.00425374	0.00358006	Sirt1/Nr1d1/Usp19/Hsp90ab1/Cog7/Smad3/Tbrg1/Trp53/Naa15/Pfn1/Cog3/Dvl1/Tardbp	protein catabolic process
BP	GO:0050821	protein stabilization	10/269	181/23355	4.99796e-05	0.00495443	0.00416978	Usp19/Hsp90ab1/Cog7/Smad3/Tbrg1/Trp53/Naa15/Pfn1/Cog3/Dvl1	protein catabolic process
BP	GO:0016032	viral process	13/269	322/23355	0.0001008	0.00938665	0.00790004	Hsp90ab1/Snx3/Stau1/Rxra/Pias4/Larp7/Trp53/Pfn1/Srpk1/Npc1/Tardbp/Eif3a/Ly6e	protein catabolic process
BP	GO:1903051	negative regulation of proteolysis involved in cellular protein catabolic process	6/269	67/23355	0.000122341	0.0107416	0.00904037	Eif3h/Usp19/Hsp90ab1/Sgta/Psen1/Alad	protein catabolic process
BP	GO:1903050	regulation of proteolysis involved in cellular protein catabolic process	10/269	214/23355	0.000199391	0.015019	0.0126404	Eif3h/Usp19/Hsp90ab1/Sgta/Ubqln1/Psen1/Fbxw8/Rgn/Alad/Dvl1	protein catabolic process
BP	GO:0034504	protein localization to nucleus	12/269	301/23355	0.000208566	0.015019	0.0126404	Hnrnpu/Sirt1/Hsp90ab1/Bbs4/Psen1/Larp7/Cse1l/Tbrg1/Trp53/Nvl/Dvl1/Tardbp	protein catabolic process
BP	GO:0044403	biological process involved in symbiotic interaction	13/269	390/23355	0.000637629	0.025782	0.0216988	Hsp90ab1/Snx3/Stau1/Rxra/Pias4/Larp7/Trp53/Pfn1/Srpk1/Npc1/Tardbp/Eif3a/Ly6e	protein catabolic process
BP	GO:0008380	RNA splicing	19/269	393/23355	1.72942e-07	5.31451e-05	4.47283e-05	Hnrnpu/Cdk12/Clns1a/Snu13/Hnrnpc/Dazap1/Rbm19/Rbm7/Larp7/Khdc4/Celf1/Usp39/Rbm4/Hnrnpa2b1/Srpk1/Prpf40a/Hnrnpl/Tardbp/Eftud2	RNA splicing
BP	GO:1903311	regulation of mRNA metabolic process	13/269	259/23355	1.06178e-05	0.00171728	0.00144531	Hnrnpu/Hnrnpc/Upf1/Dazap1/Rbm7/Myef2/Larp7/Celf1/Rbm4/Hnrnpa2b1/Srpk1/Hnrnpl/Tardbp	RNA splicing
BP	GO:0048024	regulation of mRNA splicing, via spliceosome	8/269	107/23355	3.40124e-05	0.00402	0.00338333	Hnrnpu/Dazap1/Rbm7/Larp7/Celf1/Rbm4/Hnrnpa2b1/Hnrnpl	RNA splicing
BP	GO:0043484	regulation of RNA splicing	9/269	151/23355	6.63274e-05	0.0063695	0.00536073	Hnrnpu/Cdk12/Dazap1/Rbm7/Larp7/Celf1/Rbm4/Hnrnpa2b1/Hnrnpl	RNA splicing
BP	GO:0006413	translational initiation	8/269	104/23355	2.76871e-05	0.0034033	0.0028643	Eif6/Eif3h/Rxra/Eif4b/Eif2b3/Paip2/Rbm4/Eif3a	cytoplasmic translational initiation
BP	GO:0002183	cytoplasmic translational initiation	4/269	25/23355	0.000179919	0.0141767	0.0119315	Eif4b/Eif2b3/Rbm4/Eif3a	cytoplasmic translational initiation
BP	GO:0006417	regulation of translation	13/269	350/23355	0.0002288	0.015019	0.0126404	Eif6/Upf1/Uqcc2/Slc35a4/Rxra/Upf3a/Celf1/Paip2/Dapk3/Trap1/Rbm4/Hnrnpl/Tardbp	cytoplasmic translational initiation
BP	GO:0034248	regulation of cellular amide metabolic process	14/269	409/23355	0.000305169	0.0168908	0.0142157	Eif6/Upf1/Uqcc2/Slc35a4/Rxra/Upf3a/Celf1/Trp53/Paip2/Dapk3/Trap1/Rbm4/Hnrnpl/Tardbp	cytoplasmic translational initiation
BP	GO:0006914	autophagy	20/269	426/23355	1.30513e-07	4.72624e-05	3.97772e-05	Ubxn6/Sirt1/Nprl2/Kat8/Rnf41/Dhrsx/Nrbf2/Gpr137b/Ubqln1/Atg3/Zfyve1/Psen1/Trp53/Kdm4a/Epg5/Foxk1/Nprl3/Npc1/Tbc1d12/Aup1	autophagy
BP	GO:0061919	process utilizing autophagic mechanism	20/269	426/23355	1.30513e-07	4.72624e-05	3.97772e-05	Ubxn6/Sirt1/Nprl2/Kat8/Rnf41/Dhrsx/Nrbf2/Gpr137b/Ubqln1/Atg3/Zfyve1/Psen1/Trp53/Kdm4a/Epg5/Foxk1/Nprl3/Npc1/Tbc1d12/Aup1	autophagy
BP	GO:0009991	response to extracellular stimulus	14/269	380/23355	0.00014386	0.012228	0.0102914	Sirt1/Nprl2/Ppan/Bbs4/Zfyve1/Rmi1/Trp53/Bmp6/Prl2c1/Foxk1/Alad/Nprl3/Hnrnpl/Rrp8	autophagy
BP	GO:0031667	response to nutrient levels	12/269	348/23355	0.000763034	0.0285952	0.0240664	Sirt1/Nprl2/Bbs4/Zfyve1/Rmi1/Trp53/Prl2c1/Foxk1/Alad/Nprl3/Hnrnpl/Rrp8	autophagy
BP	GO:0022411	cellular component disassembly	12/269	385/23355	0.00180068	0.0457312	0.0384886	Upf1/Tpx2/Rnf41/Pafah1b1/Ubqln1/Atg3/Trp53/Epg5/Mrpl58/Smarcc2/Nrg1/Kif9	autophagy
BP	GO:0000723	telomere maintenance	9/269	124/23355	1.39684e-05	0.00195113	0.00164212	Hnrnpu/Hnrnpc/Upf1/Hsp90ab1/Nek2/Dna2/Smg6/Hnrnpa2b1/Map2k7	telomere maintenance
BP	GO:0032200	telomere organization	9/269	126/23355	1.58894e-05	0.00212296	0.00178674	Hnrnpu/Hnrnpc/Upf1/Hsp90ab1/Nek2/Dna2/Smg6/Hnrnpa2b1/Map2k7	telomere maintenance
BP	GO:0032204	regulation of telomere maintenance	7/269	81/23355	4.18223e-05	0.00459	0.00386306	Hnrnpu/Hnrnpc/Upf1/Nek2/Smg6/Hnrnpa2b1/Map2k7	telomere maintenance
BP	GO:0033044	regulation of chromosome organization	11/269	288/23355	0.000545407	0.0242904	0.0204434	Hnrnpu/Ube2n/Sirt1/Hnrnpc/Upf1/Nek2/Kdm2a/Trp53/Smg6/Hnrnpa2b1/Map2k7	telomere maintenance
BP	GO:0006278	RNA-dependent DNA biosynthetic process	5/269	60/23355	0.000636079	0.025782	0.0216988	Hnrnpu/Hnrnpc/Hsp90ab1/Nek2/Map2k7	telomere maintenance
BP	GO:0060249	anatomical structure homeostasis	13/269	426/23355	0.00142054	0.0399995	0.0336646	Hnrnpu/Hnrnpc/Upf1/Hsp90ab1/Nek2/Dna2/Gpr137b/Bbs4/Gnas/Smg6/Hnrnpa2b1/Map2k7/Spata7	telomere maintenance
BP	GO:0006486	protein glycosylation	9/269	193/23355	0.000419615	0.0210097	0.0176823	Sdf2/Cog7/Alg12/Psen1/Gfpt1/Srd5a3/Tet3/Cog3/Npc1	protein glycosylation
BP	GO:0070085	glycosylation	9/269	212/23355	0.000823245	0.0294166	0.0247578	Sdf2/Cog7/Alg12/Psen1/Gfpt1/Srd5a3/Tet3/Cog3/Npc1	protein glycosylation
BP	GO:0006890	retrograde vesicle-mediated transport, Golgi to endoplasmic reticulum	4/269	45/23355	0.00176934	0.0453098	0.0381339	Cog7/Ergic1/Cope/Cog3	protein glycosylation
BP	GO:1902850	microtubule cytoskeleton organization involved in mitosis	9/269	145/23355	4.83868e-05	0.00495443	0.00416978	Prc1/Hnrnpu/Tpx2/Nek2/Pafah1b1/Sbds/Fsd1/Spice1/Nusap1	mitotic spindle organization
BP	GO:0007052	mitotic spindle organization	7/269	118/23355	0.000442157	0.0215674	0.0181517	Prc1/Hnrnpu/Tpx2/Nek2/Sbds/Fsd1/Spice1	mitotic spindle organization
BP	GO:0051052	regulation of DNA metabolic process	19/269	379/23355	9.85795e-08	4.72624e-05	3.97772e-05	Hnrnpu/Ube2n/Sirt1/Hnrnpc/Upf1/Hsp90ab1/Nek2/Mrnip/Gfer/Trp53bp1/Trp53/Smg6/Rfc2/Rgn/Nvl/Pfn1/H1f8/Hnrnpa2b1/Map2k7	DNA biosynthetic process
BP	GO:2000278	regulation of DNA biosynthetic process	11/269	119/23355	1.3565e-07	4.72624e-05	3.97772e-05	Hnrnpu/Hnrnpc/Hsp90ab1/Nek2/Gfer/Trp53/Rfc2/Rgn/Nvl/Hnrnpa2b1/Map2k7	DNA biosynthetic process
BP	GO:0071897	DNA biosynthetic process	12/269	170/23355	6.96017e-07	0.000162644	0.000136885	Hnrnpu/Sirt1/Hnrnpc/Hsp90ab1/Nek2/Gfer/Trp53/Rfc2/Rgn/Nvl/Hnrnpa2b1/Map2k7	DNA biosynthetic process
BP	GO:0051972	regulation of telomerase activity	6/269	48/23355	1.80588e-05	0.00231228	0.00194608	Hsp90ab1/Nek2/Trp53/Nvl/Hnrnpa2b1/Map2k7	DNA biosynthetic process
BP	GO:0043543	protein acylation	10/269	238/23355	0.000464068	0.0222825	0.0187535	Brd1/Sirt1/Mbd3/Nmt1/Kat8/Naa15/Ogdh/Brpf3/Dlst/Supt3	histone acylation
BP	GO:0044154	histone H3-K14 acetylation	3/269	16/23355	0.000757218	0.0285952	0.0240664	Brd1/Sirt1/Brpf3	histone acylation
BP	GO:0016570	histone modification	14/269	450/23355	0.000782574	0.0288463	0.0242778	Ube2n/Brd1/Sirt1/Mbd3/Pcgf6/Kat8/Kdm2a/Dppa2/Uhrf1/Trp53/Kdm4a/Brpf3/Supt3/Tet3	histone acylation
BP	GO:0043467	regulation of generation of precursor metabolites and energy	8/269	138/23355	0.000203862	0.015019	0.0126404	Eif6/Gadd45gip1/Uqcc2/Psen1/Gfpt1/Trp53/Trap1/Slc25a23	generation of precursor metabolites/energy
BP	GO:0006091	generation of precursor metabolites and energy	14/269	404/23355	0.00026953	0.0162405	0.0136684	Eif6/Gadd45gip1/Nr1d1/Uqcc2/Gnas/Psen1/Gfpt1/Trp53/Suclg1/Trap1/Ogdh/Dlst/Foxk1/Slc25a23	generation of precursor metabolites/energy
BP	GO:0006734	NADH metabolic process	4/269	31/23355	0.000423885	0.0210097	0.0176823	Trp53/Ogdh/Dlst/Foxk1	generation of precursor metabolites/energy
BP	GO:1903578	regulation of ATP metabolic process	6/269	92/23355	0.000688108	0.0271097	0.0228162	Eif6/Gadd45gip1/Uqcc2/Psen1/Trp53/Slc25a23	generation of precursor metabolites/energy
BP	GO:0098935	dendritic transport	3/269	12/23355	0.000307804	0.0168908	0.0142157	Hnrnpu/Stau1/Kif17	microtubule based protein transport
BP	GO:0001843	neural tube closure	7/269	113/23355	0.000340022	0.0182124	0.015328	Kif20b/Kdm2a/Bbs4/Ift122/Pfn1/Cluap1/Dvl1	microtubule based protein transport
BP	GO:0098840	protein transport along microtubule	5/269	65/23355	0.000918147	0.0310051	0.0260947	Hnrnpu/Stau1/Ift122/Kif17/Cluap1	microtubule based protein transport
BP	GO:0099118	microtubule-based protein transport	5/269	65/23355	0.000918147	0.0310051	0.0260947	Hnrnpu/Stau1/Ift122/Kif17/Cluap1	microtubule based protein transport
BP	GO:0035372	protein localization to microtubule	3/269	19/23355	0.00127722	0.0377393	0.0317623	Hnrnpu/Kif20b/Dvl1	microtubule based protein transport
