# Supplementary material for: The impact of selective HDAC inhibitors on the transcriptome of early mouse embryos
Source: BMC Genomics. 2024 Feb 5;25:143. doi: 10.1186/s12864-024-10029-3 (PMC10840191; doi:10.1186/s12864-024-10029-3)
Supplement: Supplementary file 13 — Supplementary Material 13 [file 12864_2024_10029_MOESM13_ESM.xlsx]

## Sheet: Table S8
Table S8. GO enrichment analysis results using DEGs of MGCD0103 group.
ONTOLOGY	ID	Description	GeneRatio	BgRatio	pvalue	p.adjust	qvalue	geneID	Annotation
BP	GO:0097428	protein maturation by iron-sulfur cluster transfer	6/1755	14/23355	0.000316327	0.00832327	0.00739207	LTO1/Cisd3/Mms19/Glrx3/Ciao2b/Yae1d1	not categorized
BP	GO:0034248	regulation of cellular amide metabolic process	50/1755	409/23355	0.00046201	0.010841	0.00962808	Ncbp1/Syncrip/Ppp1r15b/Nsun5/Trmt10c/Rps9/Dhx9/Prkdc/Pgam1/Rps3a1/Trub2/Ppp1r15a/Serp1/Casc3/Rtn4/Aars/Pa2g4/Rpl26/Poldip3/Mettl5/Shmt1/Tigar/Rpl38/Larp1/Eif2b5/Tmed2/Pin1/Rpl5/Rplp1/Mknk2/Apoe/Rpusd3/Trim71/Rps3/Cpeb3/Ddx39b/Gemin5/Eif2ak3/Eif4ebp1/Nck2/Plxnb2/Sphk1/Dnd1/Pld1/Dph6/Picalm/Mettl3/Eif2ak4/Cyfip1/Ltn1	not categorized
BP	GO:0044068	modulation by symbiont of host cellular process	6/1755	15/23355	0.000493757	0.0113817	0.0101084	Tnip1/Ulk2/Ulk1/Bcl2l11/Bcl2l1/Eif2ak4	not categorized
BP	GO:0019081	viral translation	6/1755	16/23355	0.000739957	0.0157139	0.0139558	Mcts1/Dhx9/Denr/Eif3g/Eif3l/Eif2ak4	not categorized
BP	GO:0045927	positive regulation of growth	38/1755	312/23355	0.00222737	0.0380204	0.0337668	Ncbp1/Parp2/Prkdc/Zpr1/Serp1/Rtn4/Cdk1/Pim1/Cep43/Hdgfl2/Sox15/Fdps/Pin1/Tnfrsf12a/Mul1/Apoe/Acsl4/Brat1/Atp5g1/Ddx39b/Slc9a1/Sema4d/Rptor/Ezr/Dnph1/Sphk1/Psmd10/Picalm/Armc10/Kdm2b/Wfs1/Ccnb1/Plaa/Nedd4l/Pls1/Sdcbp/Cyfip1/Itsn2	not categorized
BP	GO:0043473	pigmentation	17/1755	106/23355	0.00230974	0.0390556	0.0346861	Hps5/Rab1a/Cd63/Recql4/Vhl/Arcn1/Mreg/Pmel/Pomc/Cdh3/Hps6/Atp6ap2/Eda/Cited1/Bcl2l11/Rab29/Shroom2	not categorized
BP	GO:0070936	protein K48-linked ubiquitination	12/1755	64/23355	0.00262826	0.0433543	0.0385039	Rnf6/Topors/Arih2/Rnf216/Ube2e1/Ube2h/Rbx1/Rnf34/Hace1/Nedd4l/Rffl/Rnf5	not categorized
BP	GO:0043248	proteasome assembly	5/1755	14/23355	0.00268283	0.0439854	0.0390643	Psmg2/Psmd13/Psmd5/Psmd10/Psmd9	not categorized
BP	GO:0044403	biological process involved in symbiotic interaction	45/1755	390/23355	0.00273804	0.0447545	0.0397475	Mcts1/Rab5a/Tcp1/Thoc5/P4hb/Dhx9/Vcp/Rab1a/Pglyrp1/Hspa8/Pabpc1/Denr/Hdac1/Vps16/Gpx1/Larp1/Ctsb/Zc3hav1/Trim8/Isg20/Eif3g/Tnip1/Trim6/Mvb12a/Apoe/Ulk2/Nectin1/Pomc/Camp/Ulk1/Ddx39b/Rab43/Slc20a2/Eif3l/Fbln1/Bcl2l11/Rab29/Tyro3/Bcl2l1/Adar/Smarcb1/Ddb1/Pdcd6ip/Top2b/Eif2ak4	not categorized
BP	GO:0032781	positive regulation of ATPase activity	9/1755	41/23355	0.00290393	0.0466185	0.0414029	Tor1aip1/Dhx9/Ssbp1/Tor1aip2/Zc3hav1/Dnajb11/Tpm1/Dnajc9/Dnajb1	not categorized
BP	GO:0022613	ribonucleoprotein complex biogenesis	128/1755	408/23355	1.76702e-46	9.53131e-43	8.46496e-43	Znhit3/Fbl/Ncbp1/Nop58/Coil/Rpl24/Pak1ip1/Zfp622/Rps25/Mcts1/Ddx31/Nsun5/Ddx51/Srsf6/Rpl6/Pdcd11/Rps27/Prpf3/Znhit6/Nop14/Nop2/Rps15/Nop53/Dimt1/Ltv1/Mak16/Dhx9/Prkdc/Wdr3/Rpl23a/Rpl35/Rpf2/Rbm5/Lsg1/Ebna1bp2/Utp11/Wdr74/Rps8/Rps6/Ddx18/Mtrex/Krr1/Rrp9/Ddx52/Tsr3/Rpl10l/Ddx20/Denr/Glul/Tsr1/Mybbp1a/Rpl7l1/Wdr46/LTO1/Ddx47/Rps7/Nhp2/Pa2g4/Snrpc/Rpl26/Ercc2/Cpsf6/Ddx27/Rps5/Ddx54/Mettl5/Kri1/Rrp12/…	ribonucleoprotein complex biogenesis
BP	GO:0034470	ncRNA processing	110/1755	355/23355	1.84412e-39	4.97358e-36	4.41714e-36	Znhit3/Elp6/Fbl/Rps25/Nsun5/Ddx51/Pdcd11/Znhit6/Nop14/Nop2/Rps15/Nop53/Trmt10c/Dimt1/Mak16/Prkdc/Wdr3/Rpl35/Rpf2/Ebna1bp2/Utp11/Wdr74/Rps8/Rps6/Ddx18/Trub2/Mtrex/Krr1/Rrp9/Ctu1/Ddx52/Tsr3/Tsr1/Rpl7l1/Wdr46/Ddx47/Rps7/Aars/Nhp2/Pa2g4/Rpl26/Ercc2/Qtrt1/Lcmt2/Ddx27/Mocs3/Ddx54/Mettl5/Kri1/Rrp12/Prorp/Dis3/Mettl1/Dus3l/Rpl7/Rps17/Las1l/Exosc6/Urm1/Wdr12/Isg20/Pusl1/Esf1/Emg1/Rps19/Rpl10a/Riok2/Rps24/…	ribonucleoprotein complex biogenesis
BP	GO:0042254	ribosome biogenesis	98/1755	294/23355	2.7889e-38	5.01444e-35	4.45343e-35	Znhit3/Fbl/Nop58/Rpl24/Pak1ip1/Zfp622/Rps25/Ddx31/Nsun5/Ddx51/Rpl6/Pdcd11/Rps27/Znhit6/Nop14/Nop2/Rps15/Nop53/Dimt1/Ltv1/Mak16/Prkdc/Wdr3/Rpl23a/Rpl35/Rpf2/Lsg1/Ebna1bp2/Utp11/Wdr74/Rps8/Rps6/Ddx18/Mtrex/Krr1/Rrp9/Ddx52/Tsr3/Rpl10l/Glul/Tsr1/Mybbp1a/Rpl7l1/Wdr46/LTO1/Ddx47/Rps7/Nhp2/Pa2g4/Rpl26/Ercc2/Ddx27/Rps5/Ddx54/Mettl5/Kri1/Rrp12/Surf6/Mrps7/Dis3/Rpl7/Rpl38/Nmd3/Rps17/Las1l/Exosc6/Wdr12/Isg2…	ribonucleoprotein complex biogenesis
BP	GO:0034660	ncRNA metabolic process	119/1755	445/23355	1.33414e-35	1.79909e-32	1.59781e-32	Znhit3/Elp6/Fbl/Rps25/Nsun5/Ddx51/Pdcd11/Znhit6/Nop14/Nop2/Rps15/Nop53/Trmt10c/Dimt1/Mak16/Prkdc/Wdr3/Rpl35/Rpf2/Ebna1bp2/Utp11/Wdr74/Rps8/Rps6/Ddx18/Trub2/Mtrex/Krr1/Rrp9/Ctu1/Ddx52/Tsr3/Tsr1/Rpl7l1/Wdr46/Ddx47/Rps7/Aars/Nhp2/Pa2g4/Rpl26/Ercc2/Qtrt1/Lcmt2/Ddx27/Mocs3/Ddx54/Mettl5/Kri1/Rrp12/Prorp/Dis3/Mettl1/Dus3l/Mars1/Rpl7/Rps17/Las1l/Exosc6/Urm1/Wdr12/Isg20/Pusl1/Esf1/Emg1/Rps19/Rpl10a/Riok2/…	ribonucleoprotein complex biogenesis
BP	GO:0071826	ribonucleoprotein complex subunit organization	55/1755	178/23355	2.89598e-20	2.23156e-17	1.98189e-17	Znhit3/Ncbp1/Coil/Rpl24/Rps25/Mcts1/Srsf6/Rpl6/Rps27/Prpf3/Znhit6/Nop2/Rps15/Nop53/Dhx9/Prkdc/Vcp/Rpl23a/Rpf2/Rbm5/Rpl10l/Ddx20/Denr/Snrpc/Cpsf6/Rps5/Mrps7/Sf3a3/Puf60/Rpl38/Rbmx/Snrpd2/Rbmxl1/Rps19/Mcts2/Bop1/Snrpb/Xab2/Rpsa/Rpl5/Rpl11/Lsm4/Ddx39b/Gemin5/Pwp2/Traf7/Gcfc2/Adar/Snrpf/Snrpe/Gemin8/Prpf18/Crnkl1/Zfand1/Snrpd3	ribonucleoprotein complex biogenesis
BP	GO:0009451	RNA modification	34/1755	142/23355	1.01596e-09	2.49095e-07	2.21227e-07	Elp6/Fbl/Nsun5/Cbll1/Nop2/Trmt10c/Dimt1/Trub2/Ctu1/Tsr3/Rbm15/Aars/Nhp2/Qtrt1/Lcmt2/Mocs3/Mettl5/Mettl1/Urm1/Pusl1/Emg1/Dnajb11/Pus1/Rpusd3/Trmt61a/Elp1/Ctu2/Trmt9b/Adar/Trmt112/Trdmt1/Mettl3/Cmtr2/Elp3	ribonucleoprotein complex biogenesis
BP	GO:0000470	maturation of LSU-rRNA	14/1755	30/23355	8.01855e-09	1.60193e-06	1.42271e-06	Znhit3/Znhit6/Nop2/Mak16/Rpl35/Rpf2/Ddx18/Rpl7l1/Nhp2/Rpl7/Las1l/Wdr12/Rpl10a/Bop1	ribonucleoprotein complex biogenesis
BP	GO:0002098	tRNA wobble uridine modification	8/1755	17/23355	1.31369e-05	0.000805234	0.000715146	Elp6/Ctu1/Mocs3/Urm1/Elp1/Ctu2/Trmt9b/Elp3	ribonucleoprotein complex biogenesis
BP	GO:0010498	proteasomal protein catabolic process	80/1755	475/23355	6.83182e-12	2.41564e-09	2.14539e-09	Sumo2/Ppp2cb/Nop53/Bag5/Vcp/Psmd12/Psmb7/Gabarapl2/Topors/Dnajb9/Fbxw11/Zfand2a/Ubr3/Usp5/Psmb5/Cul3/Selenos/Rmnd5b/Ccnf/Ogt/Gpx1/Psmd14/Psma3/Ddrgk1/Trib3/Ddit3/Spopfm2/Arih2/Tbl1x/Fbxl18/Vhl/Fbxl12/Erlin1/Styx/Sdf2l1/Apoe/Rpl11/Psmb1/Trim71/Pkd1/Caml/Ate1/Smarcc1/Ufd1/Plk3/Hspbp1/Tdpoz2/Gipc1/Faf2/Dnajb14/Eif2ak3/Fbxo31/Klhl15/Cdc26/Fbxo27/Rnf216/Zer1/Rcn3/Tmtc3/Siah1b/Ophn1/E330034G19Rik/Dmac2…	protein catabolic process
BP	GO:0042176	regulation of protein catabolic process	62/1755	390/23355	1.54704e-08	2.98026e-06	2.64683e-06	Sumo2/Ctsa/Rpl23/Nop53/Bag5/Vcp/Rhbdd3/Gabarapl2/Pttg1ip/Rps7/Odc1/Zfand2a/Usp5/Atraid/Ogt/Gpx1/Psmd14/Ddrgk1/Trib3/Arih2/Atpif1/Vhl/Styx/Pin1/Rpl5/Chek2/Dysf/Apoe/Rpl11/Pkd1/Ldlr/Caml/Smarcc1/Plekhg5/Plk3/Hspbp1/Apc/Sgsm3/Gipc1/Ccdc22/Apc2/Fam83d/Rilp/Ezr/Zer1/Flna/Tmtc3/Nkd1/Ophn1/E330034G19Rik/Ddb1/Psmd10/Fmn2/Mad2l1/Tiparp/Sf3b3/Hace1/Nedd4l/Arntl/Sdcbp/Trim40/Serpinb1a	protein catabolic process
BP	GO:2001020	regulation of response to DNA damage stimulus	40/1755	221/23355	1.74737e-07	2.19194e-05	1.94671e-05	Thoc5/Dhx9/Cdk9/Prkdc/Pttg1ip/Senp2/Rpl26/Mtch2/Terf2ip/Rad9a/Tigar/Wrap53/Fbxo5/Polq/Cdkn2d/Rad51ap1/Sirt7/Pagr1a/Chek2/Mms19/Rps3/Pmaip1/Ddx39b/Klhl15/Rpa2/Hmgb1/Bcl2l1/Fbh1/Spidr/Ogg1/Psmd10/Fmn2/Ddx11/Top2b/Bclaf1/Nsmce1/Actr2/Fancb/Abraxas1/Ooep	protein catabolic process
BP	GO:1903320	regulation of protein modification by small protein conjugation or removal	42/1755	240/23355	2.27939e-07	2.67283e-05	2.3738e-05	Sumo2/Rpl23/Nop53/Cdk9/Bag5/Vcp/Topors/Pttg1ip/Rps7/Senp2/Cul3/Ogt/Fbxo5/Trib3/Wdr70/Tnip1/Dnaja1/Bcl10/Pin1/Sirt7/Rpl5/Tollip/Mul1/Dysf/Rpl11/Ube2l3/Prr7/Caml/Rps3/Washc1/Fam107a/Hspbp1/Fgfr3/Sphk1/Traf7/Psmd10/Mad2l1/Wfs1/Plaa/Dcun1d4/Tank/Birc3	protein catabolic process
BP	GO:0072331	signal transduction by p53 class mediator	28/1755	135/23355	7.27694e-07	7.40601e-05	6.57743e-05	Pak1ip1/Hipk1/Rpl23/Jmy/Nop2/Nop53/Rpf2/Topors/Pttg1ip/Mybbp1a/Rps7/Ddit4/Senp2/Rpl26/Bop1/Rpl5/Chek2/Rpl11/Pidd1/Pmaip1/Wwox/Tmem109/Psmd10/Armc10/Usp28/Rnf34/Rffl/Ppm1d	protein catabolic process
BP	GO:0031647	regulation of protein stability	46/1755	292/23355	1.39167e-06	0.000131696	0.000116962	Cct6a/Ctsa/Rpl23/Tcp1/Nop53/Bag5/Prkdc/Crtap/Hspa8/Rtn4/Cct4/Rps7/Fbxw11/Senp2/Pim1/Cul3/Tada2a/Lamp2/Ddrgk1/Tbl1x/Pin1/Rpl5/Chek2/Wdr81/Mul1/Rpl11/Telo2/Bag1/Caml/Dpm3/Fam107a/Gipc1/Otud3/Crebl2/Pex6/Cmtm6/Dnlz/Flna/Usp2/Wfs1/Stk3/Usp28/Pex2/Nedd4l/Mcm8/Rnf5	protein catabolic process
BP	GO:0042177	negative regulation of protein catabolic process	25/1755	124/23355	4.79657e-06	0.000374967	0.000333016	Ctsa/Rpl23/Nop53/Bag5/Gabarapl2/Rps7/Atraid/Ogt/Ddrgk1/Styx/Pin1/Rpl5/Dysf/Rpl11/Caml/Smarcc1/Gipc1/Rilp/Flna/Ophn1/Fmn2/Mad2l1/Sf3b3/Sdcbp/Trim40	protein catabolic process
BP	GO:0031396	regulation of protein ubiquitination	34/1755	205/23355	1.04117e-05	0.000673434	0.000598091	Rpl23/Cdk9/Bag5/Topors/Pttg1ip/Rps7/Senp2/Cul3/Ogt/Fbxo5/Trib3/Wdr70/Dnaja1/Bcl10/Pin1/Sirt7/Rpl5/Dysf/Rpl11/Ube2l3/Prr7/Caml/Rps3/Washc1/Fam107a/Hspbp1/Fgfr3/Sphk1/Psmd10/Mad2l1/Wfs1/Plaa/Dcun1d4/Birc3	protein catabolic process
BP	GO:1901796	regulation of signal transduction by p53 class mediator	17/1755	71/23355	1.49506e-05	0.00090611	0.000804735	Pak1ip1/Rpl23/Nop2/Nop53/Rpf2/Pttg1ip/Rps7/Senp2/Rpl26/Bop1/Rpl5/Rpl11/Pmaip1/Psmd10/Armc10/Rnf34/Rffl	protein catabolic process
BP	GO:0050821	protein stabilization	30/1755	181/23355	3.4051e-05	0.0016547	0.00146957	Cct6a/Rpl23/Tcp1/Nop53/Bag5/Crtap/Rtn4/Cct4/Rps7/Pim1/Lamp2/Tbl1x/Pin1/Rpl5/Chek2/Wdr81/Mul1/Rpl11/Telo2/Bag1/Caml/Otud3/Crebl2/Pex6/Dnlz/Flna/Usp2/Wfs1/Stk3/Mcm8	protein catabolic process
BP	GO:0051438	regulation of ubiquitin-protein transferase activity	13/1755	50/23355	5.93055e-05	0.00241587	0.00214559	Rpl23/Bag5/Topors/Rps7/Fbxo5/Trib3/Pin1/Rpl5/Rpl11/Ube2l3/Dnm1l/Mad2l1/Dcun1d4	protein catabolic process
BP	GO:1903050	regulation of proteolysis involved in cellular protein catabolic process	33/1755	214/23355	6.29448e-05	0.002515	0.00223362	Sumo2/Rpl23/Nop53/Bag5/Vcp/Gabarapl2/Rps7/Zfand2a/Usp5/Ogt/Gpx1/Psmd14/Ddrgk1/Trib3/Arih2/Atpif1/Styx/Rpl5/Apoe/Rpl11/Pkd1/Caml/Smarcc1/Plk3/Hspbp1/Gipc1/Ccdc22/Zer1/Tmtc3/Ophn1/E330034G19Rik/Psmd10/Sdcbp	protein catabolic process
BP	GO:0032392	DNA geometric change	11/1755	39/23355	9.77633e-05	0.00361189	0.00320779	Mcm4/Dhx9/Ssbp1/Ercc3/Ercc2/Recql4/Mnat1/Twnk/Hmgb1/Ddx11/Zranb3	protein catabolic process
BP	GO:1902231	positive regulation of intrinsic apoptotic signaling pathway in response to DNA damage	5/1755	11/23355	0.000749228	0.015725	0.0139657	Rpl26/Mtch2/Rad9a/Rps3/Fbh1	protein catabolic process
BP	GO:0070202	regulation of establishment of protein localization to chromosome	5/1755	12/23355	0.0012051	0.0228245	0.0202709	Cct6a/Tcp1/Cct4/Wrap53/Spidr	protein catabolic process
BP	GO:0034502	protein localization to chromosome	16/1755	93/23355	0.00145599	0.0268959	0.0238868	Cct6a/Spdl1/Tcp1/Vcp/Cct4/Cdk1/Cenpt/Terf2ip/Wrap53/Stag3/Rpa2/Terf2/Spidr/Vcpip1/Mcm8/Ttk	protein catabolic process
BP	GO:0016579	protein deubiquitination	18/1755	115/23355	0.00230367	0.0390556	0.0346861	Nop53/Vcp/Usp5/Psmd14/Tnip1/Usp50/Otud3/Spata2/Usp17lb/Usp2/Asxl1/Stambp/Eny2/Vcpip1/Usp28/Uchl3/Tank/Abraxas1	protein catabolic process
BP	GO:0070646	protein modification by small protein removal	20/1755	136/23355	0.00290116	0.0466185	0.0414029	Nop53/Vcp/Senp2/Usp5/Cops6/Psmd14/Tnip1/Usp50/Otud3/Spata2/Usp17lb/Usp2/Asxl1/Stambp/Eny2/Vcpip1/Usp28/Uchl3/Tank/Abraxas1	protein catabolic process
BP	GO:0006403	RNA localization	42/1755	180/23355	2.77538e-11	8.31689e-09	7.38641e-09	Znhit3/Fbl/Ncbp1/Nop58/Ddx39a/Znhit6/Tcp1/Alyref/Srsf7/Rps15/Thoc5/Ltv1/Dhx9/Lsg1/Tomm20/Casc3/Cct4/Senp2/Cpsf6/Nup43/Poldip3/Wrap53/Snupn/Nmd3/Riok2/Yy1/Sidt2/Nrde2/Nxt1/Ddx19b/Ddx39b/Ndc1/Akap8l/Terf2/Nup153/Eny2/Rae1/Nol6/Parn/Prpf18/Magohb/Nup155	RNA transport
BP	GO:0050658	RNA transport	32/1755	155/23355	1.35123e-07	1.7397e-05	1.54507e-05	Ncbp1/Ddx39a/Alyref/Srsf7/Rps15/Thoc5/Ltv1/Dhx9/Lsg1/Tomm20/Casc3/Senp2/Cpsf6/Nup43/Poldip3/Snupn/Nmd3/Riok2/Sidt2/Nrde2/Nxt1/Ddx19b/Ddx39b/Ndc1/Akap8l/Terf2/Nup153/Eny2/Rae1/Nol6/Magohb/Nup155	RNA transport
BP	GO:0015931	nucleobase-containing compound transport	35/1755	199/23355	1.99624e-06	0.00017652	0.000156771	Ncbp1/Ddx39a/Alyref/Srsf7/Rps15/Thoc5/Ltv1/Dhx9/Lsg1/Tomm20/Casc3/Slc25a36/Senp2/Cpsf6/Nup43/Poldip3/Snupn/Nmd3/Slc29a2/Riok2/Sidt2/Slc35b1/Nrde2/Nxt1/Ddx19b/Ddx39b/Ndc1/Akap8l/Terf2/Nup153/Eny2/Rae1/Nol6/Magohb/Nup155	RNA transport
BP	GO:0046831	regulation of RNA export from nucleus	7/1755	14/23355	2.86249e-05	0.00145099	0.00128866	Thoc5/Dhx9/Cpsf6/Riok2/Nrde2/Akap8l/Nup153	RNA transport
BP	GO:0051168	nuclear export	25/1755	142/23355	5.42246e-05	0.00239407	0.00212622	Ncbp1/Ddx39a/Rps15/Thoc5/Ltv1/Dhx9/Lsg1/Cpsf6/Poldip3/Nmd3/Riok2/Nrde2/Styx/Sirt7/Nxt1/Pkd1/Ddx19b/Ddx39b/Akap8l/Adar/Nup153/Eny2/Rae1/Nol6/Nup155	RNA transport
BP	GO:0071166	ribonucleoprotein complex localization	16/1755	71/23355	5.86397e-05	0.00241587	0.00214559	Ncbp1/Ddx39a/Rps15/Thoc5/Ltv1/Lsg1/Poldip3/Nmd3/Riok2/Ddx19b/Ddx39b/Akap8l/Eny2/Rae1/Nol6/Nup155	RNA transport
BP	GO:0006997	nucleus organization	23/1755	126/23355	5.95682e-05	0.00241587	0.00214559	Hmgb2/Polr1b/Tor1aip1/Zpr1/Rtn4/Cdan1/Kdm3a/Nolc1/Wrap53/Emg1/Rps19/Usp50/Sun1/Tor1b/Nemp1/Reep3/Ndc1/Akap8l/Wdr73/Agfg1/Agap3/Nup153/Nup155	RNA transport
BP	GO:0032239	regulation of nucleobase-containing compound transport	7/1755	17/23355	0.000132623	0.00438875	0.00389774	Thoc5/Dhx9/Cpsf6/Riok2/Nrde2/Akap8l/Nup153	RNA transport
BP	GO:0051169	nuclear transport	41/1755	307/23355	0.000239829	0.00688106	0.00611122	Ncbp1/Ddx39a/Rps15/Thoc5/Ltv1/Dhx9/Lsg1/Zpr1/Hspa8/Pttg1ip/Tnpo3/Cdk1/Cpsf6/Poldip3/Snupn/Nmd3/Ppp1cc/Riok2/Nrde2/Styx/Sirt7/Nxt1/Ing1/Ankrd54/Pkd1/Ddx19b/Fam53b/Ddx39b/Akap8l/Cited1/Flna/Mbtps1/Adar/Agap3/Nup153/Eny2/Rae1/Nol6/Kpna7/Arntl/Nup155	RNA transport
BP	GO:0002181	cytoplasmic translation	31/1755	92/23355	3.58252e-13	1.48647e-10	1.32016e-10	Rpl24/Rpl30/Mcts1/Rpl6/Rpl15/Rps26/Dhx9/Rpl18/Denr/Rpl9/Aars/Rps23/Rpl39/Rpl26/Rpl19/Rpl38/Rpl8/Rpl10a/Mcts2/Tma7/Rpsa/Rplp1/Rpl11/Rps21/Cpeb3/Rpl22l1/Eif3m/Eif4ebp1/Dph6/Eif4a1/Mettl3	cytoplasmic translation
BP	GO:0006360	transcription by RNA polymerase I	18/1755	54/23355	3.78535e-08	6.38067e-06	5.66681e-06	Nop53/Ppp1r15a/Polr1e/Cd3eap/Ercc3/Ercc2/Mars1/Sirt7/Polr2l/Taf1b/Eif2ak3/Taf1c/Cavin1/Flna/Ippk/Smarcb1/Phf8/Ddx11	cytoplasmic translation
BP	GO:0098781	ncRNA transcription	17/1755	50/23355	6.46891e-08	1.02627e-05	9.11455e-06	Polr1b/Nop53/Polr1e/Cd3eap/Zfp143/Snapc1/Snapc3/Mars1/Snapc4/Sirt7/Polr2l/Ell2/Taf1b/Cavin1/Ippk/Smarcb1/Ddx11	cytoplasmic translation
BP	GO:0009303	rRNA transcription	11/1755	30/23355	5.98471e-06	0.000442213	0.000392739	Polr1b/Nop53/Polr1e/Cd3eap/Mars1/Sirt7/Taf1b/Cavin1/Ippk/Smarcb1/Ddx11	cytoplasmic translation
BP	GO:0006356	regulation of transcription by RNA polymerase I	10/1755	35/23355	0.000179599	0.00556758	0.00494469	Nop53/Ppp1r15a/Mars1/Sirt7/Eif2ak3/Flna/Ippk/Smarcb1/Phf8/Ddx11	cytoplasmic translation
BP	GO:0045727	positive regulation of translation	22/1755	130/23355	0.000266323	0.00732931	0.00650932	Nsun5/Trmt10c/Rps9/Dhx9/Prkdc/Rps3a1/Trub2/Serp1/Rpl26/Poldip3/Mettl5/Larp1/Eif2b5/Rpl5/Rpusd3/Cpeb3/Ddx39b/Nck2/Plxnb2/Pld1/Mettl3/Eif2ak4	cytoplasmic translation
BP	GO:1901836	regulation of transcription of nucleolar large rRNA by RNA polymerase I	6/1755	15/23355	0.000493757	0.0113817	0.0101084	Nop53/Mars1/Sirt7/Ippk/Smarcb1/Ddx11	cytoplasmic translation
BP	GO:0002183	cytoplasmic translational initiation	7/1755	25/23355	0.00192332	0.0334657	0.0297216	Mcts1/Denr/Mcts2/Eif3m/Eif4ebp1/Eif4a1/Mettl3	cytoplasmic translation
BP	GO:0097193	intrinsic apoptotic signaling pathway	54/1755	298/23355	1.25563e-09	2.94472e-07	2.61527e-07	Zfp622/Hipk1/Jmy/P4hb/Bag5/Prkdc/Topors/Pttg1ip/Mybbp1a/Rps7/Ddit4/Map3k5/Rpl26/Hsph1/Hdac1/Mtch2/Rad9a/Selenos/Moap1/Gpx1/Sgpp1/Rnf7/Trib3/Mapk7/Serinc3/Cdkn2d/Ddit3/Dnaja1/Erp29/Chek2/Rpl11/Rps3/Pmaip1/Dapk2/Hspb1/Wwox/Fnip2/Eif2ak3/Ptpn1/Mlh1/Tmem109/Nck2/Ptpmt1/Bcl2l11/Lck/Xpa/Bcl2l1/Bcl2l10/Fbh1/Dnm1l/Armc10/Wfs1/Usp28/Bclaf1	apoptotic signaling pathway
BP	GO:2001242	regulation of intrinsic apoptotic signaling pathway	34/1755	170/23355	1.24757e-07	1.72549e-05	1.53245e-05	P4hb/Bag5/Pttg1ip/Rps7/Rpl26/Hsph1/Hdac1/Mtch2/Rad9a/Selenos/Gpx1/Mapk7/Serinc3/Cdkn2d/Ddit3/Dnaja1/Erp29/Rpl11/Rps3/Dapk2/Hspb1/Eif2ak3/Ptpn1/Nck2/Ptpmt1/Bcl2l11/Lck/Bcl2l1/Bcl2l10/Fbh1/Dnm1l/Armc10/Wfs1/Bclaf1	apoptotic signaling pathway
BP	GO:2001233	regulation of apoptotic signaling pathway	50/1755	391/23355	0.00015852	0.00505591	0.00449026	Hmgb2/Zc3hc1/P4hb/Bag5/Pttg1ip/Rps7/Rpl26/Hsph1/Hdac1/Mtch2/Rad9a/Selenos/Gpx1/Mapk7/Serinc3/Cdkn2d/Ddit3/Dnaja1/Bcl10/Erp29/Ghitm/Vhl/Tnfrsf4/Tnfrsf12a/Rpl11/Rps3/Dapk2/Dedd2/Hspb1/Wwox/Eif2ak3/Ptpn1/Nck2/Ptpmt1/Bcl2l11/Lck/Traf7/Bcl2l1/Mrtfa/Bcl2l10/Fbh1/Psmd10/Dnm1l/Armc10/Wfs1/Tmem14a/Stk3/Bclaf1/Rnf34/Rffl	apoptotic signaling pathway
BP	GO:0006515	protein quality control for misfolded or incompletely synthesized proteins	8/1755	29/23355	0.00102727	0.020269	0.0180013	Vcp/Cul3/Sdf2l1/Ufd1/Clpp/Klhl15/Zer1/Rnf5	apoptotic signaling pathway
BP	GO:0006914	autophagy	49/1755	426/23355	0.00195242	0.0337544	0.029978	Rmc1/Nampt/Ctsa/Ift20/Vcp/Rab1a/Becn2/Hspa8/Gabarapl2/Pip4k2c/Vps16/Sptlc2/Tigar/Larp1/Smcr8/Lamp2/Trim8/Ddrgk1/Trib3/Ddit3/Trim6/Atpif1/Wipi2/Tmem59/Tollip/Wdr81/Mul1/Ulk2/Trappc8/Snx14/Stbd1/Washc1/Soga1/Plk3/Ulk1/Rab43/Tmem208/Rptor/Tlr9/Hmgb1/Bcl2l11/Xpa/Vps13d/Anxa7/Dnm1l/Ambra1/Plaa/Eif2ak4/Rnf5	apoptotic signaling pathway
BP	GO:0061919	process utilizing autophagic mechanism	49/1755	426/23355	0.00195242	0.0337544	0.029978	Rmc1/Nampt/Ctsa/Ift20/Vcp/Rab1a/Becn2/Hspa8/Gabarapl2/Pip4k2c/Vps16/Sptlc2/Tigar/Larp1/Smcr8/Lamp2/Trim8/Ddrgk1/Trib3/Ddit3/Trim6/Atpif1/Wipi2/Tmem59/Tollip/Wdr81/Mul1/Ulk2/Trappc8/Snx14/Stbd1/Washc1/Soga1/Plk3/Ulk1/Rab43/Tmem208/Rptor/Tlr9/Hmgb1/Bcl2l11/Xpa/Vps13d/Anxa7/Dnm1l/Ambra1/Plaa/Eif2ak4/Rnf5	apoptotic signaling pathway
BP	GO:1903008	organelle disassembly	16/1755	98/23355	0.00254375	0.0424798	0.0377272	Mcts1/Vcp/Gabarapl2/Denr/Cdk1/Tigar/Ddrgk1/Atpif1/Wipi2/Mul1/Plk3/Ulk1/Vps13d/Dnm1l/Ambra1/Zfand1	apoptotic signaling pathway
BP	GO:0007005	mitochondrion organization	75/1755	489/23355	2.51067e-09	5.64274e-07	5.01143e-07	Ppp2cb/Tomm22/Sco2/Tomm20/Ssbp1/Gabarapl2/Stat2/Slc25a36/Ttc19/Chchd2/Ndufa9/Mtch2/Moap1/Afg3l1/Tigar/Ogt/Ndufs8/Gpx1/Rnf7/Timm29/Spg7/Ndufa2/Ndufc1/Dnajc15/Pld6/Pmpcb/Atpif1/Ndufa11/Hspa4/Wipi2/Ghitm/Sirt7/Hmgcl/Pmpca/Mtx2/Wdr81/Mul1/Ndufb10/Ndufs4/Maip1/Pmaip1/Ddhd2/Ulk1/Timm17a/Timm17b/Zdhhc6/Slc9a1/Uqcrfs1/Polg2/Uqcc3/Atp5d/Timm10/Dnlz/Tfrc/Bcl2l11/Tomm5/Foxred1/Rab29/Ndufa8/Bcl2l1/Immp1l/Vps…	protein localization to mitochondrion
BP	GO:0070585	protein localization to mitochondrion	25/1755	99/23355	5.23661e-08	8.55947e-06	7.60185e-06	Tomm22/Tomm20/Hsph1/Mtch2/Moap1/Timm29/Dnajc15/Ddit3/Dnaja1/Pmpcb/Atpif1/Hspa4/Pmpca/Maip1/Bag1/Pmaip1/Timm17a/Timm17b/Timm10/Dnlz/Tomm5/Immp1l/AU015836/Dnm1l/Agk	protein localization to mitochondrion
BP	GO:0072655	establishment of protein localization to mitochondrion	23/1755	94/23355	3.27704e-07	3.60742e-05	3.20382e-05	Tomm22/Tomm20/Hsph1/Mtch2/Moap1/Timm29/Dnajc15/Ddit3/Dnaja1/Pmpcb/Atpif1/Hspa4/Pmpca/Maip1/Pmaip1/Timm17a/Timm17b/Timm10/Dnlz/Tomm5/Immp1l/AU015836/Agk	protein localization to mitochondrion
BP	GO:0072594	establishment of protein localization to organelle	61/1755	433/23355	1.49614e-06	0.000139141	0.000123574	Cct6a/Pex16/Tcp1/Tomm22/Folr2/Zpr1/Folr1/Tomm20/Hspa8/Pttg1ip/Tnpo3/Cct4/Cdk1/Hsph1/Mtch2/Moap1/Wrap53/Snupn/Lamp2/Timm29/Dnajc15/Ddit3/M6pr/Dnaja1/Pmpcb/Atpif1/Hspa4/Get1/Pmpca/Nxt1/Ing1/Maip1/Ap4m1/Pmaip1/Timm17a/Fam53b/Timm17b/Sec61a1/Pex6/Scarb2/Timm10/Dnlz/Vps37d/Flna/Tomm5/Mbtps1/Adar/Immp1l/Ophn1/Vps13d/AU015836/Srp14/Agap3/Spidr/Nup153/Agk/Kpna7/Pex2/Pex1/Arntl/Nup155	protein localization to mitochondrion
BP	GO:0006457	protein folding	30/1755	158/23355	2.1028e-06	0.000182944	0.000162476	Cct6a/Tcp1/P4hb/Nudcd2/Bag5/Pdia4/Hspa8/Cct4/Ppil1/Fkbp4/Hsph1/Tbcc/Clpx/Prdx4/Tor2a/Dnajb11/Dnaja1/Nktr/Sdf2l1/Bag1/Fkbp1b/Tor1b/Hspb1/Dnajb14/H2-DMa/Dnlz/AU015836/Dnajb1/Pfdn4/Calr4	protein localization to mitochondrion
BP	GO:0006605	protein targeting	43/1755	275/23355	3.69082e-06	0.000297139	0.000263895	Pex16/Tomm22/Folr2/Folr1/Tomm20/Hspa8/Cdk5r1/Ogt/Lamp2/Timm29/Dnajc15/M6pr/Pmpcb/Atpif1/Zdhhc7/Rabgef1/Hspa4/Get1/Pmpca/Rpl11/Ap4m1/Zdhhc18/Timm17a/Timm17b/Gipc1/Sec61a1/Zdhhc6/Yif1b/Pex6/Slc1a1/Scarb2/Timm10/Dnlz/Vps37d/Tomm5/Immp1l/Vps13d/AU015836/Srp14/Synj2bp/Agk/Pex2/Pex1	protein localization to mitochondrion
BP	GO:0006839	mitochondrial transport	33/1755	205/23355	2.61757e-05	0.0013865	0.00123138	Tomm22/Tomm20/Slc25a36/Mtch2/Sfxn4/Moap1/Timm29/Spg7/Slc25a28/Dnajc15/Pmpcb/Atpif1/Hspa4/Pmpca/Mul1/Maip1/Pmaip1/Timm17a/Atp5j/Timm17b/Mpc2/Slc9a1/Micu1/Atp5d/Timm10/Dnlz/Bcl2l11/Tomm5/Bcl2l1/Immp1l/AU015836/Tmem14a/Agk	protein localization to mitochondrion
BP	GO:0007006	mitochondrial membrane organization	20/1755	102/23355	6.2675e-05	0.002515	0.00223362	Tomm22/Mtch2/Moap1/Afg3l1/Timm29/Spg7/Atpif1/Hspa4/Ghitm/Mul1/Maip1/Pmaip1/Slc9a1/Uqcc3/Timm10/Bcl2l11/Bcl2l1/Tmem14a/Agk/Taz	protein localization to mitochondrion
BP	GO:0018208	peptidyl-proline modification	11/1755	38/23355	7.52675e-05	0.00292081	0.00259404	P4hb/Crtap/Ppil1/Fkbp4/Prdx4/P4htm/Pin1/Ntmt1/Nktr/Fkbp1b/P4ha1	protein localization to mitochondrion
BP	GO:0090150	establishment of protein localization to membrane	36/1755	247/23355	9.91239e-05	0.00363724	0.00323031	Pex16/Tomm22/Folr2/Folr1/Cdk5r1/Emc4/Emc7/D230025D16Rik/Rab34/Mtch2/Arfrp1/Moap1/Ogt/Timm29/Zdhhc7/Rabgef1/Hspa4/Get1/Maip1/Pmaip1/Washc1/Zdhhc18/Sec61a1/Zdhhc6/Yif1b/Emc1/Slc1a1/Stx3/Timm10/Vps37d/Ubl4a/Srp14/Golph3l/Sptbn1/Agk/Prepl	protein localization to mitochondrion
BP	GO:0044743	protein transmembrane import into intracellular organelle	10/1755	34/23355	0.000137483	0.00451725	0.00401186	Pex16/Tomm20/Dnajc15/Timm17a/Timm17b/Pex6/Dnlz/AU015836/Pex2/Pex1	protein localization to mitochondrion
BP	GO:0061077	chaperone-mediated protein folding	13/1755	56/23355	0.00020679	0.0060978	0.00541558	Pdia4/Hspa8/Fkbp4/Hsph1/Tor2a/Sdf2l1/Bag1/Fkbp1b/Tor1b/Hspb1/Dnajb14/H2-DMa/Dnajb1	protein localization to mitochondrion
BP	GO:0017038	protein import	31/1755	220/23355	0.000527182	0.011898	0.0105668	Pex16/Hnrnpm/Tomm22/Zpr1/Tomm20/Hspa8/Pttg1ip/Tnpo3/Cdk1/Snupn/Dnajc15/Hspa4/Nxt1/Apoe/Ing1/Timm17a/Fam53b/Timm17b/Pex6/Dnlz/Flna/Mbtps1/Adar/AU015836/Agap3/Nup153/Kpna7/Pex2/Pex1/Arntl/Nup155	protein localization to mitochondrion
BP	GO:0071806	protein transmembrane transport	12/1755	54/23355	0.000550876	0.012284	0.0109097	Pex16/Tomm20/Hspa8/Dnajc15/Timm17a/Timm17b/Sec61a1/Pex6/Dnlz/AU015836/Pex2/Pex1	protein localization to mitochondrion
BP	GO:0007007	inner mitochondrial membrane organization	9/1755	33/23355	0.000551119	0.012284	0.0109097	Afg3l1/Timm29/Spg7/Ghitm/Maip1/Uqcc3/Timm10/Agk/Taz	protein localization to mitochondrion
BP	GO:0010821	regulation of mitochondrion organization	20/1755	125/23355	0.00102961	0.020269	0.0180013	Stat2/Moap1/Tigar/Gpx1/Pld6/Atpif1/Ghitm/Sirt7/Mul1/Pmaip1/Ddhd2/Zdhhc6/Tfrc/Bcl2l11/Vps13d/Psmd10/Ddhd1/Dnm1l/Tmem14a/Bik	protein localization to mitochondrion
BP	GO:0034982	mitochondrial protein processing	5/1755	13/23355	0.00183765	0.0322876	0.0286753	Afg3l1/Spg7/Pmpcb/Pmpca/Immp1l	protein localization to mitochondrion
BP	GO:0019511	peptidyl-proline hydroxylation	5/1755	14/23355	0.00268283	0.0439854	0.0390643	P4hb/Crtap/Prdx4/P4htm/P4ha1	protein localization to mitochondrion
BP	GO:0007059	chromosome segregation	57/1755	330/23355	2.79426e-09	6.02889e-07	5.35438e-07	Mad2l1bp/Sgo2a/Spdl1/Oip5/Ncapd2/Cdca2/Cdc6/Kif22/Dync1li1/Iho1/Naa10/Ercc2/Cenpt/Nup43/Cul3/Nek8/Smc3/Fbxo5/Mlh3/Cenpw/Riok2/Stag3/Psmg2/Recql4/Trip13/Ncaph2/Ntmt1/Ccne1/Sirt7/Fen1/Mms19/Rps3/Brip1/Sun1/Apc/Ndc1/Akap8l/Fam83d/Mlh1/Chtf18/Cdc26/Dync1h1/Smc1b/Meikin/Ciao2b/Rad18/Fmn2/Ddx11/Mad2l1/Top2b/Ccnb1/Dis3l2/Actr2/Lcmt1/Ttk/Nuf2/Abraxas1	chromosome segregation
BP	GO:0048285	organelle fission	71/1755	490/23355	6.98602e-08	1.05693e-05	9.38678e-06	Mad2l1bp/Rpl24/Sgo2a/Spdl1/Ncapd2/Cdc6/Kif22/Dync1li1/Stat2/Iho1/Naa10/Mtch2/Cul3/Smc3/Fbxo5/Psmc3ip/Mlh3/Acox1/Riok2/Stag3/Psmg2/Rad51ap1/Trip13/Ncaph2/Ccne1/Kifc2/Sirt7/Chek2/Mul1/Fanca/Psmd13/Pdxp/Brip1/Washc1/Ddhd2/Kifc1/Sun1/Apc/Reep3/Acot8/Ndc1/Akap8l/Mlh1/Chtf18/Cdc26/Smc1b/Meikin/Bcl2l11/Flna/Gm960/Fgfr3/Sphk1/Clasp1/Cdc42/Ddhd1/Fmn2/Dnm1l/Mad2l1/Top2b/Ccnb1/Bccip/Dis3l2/Actr2/Lcmt1/Ttk/S…	chromosome segregation
BP	GO:0000280	nuclear division	62/1755	434/23355	7.63234e-07	7.62386e-05	6.77091e-05	Mad2l1bp/Rpl24/Sgo2a/Spdl1/Ncapd2/Cdc6/Kif22/Dync1li1/Iho1/Naa10/Cul3/Smc3/Fbxo5/Psmc3ip/Mlh3/Riok2/Stag3/Psmg2/Rad51ap1/Trip13/Ncaph2/Ccne1/Kifc2/Sirt7/Chek2/Fanca/Psmd13/Pdxp/Brip1/Washc1/Kifc1/Sun1/Apc/Reep3/Ndc1/Akap8l/Mlh1/Chtf18/Cdc26/Smc1b/Meikin/Bcl2l11/Flna/Gm960/Fgfr3/Sphk1/Clasp1/Cdc42/Fmn2/Mad2l1/Top2b/Ccnb1/Bccip/Dis3l2/Actr2/Lcmt1/Ttk/Shcbp1l/Nuf2/Kif11/Abraxas1/Ooep	chromosome segregation
BP	GO:0051306	mitotic sister chromatid separation	17/1755	63/23355	2.60141e-06	0.00021925	0.000194721	Mad2l1bp/Spdl1/Cdc6/Dync1li1/Cul3/Fbxo5/Riok2/Psmg2/Trip13/Ncaph2/Apc/Cdc26/Mad2l1/Ccnb1/Dis3l2/Lcmt1/Ttk	chromosome segregation
BP	GO:0030071	regulation of mitotic metaphase/anaphase transition	15/1755	56/23355	1.10383e-05	0.000700478	0.000622109	Mad2l1bp/Spdl1/Cdc6/Dync1li1/Cul3/Fbxo5/Riok2/Psmg2/Trip13/Apc/Cdc26/Mad2l1/Ccnb1/Lcmt1/Ttk	chromosome segregation
BP	GO:0051983	regulation of chromosome segregation	18/1755	84/23355	4.2446e-05	0.00197374	0.00175292	Mad2l1bp/Spdl1/Cdc6/Dync1li1/Iho1/Cul3/Fbxo5/Riok2/Psmg2/Trip13/Apc/Chtf18/Cdc26/Rad18/Mad2l1/Ccnb1/Lcmt1/Ttk	chromosome segregation
BP	GO:0051304	chromosome separation	19/1755	95/23355	7.15897e-05	0.00280545	0.00249158	Mad2l1bp/Spdl1/Cdc6/Dync1li1/Cul3/Fbxo5/Riok2/Psmg2/Trip13/Ncaph2/Apc/Mlh1/Cdc26/Mad2l1/Top2b/Ccnb1/Dis3l2/Lcmt1/Ttk	chromosome segregation
BP	GO:0051321	meiotic cell cycle	44/1755	327/23355	0.000122093	0.00414194	0.00367854	Sgo2a/Ncapd2/Pms2/Cdk2/Cdc25c/Iho1/Smc3/Fbxo5/Psmc3ip/Mlh3/Stag3/Pld6/Rad51ap1/Trip13/Ncaph2/Ccne1/Sirt7/Fanca/Psmd13/Brip1/Washc1/Sun1/H2ax/Ndc1/Nr2c2/Mlh1/Chtf18/Smc1b/Meikin/Bcl2l11/Gm960/Xlr3b/Xlr4a/Fmn2/Xlr4b/Exo1/Top2b/Mettl3/Xlr5a/Actr2/Ttk/Shcbp1l/Nuf2/Ooep	chromosome segregation
BP	GO:1903046	meiotic cell cycle process	31/1755	213/23355	0.000298883	0.00812909	0.00721962	Sgo2a/Ncapd2/Cdc25c/Iho1/Fbxo5/Psmc3ip/Mlh3/Stag3/Rad51ap1/Trip13/Ncaph2/Ccne1/Sirt7/Fanca/Psmd13/Brip1/Washc1/Sun1/Ndc1/Mlh1/Chtf18/Meikin/Bcl2l11/Gm960/Fmn2/Top2b/Actr2/Ttk/Shcbp1l/Nuf2/Ooep	chromosome segregation
BP	GO:0000079	regulation of cyclin-dependent protein serine/threonine kinase activity	15/1755	74/23355	0.000343551	0.00875008	0.00777113	Ccnl1/Cdc6/Cdkn2c/Pim1/Ccnf/Ccnd1/Cdkn2d/Ccne1/Ccnyl1/Mnat1/Pkd1/Apc/Psmd10/Ccnb1/Bccip	chromosome segregation
BP	GO:1904029	regulation of cyclin-dependent protein kinase activity	15/1755	78/23355	0.000619532	0.0134906	0.0119813	Ccnl1/Cdc6/Cdkn2c/Pim1/Ccnf/Ccnd1/Cdkn2d/Ccne1/Ccnyl1/Mnat1/Pkd1/Apc/Psmd10/Ccnb1/Bccip	chromosome segregation
BP	GO:0007051	spindle organization	26/1755	181/23355	0.00107202	0.020951	0.018607	Vcp/Sac3d1/Tubb5/Smc3/Fbxo5/Ntmt1/Kifc2/Chek2/Pkd1/Tacc1/Rps3/Washc1/Kifc1/Mlh1/Ezr/Dync1h1/Flna/Mapre1/Clasp1/Rae1/Ccnb1/Bccip/Nuf2/Kif11/Mapre2/Abraxas1	chromosome segregation
BP	GO:0051784	negative regulation of nuclear division	12/1755	60/23355	0.00147885	0.0269657	0.0239488	Mad2l1bp/Spdl1/Dync1li1/Fbxo5/Psmg2/Trip13/Apc/Fgfr3/Mad2l1/Ccnb1/Lcmt1/Ttk	chromosome segregation
BP	GO:0010639	negative regulation of organelle organization	42/1755	359/23355	0.00288795	0.0466185	0.0414029	Mad2l1bp/Spdl1/Dync1li1/Naa10/Tchp/Fkbp4/Terf2ip/Ccnf/Tigar/Fbxo5/Gpx1/Smcr8/Ctc1/Psmg2/Recql4/Trip13/Ghitm/Mul1/Dysf/Mnat1/Kifc1/Apc/Tpm1/Apc2/Tfrc/Fgfr3/Mapre1/Terf2/Clasp1/Psmd10/Phf8/Dnm1l/Mad2l1/Tmem14a/Sptbn1/Kank2/Svil/Ccnb1/Shroom2/Lcmt1/Ttk/Tmod3	chromosome segregation
BP	GO:0044770	cell cycle phase transition	67/1755	424/23355	5.26278e-09	1.09182e-06	9.69672e-07	Mad2l1bp/Rpl24/Spdl1/Nop53/Prkdc/Cdk2/Orc1/Zpr1/Rps6/Cdc6/Dync1li1/Cdkn2c/Cdc25c/Ercc3/Crlf3/Cdk1/Paf1/Senp2/Rpl26/Ercc2/Cul3/Ccnf/Fbxo5/Calm3/Ccnd1/Riok2/Cdkn2d/Ctc1/Psmg2/Trip13/Fbxl12/Ccne1/Sirt7/Hinfp/Pagr1a/Chek2/Pole/Ube2l3/Mnat1/Trim71/Pkd1/Pidd1/Plk3/Fam107a/Apc/Akap8l/Eif4ebp1/Fam83d/Fbxo31/Rptor/Rpa2/Cdc26/Cables1/Clasp1/Ddb1/Phf8/Ecd/Syf2/Mad2l1/Kank2/Ccnb1/Ankrd17/Lcmt1/Ttk/Tmod3/Abra…	cell cycle phase transition
BP	GO:0044772	mitotic cell cycle phase transition	61/1755	383/23355	1.88079e-08	3.38165e-06	3.00332e-06	Mad2l1bp/Rpl24/Spdl1/Nop53/Prkdc/Cdk2/Orc1/Zpr1/Rps6/Cdc6/Dync1li1/Cdkn2c/Cdc25c/Ercc3/Crlf3/Cdk1/Senp2/Rpl26/Ercc2/Cul3/Ccnf/Fbxo5/Calm3/Ccnd1/Riok2/Cdkn2d/Ctc1/Psmg2/Trip13/Fbxl12/Ccne1/Sirt7/Hinfp/Chek2/Pole/Mnat1/Trim71/Pkd1/Pidd1/Plk3/Fam107a/Apc/Eif4ebp1/Fbxo31/Rptor/Rpa2/Cdc26/Cables1/Clasp1/Ddb1/Phf8/Ecd/Syf2/Mad2l1/Kank2/Ccnb1/Ankrd17/Lcmt1/Ttk/Tmod3/Ppm1d	cell cycle phase transition
BP	GO:0033044	regulation of chromosome organization	44/1755	288/23355	5.30293e-06	0.000408629	0.000362912	Mad2l1bp/Sgo2a/Cct6a/Spdl1/Tcp1/Cdk9/Paxbp1/Cdc6/Ssbp1/Dync1li1/Naa10/Cct4/Paf1/Smg5/Terf2ip/Cul3/Tada2a/Ogt/Fbxo5/Riok2/Ctc1/Psmg2/Recql4/BC004004/Trip13/Fen1/Mnat1/Apc/Akap8l/Mtf2/Cdc26/Arid5a/Terf2/Smarcb1/Phf8/Ddx11/Mad2l1/Ccnb1/Kpna7/Parn/Lcmt1/Ttk/Shcbp1l/Rps6ka5	cell cycle phase transition
BP	GO:0045786	negative regulation of cell cycle	61/1755	452/23355	6.07949e-06	0.000443146	0.000393567	Mad2l1bp/Rpl24/Spdl1/Rpl23/Jmy/Nop53/Thoc5/Wee1/Cdk9/Prkdc/Orc1/Rps6/Cdc6/Dync1li1/Cdkn2c/Naa10/Cdk5r1/Mybbp1a/Crlf3/Cdk1/Rpl26/Prr11/Rnf167/Rad9a/Ccnf/Fbxo5/Ppm1g/Ccnd1/Cdkn2d/Ddit3/Psmg2/Recql4/Trip13/Hinfp/Chek2/Tiprl/Pkd1/Pidd1/Kifc1/Plk3/Fam107a/Ddx39b/Apc/Sgsm3/Fbxo31/Rpa2/Nupr1l/Fgfr3/Bcl2l1/Sin3b/Syf2/Whamm/Mad2l1/Kank2/Ccnb1/Usp28/Lcmt1/Ttk/Eif2ak4/Insm1/Abraxas1	cell cycle phase transition
BP	GO:0045787	positive regulation of cell cycle	52/1755	365/23355	6.27018e-06	0.000450951	0.000400499	Mad2l1bp/Sgo2a/Rpl23/Thoc5/Cdk9/Orc1/Cdc6/Dync1li1/Cdc25c/Cdk5r1/Mybbp1a/Crlf3/Cdk1/Paf1/Rpl26/Pim1/Cul3/Fbxo5/Sox15/Ccnd1/Ascl1/Rad51ap1/BC004004/Ccnyl1/Fen1/Pagr1a/Chek2/Mnat1/Pkd1/Pidd1/Ddx39b/Gipc1/Tbx3/Nanog/Eif4ebp1/Fam83d/Rptor/Hmgb1/Dync1h1/Bcl2l11/Nupr1l/Sphk1/Usp2/Cep295/Psmd10/Ddx11/Mad2l1/Ccnb1/Ankrd17/Insm1/Tmod3/Ooep	cell cycle phase transition
BP	GO:1901976	regulation of cell cycle checkpoint	9/1755	35/23355	0.000880177	0.0178484	0.0158515	Mad2l1bp/Thoc5/Dync1li1/Chek2/Ddx39b/Rpa2/Mad2l1/Ccnb1/Lcmt1	cell cycle phase transition
BP	GO:0006281	DNA repair	78/1755	489/23355	1.8646e-10	5.02882e-08	4.46621e-08	Mcm4/Jmy/Nop53/Pms2/Parp2/Dhx9/Cdk9/Prkdc/Vcp/Tdp2/Cdk2/Kif22/Ercc3/Ercc2/Terf2ip/Rad9a/Smc3/Tigar/Wrap53/Gtf2i/Mlh3/Psmd14/Polq/Zbtb7a/Wdr70/Cdkn2d/Yy1/Recql4/Rad51ap1/Trip13/Ube2v1/Sirt7/Xab2/Fen1/Hinfp/Chek2/Pole/Tonsl/Mnat1/Fanca/Ino80d/Exd2/Mms19/Rps3/Brip1/H2ax/Polg2/Mlh1/Cinp/Actr5/Klhl15/Rpa2/Hmgb1/Xpa/Swi5/Fbh1/Ddb1/Spidr/Rad18/Ogg1/Fmn2/Rbx1/Exo1/Ddx11/Hmces/Zranb3/Top2b/Helq/Vcpip1/Apl…	DNA repair
BP	GO:0000018	regulation of DNA recombination	24/1755	108/23355	1.21237e-06	0.000116777	0.000103712	Pms2/Ercc2/Terf2ip/Wrap53/Exosc6/Polq/Rad51ap1/Pagr1a/Mms19/Mlh1/Slc15a4/Klhl15/Rpa2/Tfrc/Terf2/Fbh1/Spidr/Rad18/Hmces/Zranb3/Aplf/Actr2/Fancb/Ooep	DNA repair
BP	GO:0051052	regulation of DNA metabolic process	53/1755	379/23355	8.81969e-06	0.000587326	0.000521617	Cct6a/Tcp1/Pms2/Dhx9/Cdk9/Prkdc/Cdk2/Nmnat1/Cct4/Smg5/Ercc2/Terf2ip/Zfp869/Tigar/Wrap53/Endog/Exosc6/Polq/Wdr70/Ctc1/Rad51ap1/Sirt7/Grhl2/Pagr1a/Chtf8/Mms19/Rps3/Ddx39b/Polg2/Mlh1/Slc15a4/Chtf18/Klhl15/Rpa2/Hmgb1/Tfrc/Dppa3/Terf2/Fbh1/Spidr/Rad18/Ogg1/Fmn2/Ddx11/Hmces/Zranb3/Top2b/Aplf/Parn/Actr2/Fancb/Abraxas1/Ooep	DNA repair
BP	GO:0045911	positive regulation of DNA recombination	13/1755	50/23355	5.93055e-05	0.00241587	0.00214559	Pms2/Ercc2/Wrap53/Exosc6/Rad51ap1/Pagr1a/Mms19/Mlh1/Tfrc/Hmces/Actr2/Fancb/Ooep	DNA repair
BP	GO:0035966	response to topologically incorrect protein	28/1755	143/23355	2.42882e-06	0.000207953	0.000184687	Vcp/Tmem33/Ppp1r15a/Hspa8/Serp1/Dnajb9/Ficd/Hsph1/Cul3/Selenos/Tbl2/Ccnd1/Ddrgk1/Ddit3/Tmed2/Sdf2l1/Ufd1/Hspb1/Faf2/Dnajb14/Eif2ak3/Ptpn1/Nck2/Klhl15/Calr4/Wfs1/Eif2ak4/Rnf5	endoplasmic reticulum stress
BP	GO:0035967	cellular response to topologically incorrect protein	24/1755	113/23355	2.84459e-06	0.000236057	0.000209647	Vcp/Tmem33/Ppp1r15a/Hspa8/Serp1/Ficd/Cul3/Selenos/Tbl2/Ccnd1/Ddrgk1/Ddit3/Tmed2/Sdf2l1/Ufd1/Dnajb14/Eif2ak3/Ptpn1/Nck2/Klhl15/Calr4/Wfs1/Eif2ak4/Rnf5	endoplasmic reticulum stress
BP	GO:0006984	ER-nucleus signaling pathway	13/1755	41/23355	5.57216e-06	0.000417447	0.000370744	Ppp1r15b/Tmem33/Tmco1/Selenos/Ddit3/Tmed2/Erlin1/Eif2ak3/Ptpn1/Nck2/Bcl2l11/Wfs1/Arhgef10l	endoplasmic reticulum stress
BP	GO:0034976	response to endoplasmic reticulum stress	40/1755	254/23355	6.663e-06	0.000466756	0.000414536	Ppp1r15b/Ppp2cb/P4hb/Vcp/Tmem33/Ppp1r15a/Tmco1/Pdia4/Serp1/Dnajb9/Ficd/Map3k5/Selenos/Tbl2/Ccnd1/Ddrgk1/Trib3/Eif2b5/Serinc3/Ddit3/Erp29/Tmed2/Erlin1/Sdf2l1/Pmaip1/Ufd1/Faf2/Dnajb14/Eif2ak3/Ptpn1/Nck2/Fbxo27/Bcl2l11/Rcn3/Tmtc3/Bcl2l1/Calr4/Wfs1/Eif2ak4/Rnf5	endoplasmic reticulum stress
BP	GO:0036490	regulation of translation in response to endoplasmic reticulum stress	6/1755	11/23355	5.92803e-05	0.00241587	0.00214559	Ppp1r15b/Ppp1r15a/Tmed2/Eif2ak3/Nck2/Eif2ak4	endoplasmic reticulum stress
BP	GO:0006983	ER overload response	6/1755	13/23355	0.000193026	0.00591582	0.00525396	Ppp1r15b/Tmco1/Selenos/Ddit3/Eif2ak3/Bcl2l11	endoplasmic reticulum stress
BP	GO:0010256	endomembrane system organization	53/1755	429/23355	0.000245243	0.00699915	0.00621609	Rab5a/Tor1aip1/Bag5/Tmem33/Rab1a/Pi4k2a/Rtn4/Emc4/Emc7/Cdk1/Psap/Tmed9/Tor1aip2/Cdan1/Sptbn5/Sec23ip/Tmed2/Get1/Usp50/Dysf/Map2k2/Trappc8/Washc1/Plk3/Rab30/Sun1/Tor1b/Rab43/Nemp1/Tlcd1/Sec61a1/Reep3/Akap8l/Emc1/Eif2ak3/Mtss1/Rilp/Nbeal2/Rab29/Ubl4a/Agfg1/Clasp1/Cdc42/Golph3l/Sytl4/Whamm/Sptbn1/Uso1/Vcpip1/Hace1/Nup155/Sec16b/Stx16	endoplasmic reticulum stress
BP	GO:0007030	Golgi organization	21/1755	127/23355	0.000500555	0.0114407	0.0101607	Bag5/Rab1a/Pi4k2a/Cdk1/Tmed9/Sptbn5/Tmed2/Map2k2/Trappc8/Plk3/Rab30/Rab43/Rab29/Clasp1/Cdc42/Golph3l/Uso1/Vcpip1/Hace1/Sec16b/Stx16	endoplasmic reticulum stress
BP	GO:0140467	integrated stress response signaling	6/1755	17/23355	0.00107123	0.020951	0.018607	Tmem33/Tmed2/Eif2ak3/Ptpn1/Nck2/Eif2ak4	endoplasmic reticulum stress
BP	GO:0007029	endoplasmic reticulum organization	15/1755	86/23355	0.00175512	0.031348	0.0278408	Tmem33/Rtn4/Emc4/Emc7/Tor1aip2/Tmed2/Get1/Tor1b/Sec61a1/Reep3/Emc1/Eif2ak3/Ubl4a/Vcpip1/Sec16b	endoplasmic reticulum stress
BP	GO:1905897	regulation of response to endoplasmic reticulum stress	14/1755	78/23355	0.00186184	0.0325008	0.0288647	Ppp1r15b/Tmem33/Ppp1r15a/Ficd/Selenos/Ddrgk1/Serinc3/Erp29/Tmed2/Eif2ak3/Ptpn1/Nck2/Bcl2l1/Wfs1	endoplasmic reticulum stress
BP	GO:0043555	regulation of translation in response to stress	6/1755	20/23355	0.00275951	0.0449692	0.0399381	Ppp1r15b/Ppp1r15a/Tmed2/Eif2ak3/Nck2/Eif2ak4	endoplasmic reticulum stress
BP	GO:1901361	organic cyclic compound catabolic process	55/1755	446/23355	0.000198301	0.00604313	0.00536703	Ncbp1/Syncrip/Rbm8a/Hnrnpm/Dhx9/Vcp/Zpr1/Mtrex/Nmnat1/Pabpc1/Casc3/Smg5/Dis3/Endog/Nudt10/Larp1/Exosc6/Zc3hav1/Pabpc4/Isg20/Sidt2/Fus/Hsd17b14/Nrde2/Exosc5/Fen1/Nudt3/Upp1/Apoe/Trim71/Hmox2/Pop1/Pdxp/Rc3h2/Tut7/Acaa1a/Itpa/Cpeb3/Lsm4/Mlh1/Acaa1b/Cyp27b1/Dnase1l1/Dnph1/Dnd1/Fbh1/Hsd3b7/Ttc37/Trdmt1/Mettl3/Parn/Prpf18/Dis3l2/Magohb/Eri1	organic cyclic compound catabolic process
BP	GO:0044270	cellular nitrogen compound catabolic process	50/1755	399/23355	0.000258619	0.00721976	0.00641202	Ncbp1/Syncrip/Rbm8a/Hnrnpm/Dhx9/Vcp/Zpr1/Mtrex/Nmnat1/Pabpc1/Casc3/Smg5/Dis3/Endog/Nudt10/Larp1/Exosc6/Zc3hav1/Pabpc4/Isg20/Sidt2/Fus/Nrde2/Exosc5/Fen1/Nudt3/Upp1/Trim71/Hmox2/Pop1/Pdxp/Rc3h2/Tut7/Itpa/Cpeb3/Lsm4/Nit1/Mlh1/Dnase1l1/Dnph1/Dnd1/Fbh1/Ttc37/Trdmt1/Mettl3/Parn/Prpf18/Dis3l2/Magohb/Eri1	organic cyclic compound catabolic process
BP	GO:0034655	nucleobase-containing compound catabolic process	47/1755	373/23355	0.000343904	0.00875008	0.00777113	Ncbp1/Syncrip/Rbm8a/Hnrnpm/Dhx9/Vcp/Zpr1/Mtrex/Nmnat1/Pabpc1/Casc3/Smg5/Dis3/Endog/Nudt10/Larp1/Exosc6/Zc3hav1/Pabpc4/Isg20/Sidt2/Fus/Nrde2/Exosc5/Fen1/Nudt3/Upp1/Trim71/Pop1/Rc3h2/Tut7/Itpa/Cpeb3/Lsm4/Mlh1/Dnase1l1/Dnph1/Dnd1/Fbh1/Ttc37/Trdmt1/Mettl3/Parn/Prpf18/Dis3l2/Magohb/Eri1	organic cyclic compound catabolic process
BP	GO:0019439	aromatic compound catabolic process	51/1755	419/23355	0.000451463	0.0108231	0.00961221	Ncbp1/Syncrip/Rbm8a/Hnrnpm/Dhx9/Vcp/Zpr1/Mtrex/Nmnat1/Pabpc1/Casc3/Smg5/Dis3/Endog/Nudt10/Larp1/Exosc6/Zc3hav1/Pabpc4/Isg20/Sidt2/Fus/Nrde2/Exosc5/Fen1/Nudt3/Upp1/Trim71/Hmox2/Pop1/Pdxp/Rc3h2/Tut7/Acaa1a/Itpa/Cpeb3/Lsm4/Mlh1/Acaa1b/Dnase1l1/Dnph1/Dnd1/Fbh1/Ttc37/Trdmt1/Mettl3/Parn/Prpf18/Dis3l2/Magohb/Eri1	organic cyclic compound catabolic process
BP	GO:0046700	heterocycle catabolic process	49/1755	400/23355	0.000499855	0.0114407	0.0101607	Ncbp1/Syncrip/Rbm8a/Hnrnpm/Dhx9/Vcp/Zpr1/Mtrex/Nmnat1/Pabpc1/Casc3/Smg5/Dis3/Endog/Nudt10/Larp1/Exosc6/Zc3hav1/Pabpc4/Isg20/Sidt2/Fus/Nrde2/Exosc5/Fen1/Nudt3/Upp1/Trim71/Hmox2/Pop1/Pdxp/Rc3h2/Tut7/Itpa/Cpeb3/Lsm4/Mlh1/Dnase1l1/Dnph1/Dnd1/Fbh1/Ttc37/Trdmt1/Mettl3/Parn/Prpf18/Dis3l2/Magohb/Eri1	organic cyclic compound catabolic process
BP	GO:0043414	macromolecule methylation	45/1755	300/23355	6.79808e-06	0.000467418	0.000415124	Fbl/Mta2/Nsun5/Cbll1/Nop2/Trmt10c/Dimt1/Bend3/Paxbp1/Rbm15/Prmt1/Mthfr/Paf1/Lcmt2/Kdm3a/Mettl5/Mettl1/Ogt/Kdm4b/Emg1/Pld6/Ntmt1/Snrpb/Sirt7/Grhl2/Pagr1a/Trmt61a/Eef1akmt1/Setd5/Arid4b/Mtf2/Bcor/Prmt9/Nsd1/Dppa3/Smarcb1/Mtr/Trmt112/Trdmt1/Mettl3/Kpna7/Cmtr2/Lcmt1/Snrpd3/Ppm1d	protein demethylation
BP	GO:0006482	protein demethylation	11/1755	32/23355	1.2284e-05	0.000761608	0.0006764	Kdm5b/Alkbh4/Kdm3b/Kdm3a/Kdm4b/Kdm5a/Pagr1a/Phf8/Kdm2b/Ppme1/Kdm6a	protein demethylation
BP	GO:0008214	protein dealkylation	11/1755	32/23355	1.2284e-05	0.000761608	0.0006764	Kdm5b/Alkbh4/Kdm3b/Kdm3a/Kdm4b/Kdm5a/Pagr1a/Phf8/Kdm2b/Ppme1/Kdm6a	protein demethylation
BP	GO:0032259	methylation	47/1755	351/23355	8.22959e-05	0.00314826	0.00279603	Fbl/Mta2/Nsun5/Cbll1/Nop2/Trmt10c/Dimt1/Bend3/Paxbp1/Rbm15/Prmt1/Mthfr/Paf1/Lcmt2/Kdm3a/Mettl5/Mettl1/Ogt/Kdm4b/Emg1/Pld6/Ntmt1/Snrpb/Sirt7/Grhl2/Pagr1a/Trmt61a/Eef1akmt1/Setd5/Arid4b/Mtf2/Bcor/Prmt9/Trmt9b/Nsd1/Dppa3/Smarcb1/Mtr/Trmt112/Trdmt1/Mettl3/Kpna7/Cmtr2/Lcmt1/Smyd4/Snrpd3/Ppm1d	protein demethylation
BP	GO:0016570	histone modification	55/1755	450/23355	0.000248828	0.00706409	0.00627377	Fbl/Mta2/Brpf1/Kdm5b/Cdk9/Cdk2/Bend3/Dr1/Paxbp1/Prmt1/Mthfr/Paf1/Kdm3b/Hdac1/Crtc2/Yeats2/Pim3/Kdm3a/Tada2a/Ogt/Kdm4b/Rcor2/Kdm5a/Wdr70/BC004004/Mideas/Tbl1x/Ntmt1/Sirt7/Taf5l/Pagr1a/Leo1/Setd5/Taf6l/Arid4b/Akap8l/Mtf2/Eid1/Arid5a/Bcor/Ube2e1/Sin3b/Nsd1/Asxl1/Smarcb1/Ddb1/Eny2/Epc1/Phf8/Kdm2b/Trmt112/Ccnb1/Kpna7/Kdm6a/Rps6ka5	protein demethylation
BP	GO:0008213	protein alkylation	27/1755	184/23355	0.000623757	0.0134906	0.0119813	Fbl/Bend3/Paxbp1/Prmt1/Mthfr/Paf1/Lcmt2/Kdm3a/Ogt/Kdm4b/Ntmt1/Snrpb/Sirt7/Pagr1a/Eef1akmt1/Setd5/Arid4b/Mtf2/Bcor/Prmt9/Nsd1/Smarcb1/Mtr/Trmt112/Kpna7/Lcmt1/Snrpd3	protein demethylation
BP	GO:0070988	demethylation	12/1755	65/23355	0.00300726	0.048134	0.0427489	Kdm5b/Alkbh4/Kdm3b/Kdm3a/Kdm4b/Kdm5a/Pagr1a/Dppa3/Phf8/Kdm2b/Ppme1/Kdm6a	protein demethylation
BP	GO:0090407	organophosphate biosynthetic process	59/1755	434/23355	6.84576e-06	0.000467418	0.000415124	Nampt/Prps1l3/Vcp/Lclat1/Adsl/Pi4k2a/Prps1/Nmnat1/Impdh2/Ppat/Pip4k2c/Chka/Ak7/Nme2/Mocs3/Dgka/Shmt1/Dpagt1/Gucy2e/Dpm1/Sptlc2/Pdxk/Dgke/Aprt/Pigv/Fdps/Pcyt2/Gart/Pip5k1a/Agpat5/Nme4/Sgms2/Cds2/Chkb/Acsl4/Ppip5k1/Paics/Dpm3/Atp5g1/Mboat7/Uck2/Atp5j/Mpc2/Pdhb/Ckb/Impdh1/Uqcc3/Ptpmt1/Atp5d/Pmvk/Pdgfa/Bcl2l1/Ak2/Ippk/Pld1/Pdhx/Dgkh/Taz/Mocos	monophosphate metabolic process
BP	GO:0009156	ribonucleoside monophosphate biosynthetic process	9/1755	24/23355	3.46512e-05	0.00166883	0.00148212	Adsl/Prps1/Impdh2/Ppat/Aprt/Gart/Paics/Uck2/Impdh1	monophosphate metabolic process
BP	GO:0009123	nucleoside monophosphate metabolic process	13/1755	58/23355	0.000299905	0.00812909	0.00721962	Adsl/Prps1/Impdh2/Ppat/Shmt1/Aprt/Gart/Upp1/Paics/Uck2/Impdh1/Dnph1/Ak2	monophosphate metabolic process
BP	GO:0006760	folic acid-containing compound metabolic process	8/1755	25/23355	0.000339206	0.00875008	0.00777113	Folr1/Mthfr/Shmt1/Gart/Mtr/Gch1/Mthfs/Mthfsl	monophosphate metabolic process
BP	GO:0042558	pteridine-containing compound metabolic process	8/1755	31/23355	0.00165012	0.0297684	0.026438	Folr1/Mthfr/Shmt1/Gart/Mtr/Gch1/Mthfs/Mthfsl	monophosphate metabolic process
BP	GO:0006544	glycine metabolic process	5/1755	13/23355	0.00183765	0.0322876	0.0286753	Gldc/Gcsh/Shmt1/Gart/Phgdh	monophosphate metabolic process
BP	GO:0022904	respiratory electron transport chain	19/1755	80/23355	5.44521e-06	0.000413683	0.0003674	Sco2/Mybbp1a/Cdk1/Chchd2/Mtch2/Ndufs8/Dnajc15/Cox4i1/Uqcrq/Ndufs4/Uqcrc1/Ndufa12/Uqcrfs1/Polg2/Uqcc3/Ndufa8/Ccnb1/Taz/Sdha	mitochondrial respiratory chain
BP	GO:0033108	mitochondrial respiratory chain complex assembly	16/1755	84/23355	0.000462714	0.010841	0.00962808	Sco2/Ttc19/Ndufa9/Ndufs8/Ndufa2/Ndufc1/Ndufa11/Ndufb10/Ndufs4/Uqcrfs1/Uqcc3/Foxred1/Ndufa8/Dmac2/1190007I07Rik/Taz	mitochondrial respiratory chain
BP	GO:0006091	generation of precursor metabolites and energy	49/1755	404/23355	0.000625262	0.0134906	0.0119813	Nop53/Vcp/Pgam1/Sco2/Adsl/Slc25a25/Mybbp1a/Noa1/Cdk1/Ddit4/Pask/Adra1b/Pgd/Chchd2/Mtch2/Tigar/Ogt/Ndufs8/Ppp1cc/Acox1/Zbtb7a/Idh3g/Dnajc15/Pygm/Ldha/Hmgcl/Cox4i1/Wdr93/Gaa/Uqcrq/Gnpda1/Ndufs4/Stbd1/Pomc/Uqcrc1/Atp5j/Ndufa12/Pdhb/Dhtkd1/Uqcrfs1/Polg2/Uqcc3/Atp5d/Hmgb1/Ndufa8/Ccnb1/Rpia/Taz/Sdha	mitochondrial respiratory chain
BP	GO:0044275	cellular carbohydrate catabolic process	9/1755	34/23355	0.000700029	0.0149247	0.013255	Pgam1/Adra1b/Pgd/Tigar/Pygm/Gaa/Stbd1/Scarb2/Hmgb1	mitochondrial respiratory chain
BP	GO:0010257	NADH dehydrogenase complex assembly	11/1755	49/23355	0.000847377	0.0173134	0.0153764	Ndufa9/Ndufs8/Ndufa2/Ndufc1/Ndufa11/Ndufb10/Ndufs4/Foxred1/Ndufa8/Dmac2/Taz	mitochondrial respiratory chain
BP	GO:0032981	mitochondrial respiratory chain complex I assembly	11/1755	49/23355	0.000847377	0.0173134	0.0153764	Ndufa9/Ndufs8/Ndufa2/Ndufc1/Ndufa11/Ndufb10/Ndufs4/Foxred1/Ndufa8/Dmac2/Taz	mitochondrial respiratory chain
BP	GO:0010635	regulation of mitochondrial fusion	5/1755	13/23355	0.00183765	0.0322876	0.0286753	Pld6/Mul1/Zdhhc6/Tfrc/Dnm1l	mitochondrial respiratory chain
BP	GO:0043471	regulation of cellular carbohydrate catabolic process	5/1755	13/23355	0.00183765	0.0322876	0.0286753	Pgam1/Adra1b/Tigar/Scarb2/Hmgb1	mitochondrial respiratory chain
BP	GO:0090305	nucleic acid phosphodiester bond hydrolysis	26/1755	131/23355	4.23119e-06	0.000335633	0.000298083	Ncbp1/Cstf2t/Nmnat1/Iho1/Tsr1/Ercc3/Nhp2/Ercc2/Cpsf6/Kri1/Endog/Isg20/Bop1/Fen1/Exd2/Toe1/Pop1/Rps21/Fcf1/Dnase1l1/Gm960/Xpa/Fbh1/Ogg1/Parn/Eri1	mRNA processing
BP	GO:0031123	RNA 3'-end processing	20/1755	104/23355	8.33412e-05	0.00315815	0.00280482	Fbl/Ncbp1/Trmt10c/Cdk9/Rprd1b/Cstf2t/Paf1/Cpsf6/Exosc6/Exosc5/Leo1/Ints1/Toe1/Rps21/Tut7/Cpeb3/Pabpc1l/Ccnb1/Parn/Eri1	mRNA processing
BP	GO:0031442	positive regulation of mRNA 3'-end processing	5/1755	11/23355	0.000749228	0.015725	0.0139657	Ncbp1/Paf1/Leo1/Cpeb3/Ccnb1	mRNA processing
BP	GO:0033523	histone H2B ubiquitination	5/1755	12/23355	0.0012051	0.0228245	0.0202709	Cdk9/Paf1/Wdr70/Leo1/Ube2e1	mRNA processing
BP	GO:0043628	ncRNA 3'-end processing	9/1755	39/23355	0.00201192	0.0346719	0.0307928	Fbl/Trmt10c/Exosc6/Exosc5/Ints1/Toe1/Rps21/Parn/Eri1	mRNA processing
BP	GO:0050684	regulation of mRNA processing	21/1755	145/23355	0.00279208	0.045363	0.0402878	Ncbp1/Tra2a/Rbm8a/Srsf6/Srsf7/Dhx9/Cdk9/Rbm5/Rbm15/Sltm/Hspa8/Paf1/Cpsf6/Safb2/Puf60/Rbmx/Rbmxl1/Zbtb7a/Leo1/Cpeb3/Ccnb1	mRNA processing
BP	GO:0090501	RNA phosphodiester bond hydrolysis	13/1755	73/23355	0.00286531	0.0464129	0.0412203	Ncbp1/Cstf2t/Tsr1/Nhp2/Cpsf6/Kri1/Bop1/Toe1/Pop1/Rps21/Fcf1/Parn/Eri1	mRNA processing
